# Supplementary material for: Validation and psychometric properties of the Russian version of the Touch Experiences and Attitudes Questionnaire (TEAQ-37 Rus)
Source: PLoS One. 2018 Dec 13;13(12):e0206905. doi: 10.1371/journal.pone.0206905 (PMC6292699; doi:10.1371/journal.pone.0206905)
Supplement: S5 Table — (XLSX) [file pone.0206905.s008.xlsx]

## Sheet: Study 1 data
Gender	Age	1	2	3	4	5	6	7	8	9	10	11	12	13	14	15	16	17	18	19	20	21	22	23	24	25	26	27	28	29	30	31	32	33	34	35	36	37	38	39	40	41	42	43	44	45	46	47	48
Ж	24	5	2	4	2	5	5	4	5	4	4	5	5	2	4	4	4	5	4	2	4	2	2	2	1	5	2	5	5	5	4	5	5	5	4	1	4	4	2	4	4	4	4	4	4	4	4	1	4
Ж	27	4	3	3	5	4	5	3	5	2	4	4	4	2	4	4	4	4	4	3	4	4	2	4	5	4	1	2	3	3	5	2	3	4	4	2	2	5	4	4	5	4	4	4	2	3	4	4	4
Ж	63	1	1	1	3	5	4	4	4	2	2	4	5	2	4	3	5	5	5	1	4	3	2	3	4	2	2	2	2	3	4	4	3	4	3	1	4	4	3	4	3	3	2	4	4	3	5	5	4
Ж	24	4	4	2	2	4	5	3	4	2	3	4	4	4	4	4	3	4	2	2	3	2	4	3	4	3	4	4	4	2	3	4	2	4	4	3	3	4	4	4	4	4	4	3	3	2	3	4	4
Ж	21	3	3	4	3	4	4	3	4	4	2	5	4	2	4	4	3	4	4	1	4	4	3	4	4	4	2	4	4	3	3	3	4	4	2	3	3	4	4	2	3	4	4	3	2	4	4	4	3
Ж	18	3	4	2	2	3	2	3	3	3	2	2	2	2	1	1	2	1	2	3	2	2	2	3	3	4	2	4	3	3	2	3	2	4	4	3	2	3	3	2	2	3	3	2	2	2	2	5	4
Ж	54	5	4	1	4	5	4	2	4	3	5	5	5	3	5	3	5	5	3	1	5	5	1	4	5	3	1	5	1	3	4	4	4	5	1	1	1	1	1	4	5	4	4	1	5	1	4	4	5
Ж	20	3	1	5	3	1	5	5	5	3	2	5	2	3	4	5	3	5	5	1	3	5	3	5	5	4	1	3	1	1	1	3	1	5	5	3	4	5	1	3	5	4	5	3	3	5	3	1	4
Ж	23	4	3	3	4	4	4	3	4	4	4	4	4	4	3	5	4	5	3	2	4	5	3	4	4	4	2	5	5	4	4	4	2	4	4	2	1	5	4	4	4	4	5	4	5	4	3	5	4
Ж	18	5	2	2	3	5	5	5	5	4	1	4	1	4	5	5	1	5	3	1	3	1	3	3	5	5	3	5	5	4	1	5	1	3	5	1	3	3	1	5	5	5	5	1	3	5	2	5	3
Ж	22	3	4	1	3	4	4	2	5	2	4	5	4	4	4	4	3	5	4	3	3	5	4	4	5	4	1	2	2	3		4	3	5	4		4	4		4	4	4	4	3	4	4		2	4
Ж	21	2	1	1	2	1	3	1	3	3	2	1	1	1	1	2	1	2	1	3	1	5	1	1	3	2	5	3	5	3	1	3	1	1	1	1	1	1	1	5	5	5	5	1	5	3	1	1	5
Ж	19	3	3	1	3	3	5	3	5	1	1	3	5	2	3	5	3	4	3	2	3	4	5	2	4	3	2	3	3	1	3	2	3	2	4	2	3	4	3	1	4	2	1	3	1	3	1	3	1
Ж	28	2	5	3	2	4	5	4	5	2	2	5	5	4	4	5	3	5	3	5	2	4	2	4	5	4	1	5	5	4	3	4	3	4	4	2	2	4	3	4	4	4	4	5	1	5	2	5	4
Ж	25	3	4	2	5	5	5	4	4	2	2	5	5	2	4	5	3	4	2	1	5	4	3	2	4	4	2	4	2	2	3	2	2	2	5	2	1	4	2	4	4	3	4	3	4	2	2	5	2
Ж	24	5	2	4	4	3	1	1	4	1	1	5	5	5	5	5	5	5	5	5	4	1	1	1	5	5	5	5	1	5	5	1	4	1	5	1	1	3	2	1	4	1	5	5	5	5	1	1	4
Ж	49	5	5	1	5	5	5	1	5	1	5	5	5	2	5	5	4	5	1	3	1	1	5	1	5	2	5	1	2	1	4	5	5	4	1	1	2	2	3	4	5	5	5	5	5	2	5	5	5
Ж	45	2	4	2	4	5	5	4	4	4	4	1	4	5	2	5	4	4	5	3	2	2	2	2	4	4	4	2	2	4	4	4	3	5	5	1	2	3	3	4	4	2	2	4	3	4	1	5	5
Ж	29	5	4	5	4	5	5	2	4	5	5	5	5	3	5	5	4	5	5	3	3	3	4	3	5	4	3	4	4	4	5	4	3	4	4	3	3	4	3	5	5	5	5	2	5	5	5	3	5
Ж	24	5	4	1	2	4	4	1	5	4	5	5	5	3	5	5	4	3	3	1	4	5	1	5	2	3	1	4	4	2	4	2	2	4	3	1	4	5	4	5	3	1	4	4	4	4	5	2	4
Ж	57	5	5	4	5	2	3	4	3	1	1	5	5	1	4	5	5	2	4	3	2	2	5	2	2	2	4	2	2	2	4	2	1	5	2	1	1	1	5	2	5	2	5	1	1	1	1	1	3
Ж	52	5	5	1	2	5	5	1	5	1	5	1	2	1	2	2	2	5	5	5	3	3	4	3	5	1	1	2	2	1	5	1	1	2	5	1	1	3	5	2	1	1	1	5	5	5	5	5	2
Ж	24	5	5	2	4	3	4	5	4	2	5	4	5	2	4	5	3	5	1	5	3	3	4	3	5	4	3	1	2	5	4	1	2	3	2	1	4	3	2	2	5	1	2	2	4	2	4	5	2
Ж	25	5	2	3	3	5	5	1	5	5	4	5	5	5	5	4	4	5	5	5	5	5	2	5	5	5	1	5	4	3	4	3	3	5	5	1	3	4	3	5	5	3	3	5	4	5	4	3	3
Ж	26	4	2	4	1	4	5	2	5	3	5	2	2	5	3	2	5	5	4	4	4	4	1	4	5	5	1	5	5	5	5	5	3	5	5	4	2	4	3	3	5	5	5	5	5	5	5	1	4
Ж	21	3	4	4	1	5	5	4	5	5	4	5	5	4	5	4	5	4	3	1	1	1	3	4	4	5	4	4	5	4	5	3	1	4	5	1	4	4	1	4	4	1	2	3	4	5	5	5	2
Ж	23	5	3	1	3	3	5	4	5	3	2	5	4	4	2	4	3	4	5	4	3	5	3	4	5	4	1	4	5	4	1	2	2	4	4	1	2	5	4	4	5	2	3	5	4	4	4	5	4
Ж	24	4	4	2	5	3	5	4	5	4	5	4	4	2	5	5	4	3	5	2	5	4	2	5	3	4	1	4	4	4	5	4	4	5	3	1	5	5	5	5	5	3	1	3	4	4	5	5	4
Ж	23	5	5	3	4	2	4	5	4	2	4	5	5	3	5	3	3	3	4	3	3	4	4	4	5	4	1	5	4	3	5	3	2	5	3	1	3	3	4	4	5	3	4	2	4	3	5	5	4
Ж	38	1	5	1	3	1	4	1	1	3	5	5	5	4	4	5	5	4	4	2	5	5		4	3	4	1	4	5	1	5	1	4	5	5	1	1	5	2	5	5	4	5	5	2	5	5	5	5
Ж	26	3	2	1	5	4	5	4	5	3	5	4	4	2	4	3	4	4	3	4	3	4	3	4	4	4	2	4	4	4	4	3	4	3	2	2	3	4	3	4	4	3	4	3	4	3	4	4	4
Ж	25	4	1	5	3	5	4	3	4	4	5	5	3	3	4	2	4	5	1	3	4	4	3	5	5	5	5	5	5	5	5	5	5	5	4	1	1	5	3	5	5	5	5	5	5	5	5	3	5
Ж	26	2	5	2	5	5	4	4	4	4	5	5	5	1	4	5	5	5	1	5	5	5	2	5	5	4	1	4	4	4	4	5	2	5	5	1	1	5	4	4	5	5	5	5	5	5	5	4	5
Ж	26	4	3	3	3	5	5	4	5	4	5	5	3	2	3	3	5	5	2	2	2	3	3	4	4	4	2	4	4	5	4	3	3	3	1	2	3	2	3	4	3	3	4	5	5	5	5	3	3
Ж	28	4	1	5	3	5	4	3	4	4	5	5	3	3	4	2	4	5	1	3	4	4	3	5	5	5	5	5	5	5	5	5	5	5	4	1	1	5	3	5	5	5	5	5	5	5	5	3	5
Ж	28	2	5	2	5	5	4	4	4	4	5	5	5	1	4	5	5	5	1	5	5	5	2	5	5	4	1	4	4	4	4	5	2	5	5	1	1	5	4	4	5	5	5	5	5	5	5	4	5
Ж	26	4	1	5	3	5	4	3	4	4	5	5	3	3	4	2	4	5	1	3	4	4	3	5	5	5	5	5	5	5	5	5	5	5	4	1	1	5	3	5	5	5	5	5	5	5	5	3	5
Ж	24	4	3	3	3	5	5	4	5	4	5	5	3	2	3	3	5	5	2	2	2	3	3	4	4	4	2	4	4	5	4	3	3	3	1	2	3	2	3	4	3	3	4	5	5	5	5	3	3
Ж	29	3	2	1	5	4	5	4	5	3	5	4	4	2	4	3	4	4	3	4	3	4	3	4	4	4	2	4	4	4	4	3	4	3	2	2	3	4	3	4	4	3	4	3	4	3	4	4	4
Ж	21	2	2	3	4	5	5	4	4	5	5	5	5	2	4	4	5	5	2	5	4	4	3	4	4	5	2	5	5	5	5	5	4	5	2	1	2	4	2	4	4	4	4	4	5	5	5	4	4
Ж	28	4	1	5	3	5	4	3	4	4	5	5	3	3	4	2	4	5	1	3	4	4	3	5	5	5	5	5	5	5	5	5	5	5	4	1	1	5	3	5	5	5	5	5	5	5	5	3	5
Ж	22	1	4	5	5	5	5	2	5	3	5	4	3	4	5	5	3	5	5	5	1	1	1	4	5	5	4	5	5	5	5	5	5	5	5	1	5	4	2	4	4	4	4	5	5	5	5	5	5
Ж	20	5	2	4	3	4	3	4	5	3	1	3	5	4	5	5	3	5	5	5	3	3	1	2	1	5	3	5	5	5	5	5	3	5	3	2	5	2	3	5	5	5	2	4	5	4	2	5	4
Ж	22	5	4	1	5	4	3	5	2	1	5	4	5	2	3	5	2	2	2	1	3	4	3	5	5	4	1	2	4	4	4	1	4	5	2	1	2	5	2	2	4	2	1	4	4	2	5	5	3
Ж	19	5	5	4	5	5	3	4	5	5	5	5	5	3	5	5	4	5	5	3	3	3	4	4	5	5	3	4	5	3	5	1	3	5	2	4	3	3	4	3	3	3	5	4	3	4	5	5	3
Ж	26	4	4	2	5	1	4	5	2	1	5	5	5	1	1	5	2	5	1	1	2	2	2	2	1	3	2	5	5	3	5	1	5	2	1	1	3	2	1	1	2	1	1	4	4	1	5	1	2
Ж	29	5	5	1	4	4	5	5	4	1	5	5	5	2	4	5	4	3	3	1	3	4	5	4	5	4	2	4	3	2	4	3	2	3	1	1	4	3	3	2	5	3	4	3	2	1	5	5	3
Ж	24	5	5	1	4	1	2	5	1	1	5	1	5	3	1	5	4	5	2	5	1	1	5	1	1	5	5	1	1	1	4	1	3	1	2	1	3	1	1	1	5	1	1	3	2	5	5	5	1
Ж	57	4	5	1	4	4	5	2	2	1	1	4	5	1	1	5	3	3	3	5	3	3	3	3	4	3	3	3	3	3	3	3	3	2	1	3	3	3	3	4	5	1	1	5	3	1	1	5	3
Ж	45	4	3	2	5	4	4	3	2	1	4	4	5	3	3	4	3	4	1	1	3	3	3	3	2	3	3	3	2	2	3	2	2	4	2	1	2	3	3	3	3	2	3	5	3	3	4	4	3
Ж	61	4	3	3	5	4	2	4	1	1	4	5	5	2	5	2	4	4	1	1	3	5	4	4	1	5	4	4	5	1	5	3	3	2	4	1	3	3	5	4	3	3	5	4	3	4	5	5	4
Ж	45	4	2	1	2	4	4	2	4	4	2	2	1	4	4	5	3	5	3	1	3	2	2	2	2	4	2	2	2	2	2	2	2	4	2	1	1	4	2	4	4	1	4	4	2	4	4	4	2
Ж	59	5	2	2	2	4	5	1	2	1	5	5	5	4	5	5	5	5	4	5	1	2	2	2	3	4	2	5	4	2	5	4	5	5	2	1	1	5	4	5	5	5	5	5	4	1	4	4	5
Ж	42	1	1	1	1	3	3	5	1	3	5	5	5	3	2	5	3	5	1	1	1	1	3	1	3	3	2	5	1	1	2	2	3	1	1	1	1	2	3	1	4	1	3	2	3	1	5	5	3
Ж	22	5	1	1	2	3	1	1	2	1	5	4	2	1	1	5	4	4	4	1	5	5	1	2	3	3	1	3	5	5	4	1	5	5	2	1	2	5	1	2	2	1	4	5	4	3	5	1	4
Ж	29	5	4	5	3	1	4	4	3	2	3	5	5	3	5	5	3	3	3	2	1	2	1	4	5	5	4	5	4	1	4	3	2	5	4	3	4	5	4	3	5	4	5	3	3	2	3	4	4
Ж	20	5	3	5	3	5	5	5	5	1	5	4	3	4	5	2	5	5	2	1	4	4	1	3	4	5	2	5	5	3	5	2	1	4	1	3	1	5	4	5	5	3	5	3	4	2	5	5	4
Ж	49	4	3	2	4	1	1	2	1	1	3	5	3	3	1	2	3	4	3	2	2	3	2	3	3	3	2	3	3	2	3	2	3	1	3	1	3	3	3	1	3	1	3	3	2	1	3	1	2
Ж	22	5	2	2	1	3	4	5	2	2	4	5	5	1	2	3	4	3	4	3	2	2	2	2	5	5	4	3	4	2	4	1	1	4	2	1	5	2	4	3	5	2	1	4	2	4	4	4	3
Ж	20	1	4	5	5	5	5	2	5	3	5	4	3	4	5	5	3	5	5	5	1	1	1	4	5	5	4	5	5	5	5	5	5	5	5	1	5	4	2	4	4	4	4	5	5	5	5	5	5
Ж	23	5	2	4	3	4	3	4	5	3	1	3	5	4	5	5	3	5	5	5	3	3	1	2	1	5	3	5	5	5	5	5	3	5	3	2	5	2	3	5	5	5	2	4	5	4	2	5	4
Ж	23	5	2	5	5	5	5	4	1	5	5	5	5	3	3	1	3	5	4	1	4	4	1	5	5	4	1	5	5	5	5	3	4	3	5	3	2	3	2	1	5	3	5	5	5	5	5	4	4
Ж	26	5	3	5	4	3	4	2	3	1	2	5	5	4	4	5	4	5	4	1	2	3	2	3	4	4	3	4	5	3	5	4	2	3	1	1	4	3	4	4	4	4	3	5	4	1	4	3	4
Ж	16	5	1	5	5	1	2	5	1	2	5	5	3	5	5	5	4	5	4	1	5	5	1	5	2	5	1	5	5	5	5	4	3	5	5	1	2	5	3	5	5	4	3	2	5	5	5	5	5
Ж	18	5	3	5	3	4	4	3	2	1	4	5	3	4	4	4	4	5	4	1	4	4	2	4	5	5	2	5	5	2	5	3	2	4	3	2	4	4	4	3	5	3	3	5	5	3	5	4	4
Ж	17	4	3	5	3	4	5	4	3	2	5	5	4	4	4	4	4	5	5	3	3	3	2	4	5	5	3	5	5	3	5	3	3	5	4	2	5	4	4	4	5	3	3	5	5	4	5	5	4
Ж	27	5	3	5	4	3	4	2	3	1	2	5	5	4	4	5	4	5	4	1	2	3	2	3	4	4	3	4	5	3	5	4	2	3	1	1	4	3	4	4	4	4	3	5	4	1	4	3	4
Ж	21	5	5	3	5	5	5	4	5	1	5	5	5	3	5	5	1	5	3	1	4	1	2	1	5	4	5	2	3	1	2	1	5	4	3	1	5	1	1	5	5	4	2	3	2	1	5	5	1
Ж	21	5	2	4	2	2	3	5	3	1	4	5	4	2	4	2	2	4	4	4	2	3	1	4	1	5	3	4	5	5	4	5	1	5	5	4	3	4	5	4	5	5	4	4	5	2	4	5	5
Ж	21	5	1	5	5	3	5	1	5	4	5	5	5	4	5	3	4	5	4	3	1	2	2	3	5	5	5	5	5	5	5	3	2	5	2	1	4	2	4	4	5	2	4	3	4	3	5	4	4
Ж	22	5	2	4	5	5	5	5	5	4	2	3	5	4	4	5	4	4	3	2	2	2	2	2	3	3	3	4	4	4	4	4	3	2	5	1	4	2	3	2	5	2	2	4	3	3	3	5	3
Ж	21	5	5	1	5	2	1	4	1	5	5	5	5	2	3	5	4	1	5	4	1	2	5	1	1	5	4	5	4	2	4	2	2	2	1	1	4	3	4	2	2	2	3	2	3	4	5	4	2
Ж	27	5	2	5	5	5	5	4	1	5	5	5	5	3	3	1	3	5	4	1	4	4	1	5	5	4	1	5	5	5	5	3	4	3	5	3	2	3	2	1	5	3	5	5	5	5	5	4	4
Ж	27	3	3	4	4	4	4	2	4	3	5	4	2	5	2	4	4	4	5	2	3	3	4	4	4	4	2	4	4	2	3	4	2	5	4	2	3	4	5	5	4	4	3	4	4	4	5	5	5
Ж	29	5	3	1	4	2	1	5	1	1	4	4	2	2	4	5	2	5	2	4	2	2	4	2	1	2	4	4	1	5	4	2	3	5	4	1	5	3	2	2	1	1	2	2	4	1	3	4	2
Ж	25	5	3	5	2	4	3	4	1	1	5	5	1	3	3	3	3	5	3	1	5	5	2	4	5	5	1	5	5	1	4	1	1	4	5	3	4	4	4	2	5	2	3	5	5	5	5	5	4
Ж	27	5	1	5	5	1	2	5	1	2	5	5	3	5	5	5	4	5	4	1	5	5	1	5	2	5	1	5	5	5	5	4	3	5	5	1	2	5	3	5	5	4	3	2	5	5	5	5	5
Ж	23	5	1	5	1	5	5	2	5	5	3	1	2	3	5	4	5	5	1	1	1	1	1	2	3	5	5	5	5	5	5	5	2	5	5	1	3	2	2	5	5	4	4	5	5	5	3	5	5
Ж	32	3	3	3	4	4	4	4	2	4	4	2	5	2	4	5	4	5	1	1	3	3	4	3	2	5	4	4	4	4	4	4	3	4	1	1	1	3	3	4	4	4	1	5	4	4	3	4	4
Ж	23	5	5	4	5	5	3	4	5	5	5	5	5	3	5	5	4	5	5	3	3	3	4	4	5	5	3	4	5	3	5	1	3	5	2	4	3	3	4	3	3	3	5	4	3	4	5	5	3
Ж	34	5	2	3	4	2	2	5	2	5	5	4	4	4	4	5	4	5	5	2	2	2	1	2	3	5	4	5	4	3	4	3	2	5	1	4	3	5	3	3	5	4	3	3	1	5	5	5	4
Ж	22	5	3	5	5	4	3	2	1	2	5	5	5	5	4	5	3	5	5	1	4	5	3	4	4	5	1	5	5	5	4	1	3	5	1	1	3	4	4	1	5	3	5	2	3	4	5	4	4
Ж	18	4	3	5	4	2	4	4	2	3	3	4	2	5	4	3	4	3	4	5	3	3	4	3	5	4	3	5	5	2	4	4	3	5	5	3	1	3	3	5	5	5	3	5	5	4	4	5	5
Ж	22	4	4	5	4	5	3	5	2	5	5	4	1	4	5	2	5	3	5	4	4	4	4	4	2	5	2	5	5	4	5	2	2	5	1	1	4	5	4	5	5	2	4	4	5	5	5	5	4
Ж	22	5	4	1	5	3	5	5	3	1	4	5	5	2	3	5	3	5	3	5	2	2	5	1	5	1	4	1	1	1	3	1	5	5	5	1	4	2	1	3	5	1	1	3	3	1	5	5	1
Ж	22	4	3	5	4	5	5	1	2	5	5	3	5	5	4	5	4	5	5	5	2	2	2	2	2	2	4	5	5	5	5	5	3	4	2	1	2	4	3	5	4	5	3	2	5	4	5	3	4
Ж	22	5	2	1	1	3	5	5	5	1	3	5	5	4	5	5	5	5	3	5	4	4	1	4	3	5	1	4	5	1	5	1	1	5	3	1	2	5	4	5	5	1	5	5	4	1	5	1	4
Ж	22	4	3	5	4	1	4	5	4	3	4	5	5	5	5	5	4	4	4	2	4	5	2	5	5	5	1	4	4	4	4	2	3	5	4	1	3	4	3	4	5	3	4	4	5	5	5	4	5
Ж	22	5	4	1	5	5	5	3	5	5	5	5	5	3	5	5	5	5	3	5	2	2	3	4	5	5	5	5	5	5	5	3	1	5	5	1	4	5	5	3	5	4	4	3	4	5	5	5	5
Ж	23	5	4	5	2	3	2	4	1	5	5	5	5	3	2	5	4	5	5	4	3	4	3	4	4	5	3	2	5	2	5	4	2	5	1	1	5	4	4	4	4	1	4	5	5	5	5	2	2
Ж	21	5	4	2	5	3	5	5	5	2	5	5	5	3	4	5	4	5	2	2	3	2	5	2	3	5	3	1	4	4	5	3	2	4	4	1	2	3	4	4	4	4	5	4	5	1	5	5	3
Ж	22	5	1	5	5	3	5	1	5	4	4	5	5	5	5	5	3	5	5	1	3	3	1	5	5	5	3	5	5	5	5	1	1	5	5	1	1	4	5	5	5	1	5	5	5	5	4	4	4
Ж	22	5	3	5	3	5	3	5	2	4	5	5	5	4	5	3	4	5	3	1	2	3	2	4	4	5	1	5	5	3	4	1	2	5	5	1	3	4	3	5	4	2	4	1	3	5	5	5	4
Ж	22	5	3	4	4	3	1	2	2	4	5	5	5	4	5	5	4	5	5	3	2	2	2	2	4	5	4	5	5	4	5	3	3	5	5	2	2	2	3	4	4	4	5	5	4	5	5	5	4
Ж	21	4	3	2	2	5	3	4	3	2	4	5	3	2	3	4	3	4	5	1	2	2	3	2	4	3	4	4	4	4	3	1	3	5	3	1	4	4	3	4	3	2	2	2	3	2	4	2	2
Ж	22	5	2	5	5	4	5	5	5	5	5	5	5	4	5	5	3	4	5	2	5	5	1	5	3	5	1	5	5	4	5	5	3	5	4	4	1	3	4	5	5	5	5	2	4	5	5	5	5
Ж	22	5	2	2	5	5	5	4	5	4	4	2	1	3	1	4	4	5	5	5	2	4	1	2	5	5	2	4	4	3	5	2	1	4	4	1	4	4	5	2	5	2	4	5	1	4	4	5	4
Ж	22	4	4	3	4	3	4	4	4	3	4	4	4	2	4	5	4	3	4	2	3	4	3	4	3	3	2	4	4	4	4	2	2	4	2	2	4	4	4	4	4	2	4	4	4	2	4	2	4
Ж	21	5	1	4	1	5	4	4	4	2	4	5	5	4	5	5	5	5	5	5	5	5	1	4	5	4	1	4	5	5	5	4	2	5	5	2	4	5	5	4	5	2	3	1	5	4	5	1	5
Ж	22	5	4	4	4	5	3	4	3	2	5	5	5	4	5	5	5	5	5	3	5	5	1	4	5	4	1	4	5	5	5	4	2	5	5	2	4	5	5	4	5	2	3	1	5	4	5	5	5
Ж	23	4	3	1	5	4	5	3	5	5	2	4	5	3	4	5	3	3	3	1	4	5	3	4	5	4	1	3	3	3	3	4	3	4	4	1	2	4	3	5	5	3	5	5	4	4	3	3	4
Ж	23	5	3	3	4	5	4	2	3	2	5	4	4	5	5	4	3	5	5	2	3	2	2	3	4	5	3	3	2	3	4	2	1	5	5	1	2	3	4	4	5	4	4	5	5	5	5	2	4
Ж	22	4	2	1	2	5	5	4	5	3	2	5	4	4	4	4	1	3	4	2	3	5	2	5	5	3	1	4	2	2	1	4	1	4	4	4	1	1	4	2	4	5	5	4	3	4	2	4	5
Ж	23	5	3	4	5	5	5	5	5	3	5	4	3	2	1	5	3	2	4	3	2	4	2	2	5	5	3	5	5	5	5	3	2	1	1	1	4	2	5	2	5	4	5	2	5	5	5	4	3
Ж	49	5	3	1	3	5	4	5	5	2	1	4	3	1	1	4	4	4	4	2	4	4	2	4	4	2	2	4	5	4	4	2	2	2	4	1	4	5	4	2	5	1	4	4	1	3	2	5	2
Ж	23	5	2	2	4	4	5	4	4	1	2	5	5	4	4	4	4	2	4	4	2	4	2	4	5	2	2	4	5	1	5	1	2	5	1	1	2	5	4	5	4	2	4	4	5	1	4	4	4
Ж	25	4	3	5	1	5	5	5	5	2	1	5	5	3	2	5	2	2	5	3	4	5	1	5	1	5	1	5	5	5	1	1	2	1	1	1	1	3	4	4	4	4	5	5	5	5	5	1	5
Ж	24	5	2	4	1	5	5	4	5	4	5	3	3	3	4	1	4	3	5	4	4	4	3	3	3	3	4	4	3	4	2	3	1	1	1	4	3	4	3	4	1	1	5	4	3	5	1	1	4
Ж	21	5	1	3	1	5	5	5	5	1	4	5	4	1	2	5	4	5	5	4	3	5	2	2	3	3	1	5	1	1	3	1	3	2	5	1	1	5	3	3	4	4	5	3	5	5	5	4	3
Ж	21	3	4	3	4	4	3	3	3	3	4	4	3	3	3	4	4	4	3	3	4	4	4	3	3	3	3	4	4	4	4	3	3	3	4	4	4	2	5	4	4	3	3	4	4	4	4	3	4
Ж	23	5	3	3	1	1	5	4	5	3	5	2	3	2	4	2	5	4	3	4	2	2	1	3	1	5	4	5	5	5	5	4	5	4	4	2	2	5	3	2	3	4	5	5	4	5	5	4	3
Ж	23	4	4	5	1	5	5	5	5	4	4	3	5	3	3	3	4	2	3	4	4	5	1	3	1	5	3	5	5	3	3	4	2	4	4	1	1	5	4	3	5	4	5	5	5	3	5	5	4
Ж	22	5	5	5	5	1	5	5	5	2	1	5	5	3	2	5	2	2	5	3	5	5	1	5	1	5	1	5	5	5	1	1	1	1	1	1	1	3	4	3	5	4	5	5	5	5	5	1	5
Ж	23	5	3	5	5	5	5	5	5	3	5	5	5	5	3	4	5	5	4	3	2	1	3	2	3	3	5	5	5	4	5	5	1	4	5	3	2	5	4	5	3	5	4	4	4	5	5	4	1
Ж	28	5	4	4	4	4	5	4	5	4	4	4	4	3	3	4	4	4	1	4	4	3	4	4	4	3	4	4	4	4	3	4	4	3	3	4	4	4	4	5	3	4	4	4	4	4	4	4	4
Ж	23	4	1	5	1	5	5	5	5	2	1	4	4	4	2	1	2	1	5	2	4	5	2	4	2	4	2	5	5	5	1	1	3	3	1	1	1	3	4	4	5	4	5	5	5	5	5	2	5
Ж	26	4	4	2	5	3	2	5	1	5	5	5	5	1	2	5	1	3	3	3	1	1	3	1	4	3	5	4	2	1	3	4	1	2	4	1	3	3	3	3	5	2	1	3	4	4	5	4	2
Ж	22	4	5	5	2	4	3	1	2	2	5	5	5	5	3	4	5	5	4	3	2	1	3	2	3	4	5	5	5	4	5	5	1	4	5	3	2	5	4	5	3	5	4	4	4	5	5	4	1
Ж	22	5	3	5	2	5	5	5	1	1	5	5	4	1	1	5	3	5	5	4	3	5	3	2	4	3	1	5	1	1	3	1	3	2	5	1	1	5	3	1	5	3	2	3	5	5	5	1	1
Ж	22	5	4	5	1	4	5	3	4	5	5	5	4	4	4	3	4	5	5	3	4	4	1	5	4	5	1	4	5	5	5	4	1	5	3	3	2	5	5	4	4	4	5	4	4	5	5	4	5
Ж	25	5	1	5	4	3	1	3	3	5	5	5	3	1	4	3	5	5	4	3	1	1	1	1	5	5	1	5	5	5	5	3	1	5	3	2	1	1	5	5	5	4	5	5	5	5	5	5	4
Ж	22	5	2	4	2	5	1	2	1	3	5	2	3	2	4	2	5	4	3	4	2	2	1	3	1	5	4	5	5	5	5	4	5	4	4	2	2	5	3	2	3	4	5	5	4	5	5	4	3
Ж	22	3	2	2	4	5	4	2	3	2	5	4	5	1	2	5	3	3	2	2	3	3	4	3	4	4	3	4	3	4	4	3	3	2	2	1	2	3	4	2	3	2	1	3	2	3	4	3	3
Ж	20	4	3	4	1	4	5	5	2	1	5	4	4	2	5	5	3	5	4	2	5	5	1	4	5	4	1	4	5	2	5	3	4	5	2	1	4	4	2	4	4	4	4	3	4	5	5	4	5
Ж	26	5	1	5	4	4	5	4	4	5	5	5	4	4	5	4	2	5	5	2	4	4	1	4	4	5	1	5	5	5	5	4	1	5	5	4	3	5	5	5	5	5	5	5	4	5	5	5	5
Ж	27	5	2	3	5	5	5	5	5	1	5	5	5	2	2	4	2	5	5	4	3	3	1	1	4	5	4	5	5	5	5	1	3	4	5	1	5	5	4	3	5	3	2	3	2	5	5	5	4
Ж	23	5	3	5	5	4	2	4	2	5	3	5	5	5	4	5	2	5	3	2	5	5	1	5	5	5	1	5	5	5	5	5	1	4	1	1	3	5	4	3	4	4	5	3	4	5	4	5	5
Ж	23	4	1	1	4	4	5	3	2	1	4	5	5	3	4	4	4	4	4	1	4	5	2	4	5	3	1	5	5	2	4	2	3	2	1	1	2	4	2	4	4	2	5	4	2	2	4	5	4
Ж	22	5	4	3	4	4	4	2	4	2	5	4	4	3	4	5	3	5	4	4	4	3	4	2	5	4	3	4	4	3	4	2	3	4	4	1	2	4	3	4	5	2	2	4	4	3	5	4	4
Ж	23	3	2	1	5	4	5	4	5	3	5	4	4	2	4	3	4	4	3	4	3	4	3	4	4	4	2	4	4	4	4	3	4	3	2	2	3	4	3	4	4	3	4	3	4	3	4	4	4
Ж	68	4	2	2	4	1	1	1	1	2	4	4	5	4	3	4	2	3	2	2	2	3	3	3	2	2	3	3	3	4	4	3	4	3	2	1	2	3	2	2	2	2	3	3	3	3	3	3	3
Ж	23	4	3	3	3	2	2	3	2	4	3	4	4	5	3	3	3	3	3	3	3	4	3	3	1	3	3	4	3	4	5	2	5	2	1	1	3	3	4	3	2	3	3	4	3	4	4	2	3
Ж	25	3	3	2	3	4	4	3	4	4	4	4	4	2	3	3	4	4	3	3	3	4	3	2	4	4	3	4	4	4	4	4	3	3	3	2	3	4	3	3	3	3	4	3	4	4	4	4	3
Ж	24	4	3	3	3	5	5	4	5	4	5	5	3	2	3	3	5	5	2	2	2	3	3	4	4	4	2	4	4	5	4	3	3	3	1	2	3	2	3	4	3	3	4	5	5	5	5	3	3
Ж	21	4	2	3	3	5	5	4	5	5	5	5	3	2	4	3	4	5	3	3	4	4	2	5	5	5	4	5	5	5	5	5	2	4	4	1	1	4	2	4	4	4	4	5	5	5	5	4	4
Ж	21	4	3	4	3	2	5	5	5	4	2	4	2	4	4	3	2	4	3	4	2	2	2	4	4	4	3	4	3	5	4	2	3	4	2	1	3	3	3	4	4	1	4	4	4	4	1	3	4
Ж	23	3	4	3	3	2	2	3	3	4	1	5	4	5	3	4	3	4	2	3	3	3	3	3	2	4	3	4	3	4	4	3	4	4	3	1	2	3	2	3	3	3	3	4	4	4	2	4	3
Ж	23	2	2	3	4	5	5	4	4	5	5	5	5	2	4	4	5	5	2	5	4	4	3	4	4	5	2	5	5	5	5	5	4	5	2	1	2	4	2	4	4	4	4	4	5	5	5	4	4
Ж	35	4	1	5	3	5	4	3	4	4	5	5	3	3	4	2	4	5	1	3	4	4	3	5	5	5	5	5	5	5	5	5	5	5	4	1	1	5	3	5	5	5	5	5	5	5	5	3	5
Ж	23	5	4	2	5	2	3	3	3	5	3	3	4	5	1	3	1	1	3	3	2	3	1	3	1	3	3	3	2	4	3	3	5	4	1	1	4	3	4	2	3	3	5	5	3	5	3	5	3
Ж	28	3	4	2	4	5	5	4	5	4	4	4	4	2	4	4	4	4	2	3	4	4	2	4	5	4	2	4	4	4	4	3	2	4	4	1	2	4	2	4	5	4	4	4	5	4	4	4	4
Ж	23	4	5	3	4	5	4	5	5	5	4	4	5	2	4	4	4	4	2	4	4	4	2	4	4	4	2	5	5	5	5	4	4	4	4	1	3	4	3	4	4	4	4	4	4	4	4	5	4
Ж	26	4	5	3	5	5	5	3	4	4	5	5	5	1	4	5	5	5	1	5	5	5	3	5	3	4	5	5	5	5	5	4	5	4	3	1	1	5	2	4	3	4	4	4	5	4	5	5	4
Ж	22	2	5	2	5	5	4	4	4	4	5	5	5	1	4	5	5	5	1	5	5	5	2	5	5	4	1	4	4	4	4	5	2	5	5	1	1	5	4	4	5	5	5	5	5	5	5	4	5
Ж	22	3	4	1	4	3	2	2	3	5	3	4	4	2	3	5	2	3	2	2	2	3	3	2	2	3	3	4	3	3	2	2	5	4	2	1	4	3	1	3	2	2	2	5	4	3	3	3	4
Ж	53	4	4	2	4	3	3	4	3	4	3	4	3	4	5	4	4	4	2	4	2	3	4	4	3	4	2	4	2	4	4	2	3	4	2	1	2	4	3	3	3	4	4	4	4	4	3	4	4
Ж	25	4	5	2	4	2	3	4	3	4	4	4	4	4	4	4	3	5	2	3	3	3	2	3	3	4	3	4	2	4	4	3	3	3	3	1	2	3	4	2	3	3	4	4	4	4	4	5	4
Ж	22	2	5	1	5	5	5	5	5	5	5	5	5	2	5	5	5	5	2	4	4	4	2	4	4	5	1	5	5	5	5	5	2	4	4	1	1	4	3	4	4	4	5	5	5	5	5	3	4
Ж	22	3	4	2	2	3	3	3	3	5	5	5	5	5	4	4	2	3	1	2	3	4	3	2	2	5	2	4	3	4	4	3	4	4	1	1	2	3	2	4	2	4	4	4	4	4	4	3	3
М	24	5	1	1	5	1	4	5	1	1	1	5	5	5	2	5	5	5	5	5	5	5	5	5	1	1	1	5	1	5	5	1	1	1	1	1	5	5	5	1	1	1	1	5	5	1	1	1	1
М	20	5	3	1	3	1	2	4	2	5	3	4	4	5	4	5	3	4	4	5	2	2	4	2	2	5	4	5	5	5	3	1	5	2	4	1	3	2	5	2	5	2	4	5	5	5	5	5	5
М	27	5	2	3	5	4	4	5	4	1	2	4	2	4	4	2	4	5	4	4	5	5	3	5	4	3	1	4	4	2	5	2	1	2	4	4	1	4	5	4	5	2	4	5	5	3	3	5	2
М	52	5	3	3	4	1	1	2	1	2	3	5	5	4	3	4	4	2	2	2	1	1	4	1	1	3	4	2	4	3	4	1	3	1	3	1	2	2	4	1	3	1	4	4	3	4	4	4	1
М	28	4	2	2	5	1	1	3	1	1	5	5	4	2	4	2	2	2	3	4	4	4	2	3	3	5	1	4	4	3	4	2	2	4	2	1	1	5	4	4	4	3	4	5	2	3	5	5	4
М	24	2	2	3	5	5	2	5	4	2	5	5	3	3	5	5	4	5	5	2	4	5	1	4	1	3	1	5	4	4	4	5	4	5	4	1	5	3	3	4	2	4	2	5	4	2	5	4	5
М	23	5	4	4	5	2	1	3	1	3	4	4	5	1	2	5	4	2	5	3	2	2	5	2	1	4	4	4	5	1	5	1	2	4	3	1	3	4	4	2	2	4	5	4	2	1	4	4	4
М	24	5	2	5	5	4	1	2	1	1	4	5	4	5	5	2	2	5	4	4	5	4	2	4	4	5	1	5	4	4	5	4	1	4	4	1	1	4	5	5	5	1	5	5	5	4	4	4	2
М	27	5	2	2	2	4	3	3	1	3	4	5	4	4	4	4	4	4	5	4	4	4	2	4	2	5	2	5	4	4	4	3	3	4	4	1	5	4	4	4	4	3	4	3	1	4	5	3	4
М	25	4	2	2	4	1	1	1	1	2	4	4	5	4	3	4	2	3	2	2	2	3	3	3	2	2	3	3	3	4	4	3	4	3	2	1	2	3	2	2	2	2	3	3	3	3	3	3	3
М	29	4	4	2	4	3	3	4	3	4	3	4	3	4	5	4	4	4	2	4	2	3	4	4	3	4	2	4	2	4	4	2	3	4	2	1	2	4	3	3	3	4	4	4	4	4	3	4	4
М	32	4	5	2	4	2	3	4	3	4	4	4	4	4	4	4	3	5	2	3	3	3	2	3	3	4	3	4	2	4	4	3	3	3	3	1	2	3	4	2	3	3	4	4	4	4	4	5	4
М	26	4	4	2	4	3	3	4	3	4	3	4	3	4	5	4	4	4	2	4	2	3	4	4	3	4	2	4	2	4	4	2	3	4	2	1	2	4	3	3	3	4	4	4	4	4	3	4	4
М	27	4	5	2	4	2	3	4	3	4	4	4	4	4	4	4	3	5	2	3	3	3	2	3	3	4	3	4	2	4	4	3	3	3	3	1	2	3	4	2	3	3	4	4	4	4	4	5	4
М	30	4	2	2	4	1	1	1	1	2	4	4	5	4	3	4	2	3	2	2	2	3	3	3	2	2	3	3	3	4	4	3	4	3	2	1	2	3	2	2	2	2	3	3	3	3	3	3	3
М	25	3	4	3	3	2	2	3	3	4	1	5	4	5	3	4	3	4	2	3	3	3	3	3	2	4	3	4	3	4	4	3	4	4	3	1	2	3	2	3	3	3	3	4	4	4	2	4	3
М	28	4	4	2	4	3	3	4	3	4	3	4	3	4	5	4	4	4	2	4	2	3	4	4	3	4	2	4	2	4	4	2	3	4	2	1	2	4	3	3	3	4	4	4	4	4	3	4	4
М	25	4	5	2	4	2	3	4	3	4	4	4	4	4	4	4	3	5	2	3	3	3	2	3	3	4	3	4	2	4	4	3	3	3	3	1	2	3	4	2	3	3	4	4	4	4	4	5	4
М	23	5	4	4	1	4	5	5	5	4	4	5	5	4	2	4	3	2	2	2	2	2	2	4	3	3	3	3	5	3	3	2	3	4	5	3	5	5	3	1	5	1	4	2	2	2	4	5	4
М	21	4	1	3	4	3	1	5	3	4	5	5	5	4	2	5	4	5	4	5	2	1	3	2	2	5	5	4	3	4	5	3	3	3	3	2	4	2	4	3	5	3	4	4	5	4	5	3	2
М	61	4	4	2	5	2	2	4	2	2	2	4	4	2	2	4	4	4	2	4	2	2	2	2	2	3	3	2	2	3	4	2	2	2	2	2	2	2	4	2	4	2	3	4	3	2	4	4	2
М	23	3	4	3	5	3	2	5	1	3	4	4	3	3	1	3	3	2	3	3	4	4	4	2	2	4	1	3	2	2	3	2	3	3	2	1	3	4	3	2	3	2	2	2	3	2	4	5	2
М	24	5	2	5	4	2	3	2	2	2	3	2	1	3	1	1	3	4	3	3	2	2	2	3	4	5	3	2	5	5	5	4	2	4	5	3	2	2	3	4	5	3	2	5	5	5	5	3	3
М	23	5	3	5	3	5	5	5	5	1	5	4	3	4	5	2	5	5	2	1	4	4	1	3	4	5	2	5	5	3	5	2	1	4	1	3	1	5	4	5	5	3	5	3	4	2	5	5	4
М	22	4	1	5	3	3	1	1	1	1	5	4	5	3	2	4	3	3	2	4	3	3	3	4	2	2	3	3	3	3	4	3	2	4	3	1	5	2	4	2	4	2	2	5	4	2	5	1	4
М	53	4	1	1	5	2	3	5	2	3	1	4	5	4	1	5	2	2	4	4	3	4	4	2	1	3	2	2	2	4	3	1	4	1	2	1	2	2	4	1	5	1	3	5	4	3	1	2	1
М	20	5	4	5	1	5	3	2	3	4	5	5	3	4	3	4	4	5	4	4	3	3	2	2	4	5	4	5	5	4	4	3	2	5	3	4	4	3	4	3	3	3	2	5	4	5	5	4	3
М	20	3	2	2	3	3	3	3	3	2	1	5	4	3	3	3	3	4	2	3	2	2	3	2	2	2	4	2	3	4	5	3	3	3	2	1	3	4	3	2	5	2	2	5	1	3	1	5	2
М	22	3	5	1	4	5	3	5	3	2	5	5	5	2	3	5	3	5	3	2	2	2	3	3	5	4	4	3	3	2	3	2	3	2	5	1	2	4	3	4	5	2	2	5	2	2	5	5	3
М	22	5	4	1	5	4	3	5	2	1	5	4	5	2	3	5	2	2	2	1	3	4	3	5	5	4	1	2	4	4	4	1	4	5	2	1	2	5	2	2	4	2	1	4	4	2	5	5	3
М	31	5	4	4	1	4	5	5	5	4	4	5	5	4	2	4	3	2	2	2	2	2	2	4	3	3	3	3	5	3	3	2	3	4	5	3	5	5	3	1	5	1	4	2	2	2	4	5	4
М	21	5	3	5	2	4	3	4	1	1	5	5	1	3	3	3	3	5	3	1	5	5	2	4	5	5	1	5	5	1	4	1	1	4	5	3	4	4	4	2	5	2	3	5	5	5	5	5	4
М	23	5	4	5	3	2	3	3	1	4	5	4	2	3	3	3	4	5	4	2	4	4	1	4	1	5	1	5	5	4	5	4	2	4	3	4	2	5	4	4	4	5	4	5	5	5	5	5	5
М	28	4	5	5	4	1	3	4	1	3	5	4	5	1	1	5	3	5	4	2	3	3	5	2	1	5	3	5	5	3	4	1	1	4	4	4	3	3	5	1	5	1	3	5	3	5	5	4	3
М	26	5	1	5	1	2	1	4	1	5	4	4	3	3	3	3	5	2	3	1	3	3	1	3	5	2	3	5	2	5	5	4	3	5	5	3	1	3	4	2	5	5	5	5	3	1	5	4	5
М	33	4	2	1	3	3	4	4	3	3	4	3	4	4	4	4	4	5	5	3	4	5	1	5	3	5	1	4	4	4	4	4	3	4	5	4	4	4	4	4	4	4	3	4	5	4	4	4	4
М	27	5	3	5	5	5	2	1	1	1	5	5	1	5	1	2	3	5	4	1	3	4	3	4	1	5	2	5	5	4	5	1	2	4	5	3	4	5	5	1	5	1	1	5	4	5	5	1	2
М	22	4	4	2	5	2	1	3	2	1	5	5	1	5	3	4	3	4	2	2	3	3	3	2	4	5	1	3	4	4	4	3	2	3	5	5	1	2	2	3	2	5	1	4	5	5	4	4	2
М	27	5	5	2	4	1	1	1	1	4	5	5	5	4	3	5	2	5	5	3	3	3	4	3	1	4	4	3	4	1	4	1	2	2	4	1	4	3	4	2	4	3	3	5	4	5	5	2	2
М	27	3	3	3	2	2	3	4	1	3	5	4	2	2	2	4	3	5	4	1	2	3	3	2	2	5	3	5	5	4	5	1	2	5	4	1	4	4	5	3	3	2	2	5	5	4	5	2	2
М	27	3	3	5	3	3	3	3	3	3	3	5	5	3	3	3	3	3	3	3	3	3	3	3	3	3	4	3	3	5	4	4	4	4	4	4	3	3	1	3	3	4	3	3	3	5	3	4	3
М	22	4	1	4	3	4	3	4	2	3	4	4	3	3	3	3	3	2	3	3	3	3	2	3	2	4	2	4	3	3	5	2	3	3	2	1	3	2	3	3	5	3	2	5	4	4	5	4	2
М	48	5	5	2	4	1	1	4	1	1	1	4	4	4	1	5	3	4	4	1	3	2	4	3	1	2	3	3	2	3	4	1	2	1	1	1	3	3	3	1	5	1	3	5	1	1	1	5	2
М	23	5	4	3	2	2	3	5	3	2	4	4	3	4	4	5	3	4	4	3	3	4	3	4	4	4	2	4	4	4	4	1	3	2	4	2	5	4	5	2	4	2	4	5	4	3	5	4	4
М	23	4	3	5	3	2	2	5	2	4	5	4	3	5	2	4	3	4	4	4	3	3	3	3	2	4	3	5	5	4	3	2	2	3	3	1	4	3	4	2	4	4	2	4	4	4	4	5	3
М	23	5	5	1	4	5	2	1	1	5	5	4	5	2	3	5	1	5	3	1	1	3	3	4	4	4	3	3	4	4	4	1	3	2	1	1	1	1	3	3	4	2	4	5	4	4	5	3	2
М	23	5	3	4	3	2	2	2	1	4	4	4	2	4	4	4	3	4	5	2	4	5	1	4	1	5	1	5	4	3	4	3	2	4	3	1	2	3	5	2	4	4	4	1	5	4	4	1	2
М	24	5	5	4	5	1	1	2	1	1	4	2	5	5	2	4	3	1	2	3	2	2	5	1	2	5	5	5	3	1	4	1	3	1	1	1	1	1	3	1	3	2	3	5	5	3	5	1	1
М	24	5	2	4	2	1	3	4	3	4	4	5	3	4	5	3	3	3	4	1	3	4	2	4	3	5	2	5	5	5	5	3	2	5	2	1	1	3	4	4	4	3	4	5	5	3	4	3	5
М	26	5	3	4	3	4	4	4	3	3	4	4	3	4	3	4	2	4	3	3	3	3	2	2	4	4	3	3	4	5	5	3	2	4	5	2	2	2	4	3	4	3	3	5	4	3	5	3	3
М	26	5	4	4	5	3	2	5	1	3	2	3	5	1	2	4	3	5	3	2	1	2	3	1	4	4	4	1	2	3	3	1	3	1	4	1	2	1	3	1	5	1	4	5	3	4	2	4	1
М	23	5	5	2	1	5	1	2	1	3	5	5	4	1	5	5	4	5	1	3	1	1	4	1	1	2	5	3	3	5	5	1	5	4	1	1	3	1	2	5	4	1	2	5	5	1	5	2	2
М	28	5	1	3	5	3	3	4	1	4	5	4	4	4	4	3	4	4	4	5	3	4	3	5	3	5	4	4	3	5	3	3	2	3	2	4	3	4	3	4	1	1	5	4	3	5	2	2	3
М	21	5	5	1	5	5	1	5	1	3	4	5	5	5	2	5	5	1	1	1	1	1	1	1	1	5	5	5	1	5	5	5	1	5	1	1	1	1	1	5	5	5	3	5	5	5	5	5	5
М	23	5	5	4	1	1	5	5	5	5	5	5	4	4	4	3	4	5	5	3	4	4	1	5	4	5	1	4	5	5	5	4	1	5	3	3	2	5	5	4	4	4	5	4	4	5	5	4	5
М	23	4	3	2	5	4	2	5	2	3	4	5	5	4	4	5	4	2	1	2	2	2	1	2	1	4	3	5	4	5	3	1	2	4	2	1	2	2	2	4	4	2	4	5	5	5	3	5	3
М	22	5	3	5	2	5	5	5	1	1	5	5	5	2	1	5	4	5	5	4	3	5	3	3	2	3	1	5	1	1	3	1	3	2	5	1	1	5	3	2	3	3	3	4	5	5	5	4	1
М	23	4	3	5	1	1	5	5	1	4	4	4	5	4	4	5	4	5	5	1	2	4	2	4	1	3	1	4	4	3	5	1		3	1	1	3	2	5	2	4	1	1	5	4	1	4	5	4
М	27	5	5	5	1	1	5	5	2	1	1	3	5	1	4	5	4	4	3	5	3	4	3	3	1	5	3	5	5	3	3	4	2	4	5	1	1	5	4	3	5	4	5	5	5	3	5	5	3
М	23	5	3	3	1	1	1	4	1	3	5	3	4	2	4	1	3	5	4	2	2	3	2	5	1	1	1	5	4	2	5	1		3	1	1	3	3	5	2	4	1	4	5	4	1	4	5	4
М	79	4	4	3	3	1	5	3	1	4	4	4	5	5	4	5	2	5	5	1	2	4	2	3	1	2	2	5	4	4	5	1		3	1	2	3	3	5	2	4	3	4	5	4	1	4	5	4
М	26	5	2	5	5	1	3	4	1	5	5	5	3	1	4	3	5	5	4	3	1	1	1	1	5	5	1	5	5	5	5	3	1	5	3	2	1	1	5	5	5	4	5	5	5	5	5	5	4
М	28	5	3	5	3	1	2	3	3	2	1	5	5	3	2	5	2	2	5	3	4	5	1	5	1	5	1	5	5	5	1	1	1	1	1	1	1	3	4	4	4	4	5	5	5	5	5	1	5
М	25	4	3	2	5	4	1	5	2	3	4	5	5	4	4	5	4	2	1	1	2	2	1	1	1	4	4	5	4	5	4	1	2	4	1	1	2	1	1	4	4	2	4	5	5	5	4	5	4
М	24	5	5	4	4	1	1	1	1	4	4	3	5	5	4	5	3	5	5	1	2	4	2	5	1	1	1	5	4	2	5	1		3	1	1	3	3	5	2	4	1	4	5	4	1	4	5	4
М	28	4	3	3	5	2	3	4	1	4	5	3	3	3	4	2	4	3	4	3	3	4	3	3	3	3	4	4	3	4	2	3	2	2	1	4	3	4	3	4	1	1	5	4	3	5	2	1	3
М	29	5	1	1	1	5	5	5	2	1	1	3	5	1	4	5	4	4	3	5	3	4	3	3	1	5	3	5	5	3	3	4	2	4	5	1	1	5	4	3	5	4	5	5	5	3	5	5	3
М	27	4	2	2	5	3	4	3	4	4	4	5	5	4	4	4	5	4	4	3	3	4	4	4	5	5	2	4	4	3	4	4	2	4	4	1	2	3	3	4	4	4	4	3	4	4	5	5	4
М	25	5	4	5	4	4	5	5	5	4	5	5	4	4	5	4	5	4	4	4	3	4	2	4	5	4	2	4	5	2	4	2	2	4	3	2	1	4	4	4	5	3	4	4	4	4	4	4	4
М	47	5	2	2	4	2	2	2	3	3	4	4	5	2	5	4	4	3	4	2	3	4	2	3	2	3	2	4	2	2	4	2	2	2	2	1	1	3	4	3	4	2	3	5	3	3	4	4	3
М	30	4	3	4	5	2	3	5	3	4	5	5	5	2	3	4	3	1	4	2	4	5	3	5	2	5	1	5	5	2	4	2	2	3	1	1	3	4	2	4	4	3	4	2	3	5	4	4	4
М	26	5	1	5	1	3	1	5	1	4	5	3	5	5	1	1	3	5	3	2	3	4	1	3	1	5	1	5	5	5	5	3	4	5	5	3	4	4	3	2	3	3	3	5	5	5	5	5	4
М	33	5	4	5	3	4	5	5	4	4	4	5	5	3	4	5	4	5	4	5	2	3	4	3	2	5	2	4	4	2	5	4	2	5	5	1	2	3	2	4	4	1	2	5	5	5	4	4	2
М	27	5	1	2	3	1	3	4	2	4	5	5	3	3	4	4	3	4	4	5	3	3	5	3	4	4	3	4	4	3	4	3	2	3	2	1	2	2	3	2	3	5	5	4	4	3	5	3	2
М	22	5	1	3	5	4	3	1	4	5	5	5	5	4	5	4	3	1	5	2	3	4	4	5	4	5	2	5	5	2	4	1	4	5	1	1	2	4	2	3	4	4	5	5	5	5	5	4	5
М	27	4	2	5	2	2	3	4	2	1	5	2	2	4	4	3	3	5	3	4	2	2	1	2	5	4	4	5	5	5	5	4	3	2	3	1	2	2	4	4	4	1	2	5	5	2	5	4	2
М	27	4	2	2	4	1	1	2	1	4	5	5	4	5	4	4	5	2	5	2	4	5	1	5	1	5	1	4	4	5	5	4	1	5	4	1	2	4	5	3	5	5	4	5	4	5	5	2	5
М	27	5	4	5	5	3	5	5	4	5	5	4	5	4	2	5	4	4	5	3	1	1	2	1	4	2	5	5	5	4	4	2	2	1	2	1	2	1	4	2	4	2	5	5	5	5	5	5	2
М	22	5	3	4	2	3	4	1	4	2	5	4	4	1	3	4	5	4	3	2	4	5	2	4	5	4	1	5	3	3	1	3	3	5	5	2	4	5	2	3	5	4	3	5	5	5	5	4	5
М	17	5	2	4	4	4	5	2	5	1	5	4	5	5	3	4	4	4	5	2	5	5	1	5	5	5	1	5	5	4	5	3	2	4	5	1	5	3	4	3	5	2	5	5	4	5	5	5	2
М	23	5	1	4	5	1	2	5	1	5	2	5	3	5	2	4	2	5	5	1	2	3	4	1	1	2	3	2	5	4	4	1	3	4	3	1	4	2	3	4	4	2	2	5	3	4	2	5	2
М	23	4	2	3	5	5	4	4	4	4	5	4	5	4	3	5	5	4	5	4	2	5	1	4	5	5	2	5	4	3	5	2	2	5	4	1	3	4	4	2	4	4	2	2	4	5	5	1	4
М	23	5	1	2	3	4	3	1	2	5	5	4	5	5	5	4	5	5	5	4	1	2	1	4	4	5	4	5	5	5	5	5	2	4	5	1	5	5	5	5	5	4	4	5	5	5	5	5	5
[truncated: 69 more columns]
