# Supplementary material for: Validation and psychometric properties of the Russian version of the Touch Experiences and Attitudes Questionnaire (TEAQ-37 Rus)
Source: PLoS One. 2018 Dec 13;13(12):e0206905. doi: 10.1371/journal.pone.0206905 (PMC6292699; doi:10.1371/journal.pone.0206905)
Supplement: S6 Table — Russian text labels are provided for better data traceability. (XLSX) [file pone.0206905.s009.xlsx]

## Sheet: Study 2 data
пол	возраст	1. Очень приятно почесать то, что чешется.	2. Мне не нравится, когда люди, проявляя свое располоЖение ко Мне, касаются Меня.	3. Я не испытываю облегчения от сочувствующих объятий людей, которые Мне не близки.	4. Мне нравится, когда кто-то придерживает Мое пальто, чтобы поМочь Мне его надеть.	5. Я люблю пользоваться средстваМи для увлажнения кожи.	6. Я люблю пользоваться лосьонаМи для тела.	7. Я часто глажу животных.	8. Мне приятно обниматься только с хорошо знакоМыМи людьМи.	9. В автобусе или в вагоне Метро Мне не приятно, когда ко Мне прикасается рука или нога незнакоМого человека.	10. В детстве Мне нравилось возиться и бороться с МоиМи друзьяМи.	11. Мне кажется естественныМ при встрече поцеловать в щёку своих друзей или родных.	12. Мне не коМфортно, когда люди вторгаются в Мое личное пространство.	13. массаж – это очень приятно.	14. Меня часто щекотали в детстве.	15. В детстве Мне доставалось Много физической ласки.	16. Мои родители часто обнимали Меня в детстве.	17. В детстве я часто обнимал родных.	18. Я люблю пользоваться пеной или другиМи средстваМи для ванны.	19. Мне приятно гладить волосы любиМого человека.	20. Мои родители редко обнимали Меня в детстве.	21. Мне нравится засыпать в объятьях близкого Мне человека.	22. Я часто прижимаюсь к близкоМу Мне человеку, когда Мы сидиМ на диване.	23. Когда я флиртую с кеМ-то, Мне нравится легко прикасаться к неМу.	24. Я люблю дерЖаться за руки во вреМя прогулок со своиМи друзьяМи и знакоМыМи.	25. Прощаясь, я обычно обнимаюсь со своиМи друзьяМи и родныМи.	26. В детстве объятия родителей часто поМогали Мне успокоиться и почувствовать себя лучше.	27. Мне приятно, когда друзья и родные целуют Меня при встрече.	28. Мне доставляет большое удовольствие принимать душ или ванну.	29. Я часто дерЖусь за руки со своиМи близкиМи.	30. Когда Мне плохо, обычно есть человек, который поМоЖет Мне успокоиться.	31. Я не испытываю дискоМфорта, когда пожимаю руку при знакоМстве.	32. Поцелуй – отличный способ выразить, что кто-то тебе привлекателен физически.	33. Мне очень нравится, когда близкий Мне человек перебирает Мои волосы.	34. Я люблю гладить животных.	35. Я часто обнимаю своих близких.	36. В МоеМ детстве родители каждую ночь укладывали Меня спать, укрывали Меня одеялоМ, обнимали и целовали.	37. Я часто пожимаю руки другиМ людяМ.	38. Мне в жизни не хватает физической ласки.	39. Мне приятно, когда Меня гладят по коЖе.	40. Физический контакт с другиМи людьМи важен для Меня.	41. Я люблю делать другиМ людяМ массаж.	42. В детстве для Меня было естественныМ целовать родных при встрече.	43. Мне не нравятся прикосновения незнакоМых и малознакоМых людей.	44. Обнять человека – хороший способ утешить, успокоить его.	45. Всегда найдется человек, который обниМет и успокоит Меня, когда я расстроен.	46. Мне нравится прикасаться к коЖе других людей.	47. Я всегда обнимаюсь с друзьяМи при встрече.	48. Мне нравится, когда Меня обнимает приятный Мне человек.
Ж	48	5	4	5	2	5	5	4	5	5	3	2	5	5	3	2	3	3	3	4	3	4	3	2	3	5	3	2	4	3	1	5	1	4	5	3	3	2	3	3	2	3	4	5	4	1	1	2	3
М	75	5	3	5	1	1	1	5	4	5	3	3	5	5	1	3	3	2	3	5	3	5	5	1	1	4	3	3	5	3	3	3	2	5	5	4	3	3	3	3	2	2	3	5	5	3	1	3	3
Ж	21	5	3	2	5	5	5	2	5	2	5	5	3	5	5	5	5	5	5	5	1	5	5	3	3	5	5	5	5	2	5	5	5	1	5	5	5	3	5	4	4	2	5	5	5	5	2	5	5
Ж	22	4	3	2	1	2	1	5	4	4	4	5	5	4	3	3	4	4	5	3	2	5	3	3	1	5	3	3	4	1	5	4	3	1	5	3	3	2	4	3	2	1	2	5	5	5	1	4	5
М	24	5	3	2	2	4	4	5	5	4	2	4	4	5	3	3	4	4	2	5	2	2	5	5	2	4	3	3	5	2	1	5	4	3	5	3	2	5	2	5	5	5	4	4	4	4	5	4	5
Ж	19	5	3	5	3	1	1	5	4	5	3	1	5	5	3	2	4	3	5	5	1	5	5	5	4	4	4	2	5	2	4	5	5	5	5	3	3	4	4	4	2	2	2	5	3	3	2	3	5
Ж	22	5	4	4	3	5	5	3	4	2	1	3	5	3	3	3	4	4	3	5	1	5	4	2	1	5	4	3	5	4	5	5	3	4	4	5	5	2	1	4	4	3	1	4	4	4	2	5	5
М	29	5	5	5	1	3	2	4	1	1	2	1	5	3	4	5	5	3	1	3	1	3	2	1	1	1	3	1	1	3	5	1	5	1	3	1	2	1	1	1	1	1	1	5	4	4	1	1	4
Ж	19	4	2	1	3	5	5	5	4	5	4	4	4	4	5	5	4	2	5	5	2	5	5	2	1	3	2	2	5	1	5	2	5	5	5	3	4	1	1	3	3	1	2	4	4	5	2	3	5
Ж	77	5	5	5	5	5	5	5	5	5	5	3	2	4	4	1	2	1	4	5	5	5	5	3	5	5	1	1	4	5	1	5	5	4	5	3	5	1	1	5	5	1	5	5	5	1	1	3	5
М	23	5	5	5	2	1	1	5	5	5	2	5	5	5	3	3	3	3	5	5	3	5	5	5	2	5	3	4	5	2	3	3	3	5	5	3	3	2	4	5	5	2	2	5	4	2	2	3	5
М	24	4	5	4	1	2	1	3	4	5	1	3	5	3	3	3	2	1	4	4	3	2	2	1	2	3	1	3	4	3	1	5	4	4	4	2	1	3	1	2	1	2	1	5	1	2	2	3	3
Ж	21	5	2	5	5	2	2	5	5	5	4	3	5	5	3	2	2	4	1	5	3	5	5	5	1	4	3	2	3	1	4	5	5	5	5	4	5	1	3	5	3	1	1	5	4	2	4	3	5
Ж	23	4	3	4	5	4	2	5	5	5	5	5	3	4	5	2	1	4	2	5	4	3	3	4	2	4	2	3	5	3	2	5	5	4	5	4	1	3	5	4	4	3	2	4	3	1	3	4	4
Ж	24	3	5	4	2	4	4	3	4	5	1	3	4	1	1	2	3	2	4	5	3	5	5	4	1	5	3	3	4	3	2	5	5	3	3	2	1	3	1	1	1	1	1	5	3	2	2	4	5
Ж	23	5	2	1	2	3	3	4	4	4	2	4	3	5	3	4	4	4	4	4	2	4	4	4	4	4	5	4	5	4	5	5	4	5	5	4	5	4	1	4	3	4	4	2	4	4	4	4	4
М	25	5	2	4	1	1	4	4	4	5	5	1	3	3	1	3	4	5		4	1	1	3	4	1	5	4	2	3	2	4	4	4	3	5	5	4	4	3	3	3	4	2	5	5	3	3	4	5
Ж	24	5	3	4	3	5	4	5	5	4	5	5	3	5	2	3	5	5	3	5	1	5	5	3	5	5	4	5	5	5	5	5	4	5	5	5	4	3	4	5	3	5	5	3	4	5	3	5	5
Ж	20	5	2	5	4	4	3	5	5	3	3	2	3	4	5	3	4	3	4	5	2	4	3	5	3	5	4	3	5	2	2	3	4	5	5	3	4	1	5	5	5	2	4	4	5	2	4	3	5
Ж	21	5	3	4	1	2	2	5	5	5	5	2	2	5	5	4	5	5	2	3	1	2	2	3	1	4	3	1	4	2	2	5	5	4	5	4	5	2	4	5	5	3	1	5	4	2	2	4	5
Ж	22	5	2	2	5	5	5	5	2	3	5	5	1	5	5	3	2	4	5	5	4	5	5	5	4	5	5	5	5	2	5	5	5	5	5	4	3	2	2	5	5	5	2	1	5	5	5	5	5
Ж	19	4	4	5	4	4	5	3	5	5	3	5	4	5	5	5	5	5	2	5	1	5	5	4	3	4	4	5	5	3	3	5	5	3	3	4	4	3	5		2	2	5	5	1	3	1	4	5
Ж	19	5	2	5	2	3	2	2	5	4	2	4	5	4	3	1	1	1	2	4	5	3	3	4	1	4	2	3	2	1	2	4	4	4	4	2	1	1	4	2	2	2	1	5	5	1	2	3	5
М	18	5	1	1	5	1	1	5	1	1	5	3	1	5	5	2	2	1	1	5	4	1	5	5	5	5	3	5	5	5	5	3	5	5	5	5	1	2	5	5	5	4	1	1	5	1	5	5	5
Ж	19	4	4	5	3	3	2	3	4	5	1	3	5	4	4	4	4	3	3	5	2	5	5	2	5	4	2	3	2	4	3	2	4	5	5	4	3	3	2	3	3	1	1	4	4	3	2	4	4
Ж	25	5	3	4	4	5	5	5	5	4	1	1	5	2	2	2	2	2	5	5	4	5	5	5	2	2	3	1	4	4	3	2	4	3	5	3	1	3	2	3	2	1	1	5	3	2	1	1	4
Ж	21	5	3	5	1	3	4	5	5	5	4	4	4	5	2	3	3	3	5	5	4	5	4	4	3	4	3	5	5	3	3	5	5	5	5	4	4	4	2	2	2	5	2	4	3	2	3	3	4
Ж	18	4	4	5	3	2	2	5	5	5	2	3	4	3	1	5	5	4	4	5	1	4	4	1	1	5	5	4	4	4	4	2	5	5	5	4	3	1	3	4	4	2	4	5	4	3	3	4	4
Ж	21	5	2	3	2	4	3	4	4	3	4	5	2	5	4	3	3	3	4	4	3	3	4	4	4	4	4	4	5	2	4	5	4	4	5	4	3	2	3	4	4	4	2	3	3	3	4	3	4
М	23	5	2	2	4	2	2	5	3	3	4	4	3	4	3	4	4	4	3	5	2	5	5	4	3	4	3	3	3	3	4	4	5	4	5	4	3	4	4	4	4	3	4	3	4	4	3	4	5
М	26	4	3	5	2	2	1	4	4	2	3	1	4	4	3	3	3	3	1	5	3	4	4	4	1	3	3	1	2	1	1	5	4	4	5	3	1	4	2	4	3	4	1	4	3	2	3	3	4
М	22	5	1	2	4	1	2	5	2	3	5	4	5	5	3	3	1	3	3	5	4	5	5	4	1	5	3	2	5	2	1	5	2	5	5	4	1	5	5	5	5	5	1	2	5	4	5	5	5
Ж	22	4	2	3	4	2	1	4	2	3	5	1	4	5	5	4	3	2	1	3	3	5	5	3	3	4	2	1	3	2	1	3	3	5	5	3	4	2	5	5	4	3	1	3	3	1	2	4	5
Ж	27	3	2	2	3	5	4	3	5	2	2	2	2	4	2	1	1	1	1	5	5	5	5	3	4	4	1	3	5	4	5	5	2	5	3	3	1	2	4	5	3	4	1	3	5	5	3	4	4
Ж	18	5	3	2	4	2	4	3	5	3	2	2	3	2	5	3	3	4	5	5	2	4	4	3	1	5	3	2	5	1	4	4	4	5	4	4	2	1	2	2	3	1	4	3	5	4	1	4	5
Ж	22	5	1	2	5	3	2	4	2	3	4	3	2	5	4	4	4	3	2	5	1	5	5	5	4	5	3	4	4	4	5	4	4	5	5	5	4	1	3	5	5	5	1	3	5	4	5	5	5
Ж	18	5	3	5	5	5	5	5	5	5	1	5	5	4	2	4	4	4	5	5	2	5	4	4	2	5	4	5	5	2	2	5	4	2	5	5	5	2	3	3	3	4	1	5	2	2	3	4	5
М	21	4	1	1	5	4	3	5	2	2	3	4	3	4	5	4	4	4	3	5	1	5	5	5	5	5	5	4	3	3	5	5	5	5	5	4	4	4	4	4	5	4	3	3	5	4	4	4	5
Ж	17	4	1	1	5	5	5	5	5	5	3	1	2	4	5	3	1	2	5	5	1	5	2	5	5	5	1	5	5	5	1	5	3	5	5	5	1	5	5	5	5	3	1	5	3	1	5	3	5
М	21	5	5	4	3	4	4	5	5	5	4	3	4	5	4	5	5	5	2	5	1	5	5	4	1	4	5	2	5	4	5	4	1	5	5	4	4	5	1	5	5	4	4	5	4	5	5	3	5
Ж	24	5	2	2	5	5	5	4	5	5	3	5	5	5	3	1	1	2	4	5	5	5	5	5	5	5	5	5	5	5	4	3	5	5	5	4	2	3	4	5	4	4	1	5	5	4	3	4	5
Ж	20	3	5	5	2	4	2	3	5	3	4	3	4	2	3	4	4	4	4	5	2	3	4	3	2	4	3	3	3	2	5	5	4	3	4	3	3	3	3	4	4	4	4	4	3	2	3	3	3
Ж	20	5	4	1	5	4	2	2	5	5	5	2	5	5	5	3	4	4	4	5	1	1	5	5	1	4	5	1	5	3	1	5	5	5	4	5	5	1	1	5	5	2	1	5	4	1	1	1	5
Ж	30	5	5	5	4	4	2	3	3	5	1	2	5	3	1	1	1	1	5	3	5	3	3	1	1	2	1	1	5	1	1	2	4	2	3	1	1	1	1	1	1	1	1	5	2	2	1	1	3
Ж	18	1	3	5	1	1	1	4	1	3	3	1	5	3	3	3	2	2	4	4	3	1	1	3	1	2	2	1	2	1	5	1	1	1	4	1	2	1	1	1	4	3	1	5	2	3	3	2	1
Ж	27	5	3	3	3	3	1	5	4	2	3	4	3	4	4	3	3	2	4	3	3	2	4	3	3	4	3	3	5	3	4	4	3	3	5	4	4	2	3	3	4	3	2	3	3	4	2	3	3
М	17	5	4	4	3	2	2	4	5	1	3	3	4	5	4	4	3	3	5	4	4	3	3	3	3	2	2	3	4	2	4	5	4	1	5	3	3	4	4	2	3	4	3	5	4	3	4	3	4
Ж	24	5	1	2	2	2	1	5	1	4	1	3	4	5	2	1	1	2	5	4	5	5	5	5	2	5	1	4	5	2	1	5	4	5	5	4	1	1	5	5	4	4	1	3	5	1	4	5	5
М	21	4	4	4	4	1	1	5	2	5	2	3	5	3	4	4	3	5	2	4	2	5	4	3	1	3	3	1	4	4	2	4	3	2	5	3	1	5	1	3	3	4	4	4	4	2	2	3	4
Ж	24	4	3	1	3	5	4	4	4	2	3	2	4	5	5	3	4	4	4	5	1	4	5	3	4	5	4	1	5	5	5	4	2	5	5	5	5	2	1	4	4	4	1	4	5	3	2	4	5
М	29	5	2	4	1	1	1	5	5	5	5	5	4	4	4	3	2	3	2	5	4	5	5	5	3	4	2	4	4	3	3	5	4	4	5	3	4	5	4	4	4	3	3	5	4	2	4	3	5
Ж	19	4	2	5	5	5	3	5	5	5	2	1	5	5	3	4	4	4	3	5	2	5	5	2	4	4	4	1	3	2	2	5	3	5	5	4	3	1	2	5	4	3	1	4	5	2	2	4	5
Ж	25	4	4	5	2	5	3	5	5	4	3	2	5	5	4	4	4	4	5	4	2	5	5	2	2	4	4	3	4	1	4	3	1	4	5	3	4	1	4	4	2	2	4	5	3	4	2	3	4
Ж	20	2	5	4	4	5	5	1	5	5	2	3	4	4	5	4	5	5	5	5	1	3	3	2	2	5	5	3	5	5	4	3	1	4	4	4	5	1	1	2	2	1	3	5	4	4	1	3	4
М	25	3	4	2	1	1	1	4	5	4	3	1	4	3	2	4	3	3	2	5	3	5	5	3	1	2	2	1	5	1	2	5	5	5	5	1	1	1	1	4	1	3	1	5	3	1	3	1	4
М	33	4	4	5	1	1	1	5	5	5	2	1	5	1	3	3	4	4	2	5	2	5	5	3	1	4	2	2	5	4	1	5	5	5	5	4	5	5	4	5	5	3	4	5	4	1	2	2	5
Ж	23	2	4	5	4	4	2	1	5	2	4	2	5	5	5	4	5	4	4	4	1	5	5	3	5	5	3	2	4	5	5	4	3	4	4	4	4	3	1	3	3	4	2	5	5	4	2	5	5
Ж	22	1	1	1	3	3	2	4	5	5	2	1	4	2	2	5	5	3	4	5	1	4	4	2	2	4	3	1	5	3	4	5	3	1	5	2	5	3	1	3	1	2	3	5	4	4	2	4	3
М	23	4	1	3	3	1	1	2	4	1	2	3	3	5	4	4	4	4	2	5	1	5	5	5	5	5	4	5	4	4	3	5	4	4	4	4	3	4	5	5	5	5	2	4	5	4	4	4	5
Ж	20	5	2	4	3	4	4	5	5	5	5	4	5	5	5	4	5	5	3	5	1	5	3	3	3	4	5	4	5	2	4	3	4	5	5	5	5	2	5	5	5	2	5	5	3	2	1	4	4
М	25	5	2	3	4	2		5	1	2	5	2	2	3	4	3	4	4	2	5	1	2	4	4	1	5	3	4	5	1	4	5	5	2	5	5	4	5	1	2	5	5	4	2	4	2	4	5	5
М	34	5	1	2	4	4	4	4	2	1	5	5	5	5	3	3	3	5	3	5	3	5	5	5	4	5	5	5	5	5	5	4	5	5	5	5	3	5	4	5	5	5	5	2	5	5	5	5	5
Ж	29	5	4	5	3	2	2	5	5	5	5	1	5	4	3	2	2	1	3	5	5	5	5	3	2	2	2	1	3	4	5	3	4	5	5	4	3	1	5	4	3	1	1	5	4	2	1	2	3
Ж	25	5	4	5	1	3	3	5	4	5	1	3	5	5	2	1	1	1	5	5	5	5	5	5	4	5	1	3	5	3	1	5	5	5	5	3	3	3	4	5	5	5	1	5	4	1	4	4	5
Ж	20	5	3	1	5	5	1	4	4	3	4	3	4	4	3	5	5	5	3	5	1	5	4	3	3	3	4	4	5	2	4	3	4	3	5	5	5	2	4	3	2	3	5	3	5	5	3	2	5
Ж	25	5	4	5	3	3	1	5	5	5	3	3	5	4	2	2	2	2	3	5	3	4	4	1	1	5	2	3	3	1	3	4	3	2	5	3	2	2	2	4	2	2	3	5	4	4	2	5	5
Ж	26	5	4	5	2	4	1	4	5	5	3	1	5	5	3	2	2	2	1	1	2	5	5	5	1	3	2	1	3	2	1	2	5	5	5	2	1	2	5	5	1	1	1	5	5	1	3	2	5
Ж	22	5	1	2	3	3	4	4	3	5	5	3	4	5	5	3	3	1	5	5	4	5	5	3	5	5	2	3	4	5	4	4	5	5	5	4	5	4	5	5	5	4	3	4	5	4	4	5	5
М	38	5	4	1	5	3	5	5	4	3	3	4	4	5	4	5	4	3	5	5	1	5	4	4	3	1	3	4	5	1	5	4	5	5	5	5	3	1	5	5	5	2	2	4	5	5	2	1	5
Ж	20	5	4	3	4	2	2	5	5	5	4	4	5	5	5	4	4	4	3	5	2	4	4	3	3	4	3	3	4	3	4	4	2	5	5	4	2	3	4	3	4	4	3	5	4	3	3	4	5
Ж	24	5	2	1	1	5	5	4	3	3	3	4	2	4	3	3	3	3	3	4	3	4	4	4	4	5	3	4	4	2	2	4	4	4	4	3	3	3	5	4	4	2	2	4	3	3	3	4	5
Ж	19	5	3	4	5	5	2	4	5	5	5	4	5	5	5	5	5	5	5	5	1	2	5	4	5	5	5	5	5	5	3	5	5	5	5	3	5	1	4	5	5	5	5	5	5	3	4	5	5
Ж	25	4	1	3	5	1	1	5	2	5	1	5	2	5	4	2	1	5	5	5	4	5	5	5	5	5	3	5	5	4	5	5	5	5	5	3	2	5	2	5	5	2	1	4	5	4	5	5	5
Ж	53	5	4	5	2	5	5	5	5	5	1	4	5	3	2	3	3	4	4	4	3	2	4	5	1	4	2	4	5	1	2	5	5	1	5	2	1	2	3	2	3	1	5	5	4	2	1	4	5
М	20	5	1	3	3	3	3	5	1	1	3	5	1	5	5	3	3	3	4	5	3	5	5	5	2	5	4	3	5	4	4	5	5	5	5	4	3	5	1	5	5	5	3	1	4	4	5	5	5
Ж	21	5	4	2	5	5	5	5	2	5	1	5	5	5	4	5	5	5	3	5	1	5	5	5	4	5	5	5	2	5	5	2	5	5	5	5	5	2	4	4	5	2	5	5	5	5	2	5	5
Ж	23	5	3	1	5	5	5	5	3	4	4	3	4	5	5	3	4	4	5	5	2	5	5	5	4	5	4	4	5	5	5	5	4	5	5	5	5	4	2	5	5	5	3	4	5	5	4	3	5
Ж	22	4	1	1	1	4	2	5	5	4	4	5	5	5	4	3	4	3	4	5	1	1	5	4	4	5	4	4	5	4	3	5	5	4	5	4	3	4	2	3	4	3	3	4	5	4	4	4	4
Ж	26	5	1	1	5	5	2	5	2	2	5	5	2	5	5	5	5	5	2	5	1	5	5	3	3	5	5	5	5	3	5	5	5	5	5	5	3	5	2	5	5	5	5	4	5	5	5	5	5
М	24	4	5	3	1	2	1	1	4	5	3	4	5	5	2	3	4	4	1	3	1	1	3	1	1	3	4	3	4	2	3	4	3	1	2	2	3	4	3	2	2	2	3	5	3	3	2	2	3
Ж	18	4	1	4	1	4	4	4	3	3	4	1	4	4	4	5	5	5	4	5	1	5	5	5	5	5	5	3	5	5	3	3	4	5	5	5	4	4	3	5	5	5	4	3	4	3	4	5	5
М	27	4	3	2	1	4	3	1	4	5	2	4	5	4	4	3	2	2	1	4	4	5	4	2	1	2	1	4	4	4	1	5	4	4	2	4	5	4	1	4	5	4	2	4	5	2	4	2	4
Ж	22	5	4	4	1	5	5	4	4	4	2	1	4	4	2	3	3	3	4	5	2	4	5	2	3	3	2	2	5	2	3	2	2	1	5	3	2	1	5	3	4	4	3	5	4	3	2	3	5
Ж	34	5	1	2	5	4	1	1	3	4	3	5	4	5	3	1	1	1	1	5	5	4	5	5	4	5	3	5	5	3	3	5	5	5	4	5	1	1	5	5	5	5	1	3	5	3	5	5	5
Ж	31	5	2	4	1	5	5	5	4	5	5	5	4	5	4	4	5	5	5	5	1	4	4	5	5	5	5	5	5	4	3	3	2	5	5	5	5	1	5	5	5	4	5	5	5	4	3	5	5
М	44	4	4	2	2	1	1	1	4	5	2	2	4	5	1	2	2	2	1	4	4	4	4	5	4	2	2	2	4	4	3	4	4	4	2	3	2	2	2	4	4	4	2	4	4	2	3	1	5
Ж	19	5	3	5	4	4	2	2	5	3	3	1	4	2	3	3	4	4	1	4	2	5	5	5	4	2	3	1	4	2	5	4	5	2	4	3	1	1	4	4	4	3	1	4	5	1	3	2	5
Ж	28	5	2	4	5	4	3	4	4	5	5	2	5	3	3	2	1	1	2	3	4	2	1	3	3	2	2	2	3	4	2	3	3	3	5	2	2	1	3	2	2	1	1	4	4	2	1	2	3
Ж	19	5	2	2	5	5	5	5	2	4	1	1	4	5	5	2	2	2	4	5	4	5	5	5	3	5	4	2	5	4	5	5	5	5	5	5	4	4	5	5	5	5	4	5	5	5	4	5	5
М	21	4	3	4	1	3	3	2	4	5	4	2	5	2	3	2	2	3	5	5	3	2	4	4	5	4	3	2	5	2	2	5	5	1	2	3	4	3	5	3	5	5	3	5	3	2	3	3	2
Ж	25	5	3	3	2		1	4	3		2	5	3		2	2	3	2		3	4	5	5	1	1	1	3	1	2	2	3	5	5	1	3	2	1	5	2	2	1	1	1	5	5	2	2	2	4
М	24	5	2	4	4	3	3	4	5	4	3	5	5	5	3	5	5	5	5	5	1	5	5	5	1	3	5	3	5	3	5	5	4	5	5	5	5	5	5	5	5	5	5	5	4	5	4	3	5
М	27	5	3	5	1	1	1	1	2	2	4	1	2	3	2	2	4	3	1	3	1	3	3	4	1	1	2	1	5	1	1	5	4	3	1	1	4	3	1	1	1	3	2	3	3	1	3	1	3
Ж	25	4	4	5	3	4	4	5	4	5	2	3	5	2	2	3	3	2	1	2	3	4	2	2	2	2	2	3	4	2	2	3	3	2	5	3	2	2	2	1	2	1	1	5	2	2	1	2	4
Ж	23	5	2	1	5	5	5	5	2	2	5	5	3	5	5	5	5	5	5	5	1	5	5	5	5	5	5	5	5	5	4	5	5	5	5	5	4	4	3	5	5	5	5	3	5	4	5	5	5
М	25	5	2	4	3	1	1	5	2	4	4	3	4	2	5	2	3	4	1	5	4	2	4	3	1	4	2	2	5	1	4	4	4	2	5	3	4	4	4	5	3	4	3	4	5	4	4	4	4
М	25	5	4	1	2	3	2	4	5	3	5	4	3	3	3	3	4	3	2	3	2	4	1	3	3	3	3	3	4	4	4	5	5	3	4	2	3	4	2	3	4	4	5	3	4	3	3	3	4
М	26	5	3	1	1	1	1	2	4	5	4	4	4	5	4	4	4	4	1	5	1	5	4	3	4	2	3	2	2	4	2	5	4	4	3	4	4	5	1	4	5	5	3	4	4	3	3	3	5
Ж	28	3	3	4	4	5	5	5	4	3	4	5	4	3	4	5	5	5	3	3	1	5	4	2	2	3	4	4	5	3	5	5	3	3	5	3	3	3	1	3	3	2	4	2	3	5	3	3	3
Ж	29	5	3	5	4	2	3	5	5	5	1	3	4	5	4	2	1	3	5	5	4	5	5	4	4	3	4	3	5	4	4	3	4	1	5	4	3	2	3	2	2	1	2	5	3	2	3	2	4
Ж	29	4	3	5	2	3	3	5	5	5	4	2	5	4	3	2	2	2	4	5	4	4	5	2	3	3	2	2	3	3	2	1	3	5	5	3	3	1	3	2	2	2	3	5	3	1	1	2	5
Ж	22	5	1	5	1	3	1	5	5	5	1	1	5	5	3	2	4	4	2	5	1	5	5	1	1	4	5	1	4	5	5	3	5	5	5	4	4	1	1	5	5	5	1	5	2	5	1	1	5
М	22	3	2	3	3	1	1	5	3	5	3	3	3	5	4	1	2	2	3	5	2	5	5	4	3	3	1	3	3	4	4	5	5	5	5	4	2	5	4	4	4	4	5	3	4	3	4	3	5
М	20	5	2	2	3	3	2	5	4	3	4	4	3	5	4	3	3	3	3	4	3	4	4	4	3	4	5	4	4	4	4	5	3	4	5	5	3	3	4	4	3	3	3	3	4	4	4	4	4
Ж	16	4	1	3	4	4	4	3	2	4	4	3	3	5	4	5	5	5	5	5	1	5	5	5	4	5	5	4	5	4	5	5	5	4	4	5	5	5	2	4	5	3	4	3	4	3	5	5	5
М	30	5	5	5	1	1	1	1	2	5	4	4	5	5	2	3	2	2	1	1	4	2	2	1	1	3	2	5	5	4	1	5	4	5	2	3	4	4	4	4	4	2	3	5	4	2	2	4	4
М	32	5	3	3	3	4	3	1	5	5	3	3	5	5	3	3	2	2	3	3	3	4	3	3	4	3	3	3	5	3	3	1	3	2	1	3	2	3	3	3	3	1	2	5	4	3	2	2	4
М	27	5	3	5	2	2	2	1	5	3	2	5	5	5	3	3	3	3	3	2	3	5	4	4	2	2	2	2	5	1	1	5	4	2	3	3	2	2	2	2	3	2	4	3	3	2	2	2	3
М	26	4	1	4	2	2	2	4	2	3	4	3	1	5	4	2	3	4	2	4	3	3	4	5	2	2	3	2	5	2	1	5	4	5	4	2	1	5	2	4	4	4	2	3	2	1	3	2	4
Ж	17	5	3	5	5	3	3	4	4	2	5	3	3	4	5	5	5	5	4	5	1	5	5	5	2	4	5	3	5	4	5	5	4	5	4	5	4	3	4	5	5	4	4	4	3	5	4	2	4
Ж	20	5	4	5	4	4	2	4	5	5	5	1	4	4	3	5	5	4	3	5	1	3	2	1	1	1	5	2	5	5	5	5	5	4	5	4	5	2	1	2	4	2	1	5	4	4	1	1	3
М	23	5	2	4	4	3	3	4	4	4	1	4	4	4	4	3	4	4	4	5	2	4	4	4	4	4	4	4	5	4	4	5	5	5	5	4	4	5	2	4	3	5	4	4	5	2	2	3	5
Ж	17	5	4	5	2	4	5	5	5	5	5	1	5	5	4	3	2	2	5	5	4	5	5	5	2	4	4	3	5	5	5	3	5	5	5	2	2	1	1	5	4	4	2	5	3	5	2	4	5
Ж	18	3	3	5	4	5	5	5	5	5	2	4	5	5	3	3	4	4	5	5	1	4	3	2	1	4	5	4	5	3	2	5	5	3	5	4	3	4	3	3	5	3	5	5	4	1	3	3	5
Ж	14	4	3	5	1	5	5	5	5	5	2	1	5	2	2	1	1	1	5	5	5	4	4	3	1	1	1	1	5	1	1	3	3	5	5	1	1	1	5	5	5	1	1	5	5	1	5	1	5
М	24	5	2	3	1	2	1	2	3	2	3	2	2	1	2	3	3	3	2	5	3	5	5	5	2	3	2	2	3	2	1	5	4	3	3	4	2	4	1	2	2	5	1	3	5	1	2	3	3
Ж	15	4	1	1	1	3	1	3	2	4	4	4	2	5	4	5	5	5	4	5	1	5	5	5	4	5	5	5	5	5	3	5	5	5	4	5	5	1	5	5	5	3	5	2	4	3	5	5	5
Ж	20	5	3	4	5	5	5	5	5	4	3	5	3	5	4	5	5	2	3	5	1	5	4	4	2	4	5	4	5	3	4	5	5	5	5	4	5	5	5	5	5	5	5	4	5	3	5	5	5
Ж	32	5	3	4	4	5	5	5	5	5	5	3	5	2	5	3	3	5	1	3	3	5	5	5	3	5	3	2	5	2	2	5	3	5	5	3	3	4	5	5	5	5	4	5	3	3	3	3	5
Ж	18	5	4	5	3	5	3	4	4	4	4	4	4	5	2	3	4	4	5	5	1	5	5	3	4	5	4	3	5	4	3	5	3	5	5	5	3	1	4	5	5	5	2	5	3	2	2	3	5
Ж	17	3	4	5	1	1	1	1	5	3	2	1	4	1	5	5	5	5	2	4	1	1	1	1	3	3	3	1	5	2	1	3	1	1	1	3	5	1	3	3	3	1	1	5	4	1	3	1	3
Ж	25	4	3	5	5	5	4	4	5	5	4	5	5	5	2	3	3	3	4	5	3	5	5	1	5	4	5	5	5	5	5	4	3	5	5	4	3	2	3	4	4	3	5	5	5	4	2	3	5
Ж	22	5	3	1	1	5	2	5	5	5	3	2	5	4	5	5	5	5	3	4	1	2	2	2	3	5	4	2	3	2	4	4	3	3	5	4	4	2	2	2	3	3	2	5	4	4	3	5	4
Ж	20	5	3	4	4	4	2	5	4	5	3	5	5	5	3	3	2	2	3	4	4	5	5	3	1	4	3	4	5	1	2	3	4	2	5	5	5	3	5	5	4	2	1	5	5	1	2	3	5
Ж	24	5	4	5	1	4	3	2	5	5	2	1	5	2	3	2	2	1	4	4	4	1	1	2	1	1	2	2	5	2	2	4	2	2	5	2	1	1	2	1	1	3	2	5	4	1	1	1	2
Ж	23	5	2	3	2	4	3	5	5	5	2	2	5	3		2	1	2	4	4	1	4	4	4	3	4	2	4	4	3	3	3	4	5	5	3	3	2	5	4	4	4	2	5	5	4	2	4	5
Ж	20	3	4	2	5	3	4	4	2	5	4	2	4	5	2	2	2	2	2	5	1	3	4	1	2	3	2	2	5	3	2	5	3	5	5	3	2	1	1	4	1	2	1	5	5	3	1	1	1
М	24	4	4	3	3	2	1	3	5	5	4	1	3	5	3	3	4	4	3	4	2	4	3	3	3	2	4	1	3	4	4	4	4	5	5	3	4	4	1	3	1	3	3	4	4	3	3	1	4
М	24	5	5	4	1	1	1	2	3	5	1	1	5	3	1	1	1	1	1	4	5	1	4	1	1	2	1	1	5	1	4	5	1	2	2	1	1	4	1	1	1	1	1	5	4	2	1	1	2
М	24	4	1	3	3	1	1	4	5	3	1	5	3	5	5	2	2	4	3	5	3	4	5	3	2	5	3	4	5	4	5	5	4	3	4	4	3	5	1	4	3	4	5	3	3	4	2	2	2
Ж	25	5	4	5	3	4	2	4	5	5	4	5	4	4	3	5	5	5	3	4	1	4	5	2	2	5	5	5	4	3	5	5	4	3	5	4	5	4	2	3	4	1	5	5	5	5	3	5	5
Ж	25	4	2	1	4	5	4	5	4	3	5	2	4	5	5	3	4	4	5	5	1	5	5	4	2	2	4	3	5	2	4	4	4	4	5	4	4	2	4	4	5	4	3	4	4	3	3	3	5
М	25	5	4	5	4	2	4	4	4	5	4	4	2	4	1	3	3	2	5	5	2	5	4	3	2	4	2	3	5	1	1	3	5	3	5	3	3	2	4	2	2	4	1	4	3	1	3	4	5
Ж	27	5	1	3	4	2	2	2	4	2	4	5	2	5	4	2	4	2	4	5	2	5	4	4	4	4	4	4	4	4	2	5	5	4	2	2	5	4	2	5	5	5	4	2	5	5	3	2	5
Ж	28	3	2	4	4	4	4	4	3	5	4	4	4	5	4	2	4	4	4	4	3	4	4	4	2	4	3	4	4	3	4	3	3	4	4	3	3	2	4	4	4	2	3	5	4	3	3	3	4
Ж	28	5	4	2	4	5	5	5	5	5	5	3	5	5	3	4	3	2	5	5	3	4	5	4	3	2	4	4	5	3	5	5	5	5	5	3	4	4	2	5	3	3	3	5	4	4	4	4	5
М	28	4	1	1	4	4	3	5	2	3	4	5	2	5	5	5	5	5	5	5	1	5	4	4	4	4	5	5	5	5	5	5	5	5	5	5	5	5	1	4	5	4	5	5	5	5	5	5	4
М	29	2	1	1	2	2	4	1	2	5	4	2	4	4	5	2	5	5	4	5	1	4	5	1	2	3	5	4	2	5	4	1	3	5	1	4	5	4	1	3	2	4	2	5	4	5	2	1	5
Ж	29	3	4	5	5	5	5	5	5	5	1	1	5	5	3	1	1	2	4	5	4	5	5	2	2	4	3	2	5	5	5	5	5	5	5	5	2	2	5	5	5	4	1	5	5	2	1	2	5
Ж	30	4	3	4	3	3	3	3	2	4	2	4	5	5	3	2	2	2	5	5	4	3	3	4	3	4	3	3	5	4	3	4	4	4	5	4	3	2	4	4	4	3	2	4	4	3	3	4	5
Ж	31	5	5	4	3	3	3	3	4	5	1	4	5	5	3	3	3	4	2	4	2	4	4	3	4	4	4	4	1	3	4	2	3	4	3	3	3	2	3	4	3	1	5	5	4	4	3	2	4
Ж	32	5	2	5	2	5	4	5	5	4	2	4	3	5	1	3	4	4	5	4	1	5	5	4	4	5	5	4	5	4	4	4	3	5	5	4	4	3	2	5	2	2	4	5	3	4	1	4	4
М	33	4	4	4	1	4	1	1	4	4	4	1	5	5	4	1	2	2	1	5	4	4	1	2	1	4	4	2	5	1	2	5	2	3	2	2	3	2	4	4	2	5	1	4	3	1	2	4	5
Ж	34	2	1	1	5	4	4	4	4	4	2	4	4	5	4	2	2	2	4	5	4	4	5	3	3	5	3	4	4	3	2	5	4	5	5	5	2	3	5	3	4	3	2	4	5	2	2	4	5
Ж	40	1	3	5	3	5	3	2	4	5	3	4	4	4	4	4	4	4	2	5	2	2	4	4	3	4	5	3	4	4	4	2	4	3	3	4	5	1	1	4	4	3	4	5	4	4	3	2	4
Ж	25	5	3	4	5	4	4	3	5	4	4	5	4	5	5	4	4	4	5	5	2	5	5	5	3	5	4	5	5	3	4	5	5	5	3	3	4	3	5	5	5	4	5	4	5	5	4	4	5
Ж	15	4	4	5	5	5	5	5	5	5	1	5	5	3	3	4	5	5	3	1	1	1	2	2	3	5	3	5	5	5	5	3	4	3	5	3	4	2	3	1	3	1	5	5	3	5	1	5	5
М	30	5	2	5	1	2	1	3	5	3	2	4	3	5	3	2	2	2	1	4	4	5	4	3	1	3	2	2	3	1	1	5	5	5	5	2	1	3	2	5	2	2	4	3	4	2	2	3	3
М	31	5	3	4	5	3	4	3	3	1	2	2	2	5	3	3	3	3	2	2	2	5	3	4	2	3	3	3	3	3	3	3	4	4	3	3	3	5	5	4	3	2	3	4	3	3	3	4	4
М	33	5	3	5	1	1	1	1	5	1	3	1	5	5	5	3	5	3	1	5	1	3	5	1	1	5	5	1	1	1	5	5	1	5	5	5	5	5	1	5	1	5	1	3	1	5	1	5	5
М	30	5	1	1	1	1	1	1	2	5	1	1	2	5	3	1	1	1	1	3	5	5	3	3	2	2	1	1	3	1	2	5	4	3	3	1	1	3	1	2	2	1	1	5	2	2	1	2	3
М	35	5	2	3	1	3	3	2	3	2	2	3	2	5	3	3	3	3	4	4	3	5	5	5	2	3	3	2	5	2	3	5	5	5	3	4	2	4	1	5	5	5	3	3	4	2	5	4	4
М	21	5	3	3	1	2	2	4	4	4	3	3	3	5	2	3	4	4	2	2	3	5	5	5	4	5	4	5	5	3	4	5	5	2	4	4	4	5	3	3	5	3	4	4	4	4	3	4	5
Ж	31	5	3	3	5	3	1	3	4	5	1	3	5	4	4	1	1	2	2	2	4	5	3	4	1	4	1	3	5	2	3	5	5	3	2	2	3	3	5	2	2	3	3	5	3	5	1	3	5
Ж	27	3	3	4	4	4	4	4	5	3	3	3	4	4	3	4	4	4	4	5	3	5	4	3	3	3	4	3	4	3	4	4	4	4	4	4	4	3	3	4	4	3	3	3	4	4	3	3	4
Ж	34	5	3	3	5	5	3	5	4	5	3	4	4	4	4	4	4	4	5	5	2	5	5	5	3	5	4	4	5	3	4	5	5	4	5	4	5	4	2	3	3	4	4	4	4	5	3	4	5
М	26	5	1	3	1	2	1	2	3	2	2	2	2	3	2	3	3	3	2	3	3	5	4	5	2	3	2	2	4	2	2	5	3	3	3	3	2	4	1	3	3	3	2	3	3	2	2	3	3
М	49	5	2	2	1	4	3	4	5	4	1	1	5	5	3	2	2	4	1	5	4	5	5	3	4	4	5	3	4	5	5	5	3	5	4	5	1	5	2	5	5	5	5	3	4	5	3	3	4
Ж	25	4	3	5	3	5	5	4	5	3	3	3	5	5	4	4	4	4	5	5	4	5	4	3	3	3	4	3	5	3	5	4	3	4	4	4	4	3	3	4	3	3		3	4	4	3	3	4
М	20	5	3	2	1	1	1	5	4	5	3	3	4	5	1	3	4	4	2	1	2	5	5	5	4	5	4	5	4	3	4	5	5	1	5	4	4	5	2	3	5	3	5	5	4	4	3	4	5
Ж	21	3	4	4	3	2	5	3	5	5	3	4	5	5	2	4	5	4	2	5	1	5	5	1	1	2	3	2	5	4	5	5	2	2	4	4	3	2	2	4	4	2	4	5	4	4	3	2	4
Ж	21	3	3	4	3	3	4	2	5	5	2	3	5	5	3	4	4	3	3	3	2	4	3	1	1	1	3	1	5	3	4	4	1	1	3	3	3	1	2	3	3	1	3	5	3	3	2	1	3
Ж	21	3	3	4	3	4	5	4	5	5	3	4	5	4	2	3	4	4	2	5	1	5	5	1	1	3	4	2	4	4	5	5	2	2	4	4	3	2	2	4	4	2	4	4	4	4	3	2	4
М	17	2	3	5	1	1	1	3	2	5	2	1	3	3	3	2	2	1	2	5	2	3	1	2	1	1	1	1	5	1	4	2	3	2	3	1	2	3	2	1	1	1	1	5	3	1	1	1	4
Ж	17	5	1	3	4	5	3	5	2	5	4	5	2	5	4	5	5	5	5	5	1	5	5	5	3	5	4	5	3	5	5	5	5	5	5	5	2	4	5	5	5	5	5	3	5	5	3	4	5
М	47	5	1	1	5	4	3	5	5	4	1	1	5	5	4	1	2	4	1	5	4	5	5	3	5	5	5	3	5	5	5	5	3	5	5	5	1	5	1	5	5	5	5	3	4	5	3	3	5
М	41	5	1	1	5	5	3	5	5	5	2	2	5	5	5	2	2	3	5	4	3	5	5	5	4	2	4	4	5	2	2	5	5	2	5	2	2	5	5	5	5	2	2	4	5	2	5	2	5
Ж	39	4	2	2	5	5	4	5	5	2	1	4	2	5	3	3	3	3	5	5	3	5	5	5	5	4	3	5	5	5	4	5	5	5	5	3	3	4	4	5	4	4	3	3	3	3	5	4	5
Ж	64	1	2	4	4	3	3	3	5	4	3	5	4	5	3	3	3	3	5	4	2	4	5	4	3	5	5	5	5	5	5	5	4	4	4	4	2	2	2	5	4	2	4	4	5	4	2	4	5
М	62	5	3	4	4	2	2	5	3	4	1	1	5	1	2	3	3	1	1	3	2	3	2	1	1	2	3	1	1	1	3	5	3	3	5	2	2	4	3	2	2	1	1	5	3	4	1	1	1
Ж	38	5	4	2	5	5	3	5	5	3	3	4	4	5	3	2	1	1	2	5	5	5	5	5	3	4	4	3	3	3	2	4	5	5	5	4	3	2	5	4	4	4	2	3	5	3	3	3	5
Ж	33	4	4	5	2	5	4	4	5	5	5	4	5	5	5	3	2	3	4	4	5	4	4	3	3	4	5	5	5	3	3	3	4	5	5	3	3	2	5	3	3	2	3	5	4	2	1	5	5
Ж	41	2	3	3	4	5	5	5	5	4	4	5	3	5	4	3	2	2	1	3	3	1	5	5	5	5	5	4	4	3	4	1	4	5	5	3	4	3	5	5	4	4	3	3	4	1	2	4	5
Ж	34	5	5	5	5	5	5	4	4	5	3	5	5	5	3	5	5	5	4	5	1	4	5	3	2	4	4	5	5	3	5	5	5	4	4	4	4	3	2	4	3	1	4	5	3	5	3	5	5
Ж	34	3	3	2	3	3	3	4	4	2	2	4	4	4	3	1	1	1	3	5	4	5	5	4	2	2	4	4	3	2	4	3	4	5	5	3	2	2	5	5	4	3	3	2	5	3	1	2	4
М	36	3	1	5	1	1	1	1	5	5	5	1	5	1	3	1	2	1	1	1	1	5	5	5	1	1	1	1	3	1	1	5	1	1	1	1	1	5	1	1	1	1	1	5	3	1	1	1	1
М	21	4	2	5	1	3	2	5	3	5	3	4	5	3	3	3	3	3	1	2	3	1	2	2	1	2	3	1	2	1	3	5	3	4	4	2	3	4	3	4	3	2	2	2	2	2	2	2	3
Ж	33	5	2	5	5	5	5	5	5	5	3	5	4	4	4	5	5	5	5	5	1	5	5	5	3	5	5	5	5	4	3	5	5	5	5	5	5	5	2	5	3	2	5	5	5	4	2	5	5
Ж	46	5	5	5	5	5	1	3	5	5	1	5	5	3	1	1	1	3	3	5	3	5	1	1	1	3	3	3	5	1	5	5	3	5	5	3	3	1	5	5	1	1	3	5	5	5	1	3	5
Ж	19	5	3	5	3	3	3	5	3	1	3	1	3	3	3	5	5	1	5	1	1	1	1	1	1	5	5	3	3	3	5	5	5	1	5	3	5	1	1	3	5	4	5	3	5	5	3	1	5
М	40	5	4	5	5	5	5	2	5	3	2	5	5	5	4	2	2	3	2	3	5	5	4	5	5	5	4	5	5	3	3	5	5	1	1	3	1	2	5	5	5	1	3	4	4	4	4	5	5
М	53	2	1	5	1	3	3	4	1	4	4	1	4	2	1	1	1	1	3	2	5	3	4	5	1	4	2	1	3	1	1	5	2	2	4	2	1	5	1	1	1	4	1	3	4	2	2	1	3
Ж	26	5	3	5	5	5	3	5	5	4	3	3	3	5	3	2	2	5	5	3	5	5	5	4	3	5	2	5	5	5	5	4	5	5	5	5	1	2	3	5	3	5	5	5	5	5	3	5	5
Ж	41	5	2	2	5	5	5	2	4	1	5	5	3	5	4	4	4	4	5	4	2	4	4	3	4	5	5	5	5	4	4	4	4	4	2	5	4	3	1	4	4	3	5	2	4	4	3	5	4
М	19	5	2	4	5	5	1	2	4	5	5	5	4	5	5	5	5	5	2	4	1	5	4	4	1	5	5	5	4	2	3	5	5	5	2	4	5	5	2	4	5	5	5	3	5	3	4	4	5
М	18	5	1	4	1	1	1	1	2	2	4	5	2	5	5	3	5	5	1	2	1	2	1	5	1	4	4	4	5	1	4	5	5	1	2	3	3	5	1	1	4	2	1	2	5	4	2	2	5
М	18	5	3	1	3	3	2	5	3	4	3	4	2	5	3	3	5	5	3	4	1	4	4	2	2	4	4	4	5	4	5	5	4	4	5	5	4	5	1	5	3	4	5	3	4	4	3	4	5
Ж	28	3	3	3	5	4	4	2	5	5	3	5	4	5	4	4	5	5	5	5	1	5	5	5	4	5	5	5	5	4	5	4	4	4	3	4	4	2	4	5	4	4	4	5	4	3	3	3	5
Ж	24	5	2	2	5	5	5	4	5	5	2	4	4	5	4	4	2	2	1	5	2	5	5	5	5	5	4	4	4	4	4	4	4	4	4	4	2	1	5	4	5	1	1	5	5	4	1	5	5
Ж	27	4	3	5	4	5	5	4	4	4	2	4	4	4	4	4	4	4	5	4	1	2	3	3	2	4	5	4	5	4	4	4	2	3	4	4	5	4	2	4	4	3	4	4	4	4	2	4	5
Ж	63	1	1	3	5	4	4	2	4	5	2	4	3	5	5	4	3	3	4	2	2	2	2	3	4	4	4	4	3	3	2	4	4	3	5	4	5	4	5	2	5	1	5	4	5	3	2	3	3
Ж	24	4	4	2	4	5	4	3	4	4	4	4	4	4	2	3	2	3	4	3	4	4	4	2	4	4	4	4	4	4	4	3	3	2	3	4	2	3	4	3	3	2	4	4	4	3	2	4	4
Ж	31	3	3	3	4	4	4	2	5	4	2	4	4	4	4	4	4	4	4	4	2	4	4	3	3	4	4	2	3	4	4	3	2	4	4	3	3	4	4	4	3	4	4	4	4	3	4	3	4
Ж	18	3	4	2	3	2	3	2	2	2	2	1	1	1	2	2	2	3	3	4	2	4	3	3	3	4	3	2	2	3	3	2	2	2	2	4	4	4	3	2	3	2	4	3	2	3	4	3	4
Ж	54	5	4	4	5	4	4	5	5	5	3	5	3	5	3	5	5	4	5	3	1	5	1	3	4	5	1	4	5	4	4	1	5	1	4	5	5	5	1	3	3	1	4	5	4	3	3	5	5
Ж	20	3	1	3	1	5	5	2	5	2	3	4	5	5	5	3	5	5	5	4	1	3	1	1	3	5	5	3	5	4	5	3	3	5	3	4	5	3	3	3	3	1	3	1	5	3	1	5	1
Ж	23	4	3	4	4	4	4	4	4	4	4	3	5	5	3	4	5	4	4	4	2	5	5	4	4	4	5	4	4	4	5	4	5	4	3	4	5	4	1	4	4	2	4	4	5	4	1	4	4
Ж	18	5	2	3	5	5	5	1	4	1	4	5	5	5	3	3	1	3	5	5	3	5	5	4	5	3	3	5	5	5	5	1	3	5	2	3	1	5	3	2	2	2	4	3	5	5	3	4	2
Ж	22	3	4	3	4	4	5	4	5	4	4	4	4	5	4	3	5	4	5	4	1	2	2	3	4	5	4	4	4	4	4	3	4	4		4	4	2		2	4	2	4		5	4	2	4	4
Ж	21	2	1	2	1	3	3	2	1	1	1	1	2	2	1	1	5	1	3	2	5	3	5	3	3	1	1	5	5	5	5	1	5	3	1	5	1	1	1	1	2	1	2	1	1	2	1	4	4
Ж	19	3	3	3	3	5	5	1	3	5	2	3	5	4	3	3	4	2	4	3	2	3	3	1	2	2	4	1	4	2	1	3	1	3	1	1	3	1	1	1	1	1	1	5	4	1	1	1	2
М	24	5	1	5	1	4	1	1	5	5	5	2	5	5	5	5	5	5	1	1	1	5	1	5	1	1	5	1	1	1	1	5	5	1	1	1	5	5	1	1	1	1	1	5	5	1	1	1	1
Ж	28	2	5	2	4	5	5	2	5	5	4	4	5	5	3	2	4	4	5	4	1	5	5	4	4	4	4	4	4	4	4	5	1	5	2	4	4	2	4	3	2	1	5	5	4	2	2	4	4
М	20	5	3	3	1	2	2	3	4	4	5	4	5	4	4	2	2	2	2	5	4	5	5	5	1	2	2	2	5	2	4	5	5	5	5	5	5	5	1	4	5	4	2	5	5	5	2	2	5
Ж	25	3	4	5	5	5	4	2	5	5	2	4	5	4	2	5	4	2	4	4	2	4	2	2	2	2	4	4	4	3	4	3	4	2	2	2	3	4	4	4	2	2	2	4	5	4	2	2	5
М	27	5	2	5	4	4	4	2	4	2	4	4	2	5	4	5	5	5	4	3	1	4	4	2	2	2	4	4	5	2	4	5	5	3	3	2	5	5	1	3	3	1	4	5	5	5	1	1	4
Ж	24	5	2	4	3	1	4	1	5	5	5	5	5	5	5	4	1	1	5	5	5	5	1	5	1	1	3	1	4	1	5	5	5	5	1	4	3	2	1	5	1	4	1	5	5	5	2	1	5
М	52	5	3	4	1	1	1	3	5	5	4	3	4	2	2	1	1	1	1	3	4	2	4	3	1	1	2	1	3	1	4	4	3	4	4	1	1	4	3	2	3	1	2	1	3	3	2	2	2
Ж	49	5	5	5	5	5	5	5	5	5	2	5	5	5	1	1	1	1	5	2	5	1	2	1	5	4	2	4	5	5	5	5	5	2	5	5	1	4	2	4	1	1	1	5	2	5	1	4	4
М	28	4	2	5	1	1	1	5	5	4	2	4	2	2	3	4	4	3	3	5	1	4	4	3	2	4	5	4	4	3	4	5	2	3	5	4	3	5	1	3	3	2	4	5	4	3	2	2	3
Ж	45	2	4	4	5	5	4	4	1	4	5	2	5	4	5	2	2	2	4	4	4	2	2	4	4	5	3	4	4	2	2	4	3	4	1	5	2	4	3	2	4	2	4	5	3	3	3	4	4
Ж	29	5	4	4	5	5	4	5	5	5	3	5	5	5	5	3	3	3	5	4	3	4	4	4	4	4	4	5	5	5	5	2	5	5	5	5	3	3	1	4	1	3	4	1	5	5	3	5	5
М	24	2	2	5	5	2	4	5	5	3	3	5	5	5	5	4	5	4	1	3	1	5	4	4	5	5	3	4	2	4	2	5	4	2	5	5	3	4	4	4	5	2	2	2	4	2	3	4	5
Ж	24	5	4	2	4	4	5	5	5	5	3	5	5	3	3	4	5	5	2	3	1	4	4	2	2	4	5	5	3	1	4	4	4	4	5	4	5	1	5	4	3	3	5	5	5	3	2	4	5
Ж	57	5	5	5	2	3	3	1	5	5	1	4	5	2	4	2	2	2	2	2	4	2	2	2	2	5	1	2	5	2	5	1	1	1	1	3	1	1	1	1	1	1	5	5	4	5	1	2	2
Ж	52	5	5	2	5	5	5	5	1	2	1	2	2	5	5	3	3	3	5	1	1	2	2	1	1	2	3	2	1	1	1	5	5	5	5	2	3	1	1	1	1	1	1	5	5	1	1	1	4
Ж	24	5	5	4	3	4	4	5	4	5	2	4	5	5	1	3	3	3	5	4	3	1	2	5	1	3	3	2	5	1	2	2	4	2	4	2	3	1	1	1	2	2	3	5	4	4	1	2	5
Ж	25	5	2	3	5	5	5	4	5	5	5	5	4	5	5	5	5	5	5	5	1	5	4	3	3	5	4	5	5	3	3	5	4	5	4	3	3	3	3	3	2	2	5	3	4	3	2	3	4
Ж	26	4	2	1	4	5	5	5	2	2	5	3	2	5	4	4	4	4	5	5	1	5	5	5	5	5	4	3	5	5	5	5	5	5	5	4	5	2	4	5	5	5	5	2	5	5	4	4	5
Ж	21	3	4	1	5	5	5	4	5	5	4	5	4	4	3	1	1	4	4	5	4	4	5	4	3	4	4	4	4	1	2	3	4	5	5	2	2	1	4	4	4	1	3	4	5	2	3	4	5
Ж	23	5	3	3	3	5	5	2	5	4	4	2	4	4	5	3	5	4	5	4	1	4	5	4	2	4	5	4	5	2	3	5	4	4	4	4	4	3	3	5	2	3	4	4	4	3	1	3	4
Ж	24	4	4	5	3	5	5	5	4	4	2	5	5	3	5	5	4	5	3	4	1	4	4	4	4	5	5	5	5	3	1	3	4	4	5	4	4	3	5	5	5	4	5	4	4	2	4	5	5
М	23	5	4	5	2	1	1	4	4	5	1	2	5	2	5	2	2	2	1	4	4	4	5	1	1	4	4	2	2	4	5	4	2	1	4	4	3	2	2	2	2	1	3	5	4	4	1	2	4
Ж	23	5	5	4	2	4	4	4	5	5	3	5	3	3	4	3	4	4	5	4	1	5	4	3	3	5	3	4	5	3	4	2	4	3	5	4	4	1	4	4	4	4	5	5	3	5	3	5	5
Ж	38	1	5	3	1	4	1	5	5	5	4	4	5	4	4	5	5	4	3	4	1	4	5	1	1	5	5	5	5	4	5	5	2	5	5	5	5	2	5	5	4	1	5	5	5	5	1	4	5
М	24	5	2	5	4	1	1	4	5	4	5	5	2	5	4	5	4	4	4	5	1	5	4	4	4	4	4	5	5	1	5	5	5	4	4	2	4	5	2	4	2	4	5	2	4	4	2	4	5
М	27	5	2	2	4	3	1	4	5	4	4	4	4	4	5	4	4	4	2	5	2	5	4	4	3	4	4	4	4	3	4	3	1	4	5	4	3	2	4	3	2	2	5	5	5	5	3	4	5
Ж	26	3	2	5	4	5	5	5	4	4	2	4	3	4	3	3	4	4	4	4	2	4	4	4	3	3	4	4	4	3	4	3	4	3	4	4	4	2	3	3	1	2	31	5	4	4	2	3	4
М	25	4	2	4	1	1	1	4	4	5	4	3	4	3	2	2	3	3	2	2	3	3	3	4	3	3	3	2	2	2	3	3	3	3	3	3	3	2	3	2	2	1	3	4	4	3	3	3	4
Ж	25	4	1	3	5	4	4	5	5	3	3	4	2	5	1	4	4	5	5	5	5	5	5	5	5	5	5	5	5	5	5	5	5	5	5	5	5	4	1	5	5	3	4	3	5	5	3	5	5
М	29	4	4	4	3	3	3	3	4	3	4	5	4	4	2	2	3	4	3	4	2	4	2	4	2	4	4	3	3	4	4	4	4	4	3	4	2	4	2	3	3	2	4	4	4	4	2	4	4
М	32	4	5	4	2	3	3	4	4	4	4	4	4	5	2	3	3	3	3	4	3	4	2	4	3	3	3	2	3	3	4	4	4	4	4	4	2	4	2	3	4	5	4	4	5	5	4	4	5
Ж	26	2	5	5	5	4	4	5	5	5	1	4	5	5	1	5	5	5	5	4	1	4	4	4	5	5	5	4	5	5	5	5	5	5	5	5	5	3	1	4	5	4	2	5	5	5	5	5	5
Ж	26	4	3	3	5	5	5	5	5	3	2	3	3	5	2	2	3	4	4	4	2	4	4	5	3	3	2	4	3	3	4	5	5	5	5	3	5	3	3	3	3	3	3	3	4	4	2	3	4
Ж	28	4	1	3	5	4	4	5	5	3	3	4	2	5	1	4	4	5	5	5	5	5	5	5	5	5	5	5	5	5	5	5	5	5	5	5	5	4	1	5	5	3	4	3	5	5	3	5	5
М	26	4	4	4	3	3	3	3	4	3	4	5	4	4	2	2	3	4	3	4	2	4	2	4	2	4	4	3	3	4	4	4	4	4	3	4	2	4	2	3	3	2	4	4	4	4	2	4	4
М	27	4	5	4	2	3	3	4	4	4	4	4	4	5	2	3	3	3	3	4	3	4	2	4	3	3	3	2	3	3	4	4	4	4	4	4	2	4	2	3	4	5	4	4	5	5	4	4	5
Ж	28	2	5	5	5	4	4	5	5	5	1	4	5	5	1	5	5	5	5	4	1	4	4	4	5	5	5	4	5	5	5	5	5	5	5	5	5	3	1	4	5	4	2	5	5	5	5	5	5
Ж	26	4	1	3	5	4	4	5	5	3	3	4	2	5	1	4	4	5	5	5	5	5	5	5	5	5	5	5	5	5	5	5	5	5	5	5	5	4	1	5	5	3	4	3	5	5	3	5	5
Ж	24	4	3	3	5	5	5	5	5	3	2	3	3	5	2	2	3	4	4	4	2	4	4	5	3	3	2	4	3	3	4	5	5	5	5	3	5	3	3	3	3	3	3	3	4	4	2	3	4
Ж	29	3	2	5	4	5	5	5	4	4	2	4	3	4	3	3	4	4	4	4	2	4	4	4	3	3	4	4	4	3	4	3	4	3	4	4	4	2	3	3	1	2	31	5	4	4	2	3	4
М	30	4	2	4	1	1	1	4	4	5	4	3	4	3	2	2	3	3	2	2	3	3	3	4	3	3	3	2	2	2	3	3	3	3	3	3	3	2	3	2	2	1	3	4	4	3	3	3	4
М	25	3	4	3	2	2	3	1	5	4	5	3	4	4	2	3	3	3	2	4	3	4	3	4	3	4	3	3	3	3	3	4	4	4	2	3	2	4	3	2	3	2	3	2	4	3	2	3	4
Ж	21	2	2	4	5	5	4	5	5	5	2	4	4	5	2	4	4	4	4	5	2	5	5	5	5	5	4	4	4	4	4	4	5	5	5	4	4	2	2	4	4	3	4	4	5	5	3	4	5
Ж	28	4	1	3	5	4	4	5	5	3	3	4	2	5	1	4	4	5	5	5	5	5	5	5	5	5	5	5	5	5	5	5	5	5	5	5	5	4	1	5	5	3	4	3	5	5	3	5	5
М	28	4	4	4	3	3	3	3	4	3	4	5	4	4	2	2	3	4	3	4	2	4	2	4	2	4	4	3	3	4	4	4	4	4	3	4	2	4	2	3	3	2	4	4	4	4	2	4	4
М	25	4	5	4	2	3	3	4	4	4	4	4	4	5	2	3	3	3	3	4	3	4	2	4	3	3	3	2	3	3	4	4	4	4	4	4	2	4	2	3	4	5	4	4	5	5	4	4	5
Ж	22	1	4	5	5	5	5	5	4	3	4	5	5	5	5	1	1	4	5	5	4	5	5	5	5	5	4	4	4	4	4	5	5	5	5	5	3	3	5	5	5	5	4	4	5	2	4	4	5
Ж	20	5	2	3	4	3	5	1	3	5	4	5	5	5	5	3	3	2	1	5	3	5	5	5	5	5	2	5	5	5	2	4	5	4	2	4	3	2	5	5	5	5	5	3	5	2	5	5	5
Ж	22	5	4	5	4	3	2	5	4	5	2	3	5	2	2	3	4	5	5	4	1	2	4	4	1	5	5	2	4	2	1	4	4	2	5	3	2	2	4	2	4	1	1	5	4	2	2	4	4
М	23	5	4	1	4	5	5	4	5	5	4	2	4	2	2	2	2	4	3	3	3	3	5	3	2	4	5	1	5	1	4	2	2	2	4	4	2	1	5	5	5	2	1	5	4	3	3	3	5
Ж	19	5	5	5	5	3	5	5	5	5	3	5	5	5	5	3	3	4	5	5	3	4	5	3	1	5	3	3	3	3	5	4	3	4	5	3	1	1	1	5	3	4	5	5	5	5	1	5	4
М	21	4	1	4	3	1	3	5	5	5	4	2	5	5	4	2	1	2	2	5	5	4	3	4	3	3	2	3	5	3	4	4	5	4	5	2	1	4	4	3	3	4	2	5	3	4	4	3	5
Ж	26	4	4	5	1	4	2	5	5	5	1	1	5	5	1	2	2	2	1	3	2	5	5	3	1	2	2	1	2	1	1	4	4	1	5	2	2	3	1	4	4	4	1	5	3	2	3	2	5
Ж	29	5	5	4	4	5	4	5	5	5	2	4	5	3	3	3	4	4	5	4	2	4	3	2	3	3	3	2	5	3	4	3	2	1	5	3	3	1	2	3	2	3	3	5	3	2	3	2	3
Ж	24	5	5	4	1	2	1	5	1	5	3	1	5	5	2	1	1	1	1	5	5	1	1	1	1	1	1	1	5	1	1	3	2	5	5	1	1	1	4	4	1	5	1	5	1	1	1	1	1
Ж	57	4	5	4	4	5	2	1	4	5	1	1	5	3	3	3	3	3	4	3	3	3	3	3	3	2	3	4	5	1	1	5	3	1	1	3	3	1	1	1	1	1	3	1	4	1	1	1	1
Ж	45	4	3	5	4	4	2	4	4	5	3	3	4	4	1	3	3	3	2	3	3	3	2	2	2	4	3	3	3	2	3	5	3	3	4	3	4	2	1	3	2	3	3	5	3	2	1	3	3
Ж	61	4	3	5	4	2	1	4	5	5	2	5	2	4	1	3	5	4	1	5	4	4	5	1	3	2	3	4	3	3	5	4	3	4	5	4	5	1	3	3	3	1	2	5	4	3	2	2	5
Ж	45	4	2	2	4	4	4	2	2	1	4	4	5	5	3	3	2	2	2	4	2	2	2	2	2	4	4	4	4	1	4	4	2	4	4	2	5	2	2	2	2	1	2	2	5	4	1	2	4
Ж	59	5	2	2	4	5	2	5	5	5	4	5	5	5	4	1	2	2	3	4	2	5	4	2	4	5	5	5	5	5	5	5	4	1	4	5	4	4	2	2	2	2	4	2	5	4	2	2	4
Ж	42	1	1	1	3	3	1	5	5	5	3	2	5	5	1	1	1	1	3	3	2	5	1	1	2	1	2	1	4	1	3	2	3	1	5	3	1	1	3	2	1	4	3	1	1	2	1	1	3
М	22	4	4	5	2	2	2	2	4	4	2	2	4	4	2	2	2	2	2	3	3	2	2	3	2	2	2	2	4	2	3	4	3	2	4	2	3	2	2	3	2	4	2	2	3	2	3	2	3
Ж	22	5	1	2	3	1	2	5	4	2	1	1	5	4	4	5	5	2	3	3	1	3	5	5	1	5	5	2	2	1	4	5	4	3	5	4	2	2	5	5	4	2	1	3	4	2	4	4	5
М	23	3	4	5	3	2	1	4	4	3	3	1	3	2	3	4	4	2	2	4	1	3	2	2	2	3	4	2	3	2	2	2	3	2	4	2	3	1	3	1	2	2	1	4	2	2	1	2	2
М	24	5	2	4	2	3	2	3	2	1	3	1	1	4	3	2	2	3	4	5	3	2	5	5	4	4	2	4	5	3	2	5	5	5	5	3	2	4	2	5	4	4	3	2	5	3	5	3	4
Ж	29	5	4	3	1	4	3	3	5	5	3	5	5	3	3	1	2	4	5	5	4	5	4	1	3	5	5	3	5	4	5	3	3	2	3	4	2	2	5	5	5	3	3	5	4	4	3	5	4
Ж	21	5	1	1	3	1	1	5	3	5	5	1	1	5	3	3	4	3	1	5	1	5	5	5	3	5	4	2	3	3	3	5	5	5	5	4	3	5	4	5	5	3	2	4	5	3	4	4	5
М	23	5	3	3	5	5	5	5	4	3	4	5	2	5	2	4	4	3	4	5	2	5	5	3	2	4	5	5	5	3	5	3	4	2	5	4	4	3	1	5	3	2	3	3	3	5	3	4	5
Ж	20	5	3	3	5	5	5	5	4	3	4	5	2	5	2	4	4	3	4	5	2	5	5	3	2	4	5	5	5	3	5	3	4	2	5	4	4	3	1	5	3	2	3	3	3	5	3	4	5
М	22	4	1	3	3	1	1	5	4	5	3	2	4	3	2	3	3	4	2	2	3	3	3	3	3	4	2	2	4	2	2	5	4	2	5	4	2	5	4	4	3	4	3	4	5	3	2	3	4
М	53	4	1	5	2	3	2	1	4	5	4	1	5	2	4	3	4	2	1	3	2	2	2	4	1	1	2	1	5	1	3	5	4	3	1	1	4	5	3	4	1	1	1	4	4	4	2	1	4
Ж	49	4	3	4	1	1	1	3	5	3	3	1	2	4	3	2	3	3	3	3	2	3	3	2	2	1	3	1	3	1	3	3	2	1	3	2	3	3	2	2	2	3	1	4	3	2	1	1	3
М	20	5	4	1	5	3	3	5	5	3	4	3	4	5	4	3	3	2	4	5	4	5	5	4	3	5	3	3	3	3	2	5	4	5	5	3	5	2	4	5	3	4	1	2	3	2	2	5	5
М	20	3	2	3	3	3	3	1	5	4	3	3	3	4	2	2	2	2	2	2	4	2	3	4	3	3	4	2	5	2	2	5	1	3	1	2	1	2	3	2	2	4	1	4	5	4	3	3	4
Ж	22	5	2	1	3	4	2	4	5	5	1	2	3	3	4	2	2	2	5	5	4	3	4	2	1	4	2	3	5	2	1	4	2	4	4	3	1	1	4	4	5	4	1	4	3	1	3	2	5
Ж	20	1	4	5	5	5	5	5	4	3	4	5	5	5	5	1	1	4	5	5	4	5	5	5	5	5	4	4	4	4	4	5	5	5	5	5	3	3	5	5	5	5	4	4	5	2	4	4	5
М	22	3	5	4	5	3	3	5	5	5	2	3	5	5	3	2	2	3	5	4	4	3	3	2	2	2	4	4	5	2	2	5	2	2	5	3	3	3	4	3	3	2	2	4	4	2	2	1	3
Ж	23	5	2	3	4	3	5	1	3	5	4	5	5	5	5	3	3	2	1	5	3	5	5	5	5	5	2	5	5	5	2	4	5	4	2	4	3	2	5	5	5	5	5	3	5	2	5	5	5
М	22	5	4	5	4	3	2	5	4	5	2	3	5	2	2	3	4	5	5	4	1	2	4	4	1	5	5	2	4	2	1	4	4	2	5	3	2	2	4	2	4	1	1	5	4	2	2	4	4
М	22	5	4	1	4	5	5	4	5	5	4	2	4	2	2	2	2	4	3	3	3	3	5	3	2	4	5	1	5	1	4	2	2	2	4	4	2	1	5	5	5	2	1	5	4	3	3	3	5
Ж	53	5	2	5	5	5	1	5	5	5	3	3	1	5	4	4	4	5	5	4	1	5	5	5	3	3	3	1	5	3	5	5	5	5	5	4	3	2	3	5	5	1	5	5	5	5	3	4	5
М	21	5	3	2	4	3	1	5	5	1	3	3	3	5	3	5	5	4	5	5	1	5	5	1	1	4	4	2	5	2	3	5	5	5	5	4	4	2	5	3	3	4	4	4	3	5	3	3	3
Ж	26	5	3	4	3	4	3	2	5	5	4	4	5	5	4	2	3	3	4	4	3	4	5	3	4	3	3	4	4	4	3	5	4	1	4	4	3	2	3	3	5	4	2	4	5	2	3	4	4
Ж	16	5	1	5	1	2	1	5	5	3	5	5	5	5	4	5	5	5	2	5	1	5	5	5	4	5	5	5	5	4	3	2	5	5	5	5	5	3	5	5	5	5	4	5	5	4	5	5	5
Ж	18	5	3	3	4	4	2	4	5	3	4	4	4	5	4	4	4	4	5	5	2	5	5	2	3	4	4	3	5	3	3	5	5	3	5	4	4	2	4	3	4	4	3	4	4	4	3	4	4
Ж	17	4	3	3	4	5	3	5	5	4	4	4	4	5	5	3	3	4	5	5	3	5	5	3	3	5	4	4	5	3	3	5	5	4	5	4	3	2	5	4	5	5	3	4	4	3	4	4	5
М	23	5	4	3	2	3	1	5	4	2	3	3	3	5	4	4	4	4	1	5	1	5	5	4	4	4	5	4	4	5	4	5	5	5	5	5	5	4	2	5	4	4	3	4	5	4	4	3	5
Ж	27	5	3	4	3	4	3	2	5	5	4	4	5	5	4	2	3	3	4	4	3	4	5	3	4	3	3	4	4	4	3	5	4	1	4	4	3	2	3	3	5	4	2	4	5	2	3	4	4
Ж	21	5	5	5	5	5	5	5	5	5	3	5	5	5	3	4	1	1	5	4	5	2	3	1	1	4	1	5	5	4	2	3	2	1	5	1	1	1	3	1	2	2	1	5	3	1	1	4	5
Ж	21	5	2	2	2	3	3	4	5	4	2	4	2	4	4	2	3	4	1	5	3	4	5	5	5	5	4	4	5	5	4	4	5	2	4	5	4	3	3	5	5	4	4	1	2	4	5	5	4
Ж	21	5	1	5	3	5	5	5	5	5	4	5	3	5	4	1	2	3	5	5	5	5	5	5	3	5	2	4	5	2	4	3	4	3	5	4	2	2	5	5	4	5	4	2	5	3	4	4	5
Ж	22	5	2	5	5	5	5	2	3	5	4	4	5	4	3	2	2	2	3	3	3	4	4	4	4	2	2	2	5	2	2	4	3	3	3	3	2	2	4	4	3	2	3	5	4	2	2	1	5
Ж	21	5	5	5	2	1	1	5	5	5	2	3	5	1	5	1	2	1	1	5	4	5	4	2	2	2	3	2	2	2	3	2	3	4	5	2	3	2	3	2	2	1	1	5	3	2	2	2	4
Ж	27	5	2	5	5	5	1	5	5	5	3	3	1	5	4	4	4	5	5	4	1	5	5	5	3	3	3	1	5	3	5	5	5	5	5	4	3	2	3	5	5	1	5	5	5	5	3	4	5
Ж	27	3	3	4	4	4	4	5	4	2	5	2	4	4	5	3	3	4	4	4	2	4	4	2	4	5	4	5	4	4	3	4	4	4	5	5	2	4	2	4	4	5	5	2	4	5	4	5	4
М	28	4	5	4	1	3	1	5	4	5	1	1	5	5	4	3	3	2	1	5	3	5	5	3	1	4	3	1	5	1	3	5	3	5	5	3	4	4	3	5	3	2	3	5	3	3	1	4	4
Ж	29	5	3	4	2	1	1	4	4	2	2	4	5	5	2	2	2	2	1	2	4	4	1	5	2	5	3	2	1	1	2	2	4	1	3	2	1	2	5	4	3	2	2	4	4	1	2	5	5
Ж	25	5	3	2	4	3	1	5	5	1	3	3	3	5	3	5	5	4	5	5	1	5	5	1	1	4	4	2	5	2	3	5	5	5	5	4	4	2	5	3	3	4	4	4	3	5	3	3	3
Ж	27	5	1	5	1	2	1	5	5	3	5	5	5	5	4	5	5	5	2	5	1	5	5	5	4	5	5	5	5	4	3	2	5	5	5	5	5	3	5	5	5	5	4	5	5	4	5	5	5
Ж	23	5	1	1	5	5	5	3	1	2	3	5	4	5	1	1	1	2	3	5	5	5	5	5	5	5	2	5	5	4	4	5	5	5	3	5	5	1	4	5	5	5	3	1	5	4	5	5	5
Ж	32	3	3	4	4	4	2	4	2	5	2	4	5	5	1	3	3	3	2	5	4	4	4	4	4	4	3	4	4	4	1	5	4	4	3	4	2	5	3	2	3	2	4	5	4	3	2	3	4
Ж	23	5	5	5	5	3	5	5	5	5	3	5	5	5	5	3	3	4	5	5	3	4	5	3	1	5	3	3	3	3	5	4	3	4	5	3	1	1	1	5	3	4	5	5	5	5	1	5	4
М	26	5	1	1	2	1	1	4	4	3	3	3	3	2	3	3	3	3	5	2	3	5	2	5	4	5	3	2	5	5	5	5	3	1	5	5	3	5	3	3	5	1	3	3	5	5	3	4	5
Ж	34	5	2	4	2	2	2	5	4	4	4	4	5	5	5	2	2	2	3	5	4	5	4	3	3	5	5	3	5	4	3	3	1	5	5	4	4	1	3	4	4	4	1	5	5	4	3	5	5
М	19	4	2	3	3	4	3	4	3	4	4	4	4	5	5	4	5	5	3	5	1	4	4	4	4	4	4	4	4	4	3	4	5	4	4	4	4	5	4	5	4	4	4	2	4	3	4	4	4
Ж	22	5	3	5	4	3	1	5	5	5	5	4	5	5	5	4	5	4	4	5	1	5	5	5	1	5	4	1	5	3	5	2	3	4	5	4	5	1	1	1	3	3	5	5	5	5	1	4	4
Ж	18	4	3	4	2	4	2	3	4	2	5	4	3	3	4	3	3	3	5	4	3	5	5	2	4	5	3	5	5	5	3	5	5	4	4	5	4	2	3	4	5	1	2	4	5	3	2	4	5
Ж	22	4	4	4	5	3	2	5	4	1	4	5	2	3	5	4	4	4	2	5	2	5	5	4	2	5	5	5	5	2	4	4	5	5	5	4	5	2	5	5	4	2	5	5	5	3	3	4	5
Ж	22	5	4	5	3	5	3	4	5	5	2	3	5	5	3	2	2	1	5	1	4	1	1	1	1	5	2	3	5	1	1	3	3	1	5	1	1	1	3	4	3	1	1	5	5	2	1	4	3
М	27	5	3	5	5	2	1	5	5	1	5	1	2	5	4	3	4	4	1	5	2	5	5	4	1	4	5	1	5	1	1	5	4	5	5	2	4	5	1	5	2	2	1	4	5	1	2	1	5
Ж	22	4	3	4	5	5	2	5	3	5	5	4	5	5	5	2	2	2	2	2	4	5	5	5	5	4	4	5	4	5	3	2	5	4	5	4	4	2	2	5	5	3	5	4	5	3	3	5	3
Ж	22	5	2	1	3	5	5	3	5	5	4	5	5	5	3	4	4	4	3	5	1	4	5	1	1	5	5	5	5	1	5	5	4	1	5	4	3	1	3	5	2	3	3	5	5	5	3	5	5
М	22	4	4	5	2	1	2	5	5	1	5	3	4	4	2	3	3	2	4	5	1	3	4	4	3	3	2	3	2	5	1	4	5	5	4	2	2	1	1	4	3	3	4	2	5	4	2	1	1
Ж	22	4	3	4	1	4	4	4	5	5	5	5	5	4	4	4	5	5	5	5	1	4	4	4	2	5	4	4	5	3	4	4	5	5	5	5	5	3	4	4	4	4	4	3	4	4	3	5	5
Ж	22	5	4	5	5	5	5	5	5	5	3	5	5	5	3	2	2	4	5	5	5	5	5	5	3	5	5	3	5	4	4	3	4	5	5	5	1	2	3	5	5	5	5	5	5	5	3	4	5
Ж	23	5	4	2	3	2	1	5	5	5	3	2	5	5	5	3	4	4	4	5	3	2	5	2	4	5	4	4	4	1	4	5	5	5	5	2	5	2	4	5	5	5	3	5	4	2	3	4	5
Ж	21	5	4	5	3	5	5	5	5	5	3	4	5	5	2	3	2	2	3	5	3	1	4	4	3	4	3	4	4	4	5	4	5	1	5	3	4	2	2	1	3	3	2	5	4	4	2	3	4
Ж	22	5	1	5	3	5	5	4	5	5	5	5	5	5	5	3	3	5	5	5	3	5	5	5	1	5	4	5	5	1	5	5	5	5	4	4	4	2	4	5	3	3	5	5	5	5	1	5	5
М	27	5	5	4	1	1	1	5	5	5	4	3	5	5	5	3	3	3	1	4	4	3	4	1	1	2	3	2	4	3	3	5	4	5	5	2	1	5	3	4	2	2	2	5	4	3	2	2	5
Ж	22	5	3	3	5	3	2	5	5	5	4	5	3	5	3	2	3	4	4	5	1	5	5	3	1	5	4	5	4	2	4	1	3	5	5	4	5	1	1	3	3	1	4	5	5	4	2	5	5
Ж	22	5	3	4	3	1	2	5	5	5	4	5	5	5	5	2	2	2	4	5	4	5	5	4	3	5	2	4	4	4	5	5	4	5	5	4	2	3	4	5	4	5	2	5	4	5	4	5	5
Ж	21	4	3	2	5	3	3	4	5	3	2	3	4	4	5	2	2	2	4	3	4	4	4	4	1	5	4	4	3	2	2	2	3	2	4	2	2	1	4	4	3	1	2	4	4	2	2	2	4
Ж	22	5	2	5	4	5	5	5	5	5	4	5	5	4	5	5	5	5	3	5	1	5	5	4	5	5	3	5	5	5	5	2	4	5	5	5	3	1	1	5	4	4	5	5	5	4	3	3	5
М	27	3	3	2	2	3	1	5	4	2	2	2	4	5	4	2	3	2	2	5	3	5	5	4	1	5	4	3	3	2	2	5	5	4	5	2	2	5	4	4	3	3	2	4	5	2	2	4	4
М	27	3	3	3	3	3	3	3	5	5	3	3	3	3	3	3	3	3	3	3	4	3	3	5	4	4	3	3	3	4	3	3	3	5	3	3	5	5	3	3	3	4	5	3	3	4	3	3	3
М	22	4	1	3	4	3	2	4	4	3	3	3	3	2	3	3	3	3	2	4	2	4	3	3	2	3	2	3	5	3	2	5	4	4	5	2	4	5	3	4	4	1	2	3	4	2	4	3	5
Ж	22	5	2	5	5	5	5	4	2	1	3	1	4	5	5	2	4	2	5	5	2	4	4	3	2	4	4	2	5	2	4	5	1	4	4	4	5	2	2	5	3	2	1	2	2	5	2	2	5
М	48	5	5	4	1	1	1	1	4	4	4	1	5	4	4	3	2	3	1	2	3	3	2	3	1	1	3	1	5	1	3	5	1	1	1	2	3	4	3	3	2	1	1	5	3	3	1	1	2
Ж	22	4	4	4	3	4	4	4	4	4	2	4	5	3	4	3	4	4	3	3	2	4	4	4	2	4	4	4	4	2	4	4	4	2	4	4	4	4	4	4	4	4	4	4	4	4	2	3	4
М	23	5	4	2	2	3	3	4	4	3	4	4	5	4	4	3	4	4	4	4	2	4	4	4	1	2	4	2	4	2	4	5	4	3	5	4	2	4	3	3	3	4	3	4	4	4	2	2	4
М	23	4	3	3	2	2	2	5	4	3	5	2	4	4	4	3	3	3	2	4	3	5	5	4	2	3	3	2	4	4	2	4	4	4	4	3	3	4	2	2	3	4	3	2	4	3	4	2	4
Ж	21	5	1	1	5	4	4	4	5	5	4	5	5	5	5	5	5	4	5	4	1	4	5	5	4	5	5	4	5	2	3	1	5	4	5	5	5	4	1	2	5	5	5	5	5	5	3	5	5
Ж	22	5	4	4	5	3	3	5	5	5	4	5	5	5	5	5	5	4	5	4	1	4	5	5	4	5	5	4	5	2	3	1	5	4	5	5	5	1	1	2	5	2	5	5	5	5	1	1	5
М	23	5	5	4	5	2	1	5	4	5	2	3	5	5	3	1	3	4	4	4	3	3	4	4	1	2	1	3	4	2	4	5	4	4	5	2	4	4	3	3	2	4	3	5	4	4	3	2	4
Ж	23	4	3	5	4	5	5	2	4	5	3	4	5	3	3	4	5	4	5	4	1	3	3	3	4	4	4	5	5	3	5	5	4	4	3	4	4	3	1	2	3	1	4	5	4	5	2	4	5
М	23	5	3	3	2	2	1	4	4	2	4	4	4	4	5	4	5	4	1	5	1	5	4	3	3	4	3	2	4	4	4	1	5	4	4	2	2	5	1	4	5	3	3	3	4	4	3	4	5
Ж	23	5	3	4	5	4	3	5	4	4	5	5	4	5	5	3	2	3	4	5	3	3	2	3	2	5	3	4	5	4	4	5	5	5	5	4	2	3	3	5	3	2	5	4	5	2	3	5	5
Ж	22	4	2	2	5	5	5	2	5	4	4	4	4	3	4	3	5	5	5	3	1	4	2	2	4	4	1	2	4	5	5	4	3	4	2	5	5	2	1	2	2	1	4	1	2	4	1	4	4
Ж	23	5	3	5	5	5	5	5	4	3	2	1	5	2	4	2	4	2	5	5	3	5	5	5	3	1	2	2	5	4	5	2	5	5	5	3	3	1	4	5	3	3	2	4	5	5	3	2	4
М	24	5	5	5	1	1	1	4	2	5	5	2	4	1	2	2	2	1	2	5	5	5	3	1	1	1	1	1	3	2	3	5	5	3	5	1	1	4	1	3	2	1	1	5	1	4	1	2	3
Ж	49	5	3	3	5	4	5	1	4	3	1	1	4	4	4	4	4	4	4	2	2	4	5	4	2	2	5	2	5	1	4	4	1	3	2	2	4	1	2	4	4	2	3	4	4	3	3	1	5
М	24	5	2	2	1	3	3	4	5	3	4	5	3	3	4	3	4	4	3	5	2	5	5	5	3	5	3	4	4	3	4	5	5	3	4	5	2	5	1	3	3	3	3	4	4	4	3	5	4
М	26	5	3	3	4	4	3	4	4	3	4	3	4	4	3	3	3	2	4	4	3	3	4	5	3	4	2	3	4	3	3	5	4	3	5	3	3	4	3	3	3	3	3	3	4	3	3	2	3
М	26	5	4	5	3	2	1	2	3	5	1	2	4	5	3	1	2	1	4	4	4	1	2	3	1	1	1	1	5	1	4	5	3	4	2	1	1	4	3	2	3	2	4	2	3	2	2	2	5
М	23	5	5	1	5	1	1	5	5	4	1	5	5	5	1	1	1	1	1	2	5	3	3	5	1	4	1	5	4	1	2	5	5	1	5	2	1	5	1	2	1	1	5	4	4	3	1	2	5
Ж	23	5	2	4	4	5	4	2	5	5	4	4	4	2	4	2	4	4	5	2	2	4	5	1	1	5	5	5	4	2	4	4	5	1	4	4	2	2	2	2	2	1	4	4	5	5	2	2	5
М	28	5	1	5	3	3	1	5	4	4	4	4	3	4	4	3	4	5	3	5	4	4	3	5	3	3	4	4	1	1	5	4	3	5	2	3	4	5	3	4	2	1	4	2	2	2	3	2	4
М	21	5	5	5	5	1	1	4	5	5	5	2	5	1	1	1	1	1	1	5	5	5	1	5	5	5	1	5	5	5	3	5	5	5	5	5	1	5	1	3	5	1	1	5	3	5	4	1	4
М	23	5	5	1	1	5	5	5	5	4	4	4	3	5	5	4	4	5	4	5	1	4	5	5	4	5	5	4	4	4	5	4	4	5	5	5	4	3	2	4	3		4	4	4	4	2	5	4
Ж	25	4	3	1	5	5	5	1	5	5	3	2	5	2	5	4	5	5	1	5	1	5	5	5	1	1	3	4	4	4	5	5	5	5	5	5	3	5	1	5	3	3	3	4	4	5	4	1	5
Ж	24	5	2	1	5	5	5	5	3	3	3	4	1	3	5	4	4	3	3	3	4	4	3	4	3	1	4	4	1	1	5	4	3	5	1	4	4	4	3	4	3	2	3	1	3	1	3	2	4
М	23	4	3	5	4	2	2	4	5	5	4	4	5	2	1	2	2	2	1	4	3	5	4	5	1	4	2	4	4	2	4	5	5	5	3	3	3	5	1	3	5	2	1	5	3	4	3	2	3
М	22	5	3	2	5	5	1	5	5	5	2	1	5	5	5	3	5	3	2	3	1	5	1	1	1	2	5	2	3	3	3	4	5	5	5	1	5	5	5	4	2	4	3	4	4	2	3	2	4
Ж	21	5	1	1	5	5	5	4	5	4	1	2	5	5	5	3	5	2	3	3	1	5	1	1	1	2	5	3	4	4	5	3	5	5	5	3	5	3	3	3	2	3	2	4	3	3	2	3	5
Ж	21	3	4	4	4	3	3	4	4	3	3	3	4	4	3	4	4	3	3	3	3	4	4	4	3	3	2	4	4	3	3	4	4	4	4	4	3	2	4	4	4	4	3	3	4	4	4	3	4
Ж	23	5	3	1	1	5	5	5	2	3	2	4	2	4	3	2	2	3	1	5	4	5	5	5	4	4	5	2	3	4	5	5	4	5	5	3	2	2	3	4	5	2	2	4	4	5	4	5	5
Ж	23	4	4	1	5	5	5	4	3	5	3	3	3	2	3	4	5	3	1	5	3	5	5	3	4	4	5	3	5	4	5	5	5	3	5	4	4	5	2	5	4	4	4	5	5	2	2	1	4
Ж	22	5	5	5	1	5	5	1	5	5	3	2	5	2	5	5	5	5	1	5	1	5	5	5	1	1	3	3	5	4	5	5	5	5	5	5	3	5	1	5	3	3	3	3	3	5	5	1	5
М	23	4	3	1	1	5	1	4	4	5	4	4	5	5	5	2	4	4	1	3	1	4	4	3	1	3	2	2	4	1	1	5	4	1	4	4	1	5	3	3	2	3	4	4	4	4	1	4	3
М	27	5	5	1	1	5	2	1	3	5	1	4	5	4	3	3	4	3	1	5	3	5	5	3	4	4	5	3	5	4	5	5	5	3	5	3	4	5	2	5	3	4	4	5	5	2	2	2	4
Ж	23	5	3	5	5	5	5	5	5	5	5	3	4	5	4	2	1	2	3	3	5	5	5	4	5	4	5	5	3	5	4	4	4	5	5	1	3	4	5	2	1	1	4	5	5	4	4	5	5
Ж	28	5	4	4	4	5	5	4	4	4	3	3	4	4	1	4	3	4	4	3	4	4	4	4	4	3	4	5	3	4	4	4	4	4	4	4	4	4	2	4	4	2	4	4	2	3	4	4	4
М	23	5	3	1	1	1	1	5	3	4	2	4	1	5	4	2	3	5	1	1	1	5	4	2	1	3	3	2	4	1	4	5	4	1	4	4	1	5	3	3	2	3	4	4	4	4	1	4
М	79	4	4	3	1	5	1	4	4	5	5	4	5	5	5	2	4	3	1	2	2	5	4	4	1	3	3	2	4	3	4	5	4	1	4	4	1	5	2	3	2	3	4	4	4	4	1	4	4
М	26	5	2	5	1	3	1	5	5	3	1	4	3	5	4	1	1	1	5	5	1	5	5	5	3	5	1	5	5	4	5	5	5	5	5	4	1	2	2	5	4	2	1	3	5	4	5	5	5
Ж	23	4	1	1	5	5	5	1	4	4	4	2	1	1	5	4	5	4	2	4	2	5	5	5	1	3	3	4	5	4	5	5	5	5	5	5	3	4	2	4	3	4	3	4	4	4	4	2	5
М	28	5	3	3	1	2	3	1	5	5	3	2	5	2	5	4	5	5	1	5	1	5	5	5	1	1	3	4	4	4	5	5	5	5	5	5	3	5	1	5	3	4	3	4	4	5	4	1	5
М	25	4	3	5	4	1	2	4	5	5	4	4	5	2	1	2	2	1	1	4	4	5	4	5	1	4	1	4	4	2	4	5	5	5	4	4	2	4	1	3	4	2	1	5	3	5	3	2	4
Ж	26	4	4	5	3	2	1	5	5	5	1	2	5	3	3	1	1	1	4	3	5	4	2	1	4	2	3	3	5	2	1	3	4	4	5	2	3	2	2	2	1	4	1	5	4	1	3	2	4
Ж	22	4	5	2	4	3	2	5	5	5	5	3	4	5	4	2	1	2	3	4	5	5	5	4	5	4	5	5	3	5	4	4	4	5	5	1	3	4	5	2	1	1	4	5	5	4	4	5	5
М	24	5	5	4	1	1	1	4	3	5	5	4	5	5	5	2	4	5	1	1	1	5	4	2	1	3	3	2	4	1	4	5	4	1	4	4	1	5	3	3	2	3	4	4	4	4	1	4
М	28	4	3	5	2	3	1	5	3	3	3	4	2	3	4	3	4	3	3	3	4	4	3	4	3	2	4	4	1	1	5	4	3	5	2	3	4	4	3	3	1	2	3	1	3	1	3	2	4
М	17	5	1	1	5	5	2	1	3	5	1	4	5	4	3	3	4	3	1	5	3	5	5	3	4	4	5	3	5	4	5	5	5	3	5	3	4	5	2	5	3	4	4	5	5	2	2	2	4
Ж	22	5	3	2	5	5	1	5	5	4	1	1	5	5	5	3	5	2	4	3	1	5	1	1	1	2	5	1	5	3	2	3	5	5	5	1	5	1	1	5	2	5	1	4	3	2	2	5	4
Ж	22	5	4	1	4	5	4	5	5	4	4	4	3	5	5	4	4	5	4	5	1	4	5	5	4	5	5	4	4	4	5	4	4	5	5	5	4	3	2	4	3		4	4	4	4	2	5	4
Ж	25	5	1	4	3	1	3	5	5	3	1	4	3	5	4	1	1	1	5	5	1	5	5	5	3	5	1	5	5	4	5	5	5	5	5	4	1	2	2	5	4	2	1	3	5	4	5	5	5
Ж	22	5	2	2	5	1	1	5	2	3	2	4	2	4	3	2	2	3	1	5	4	5	5	5	4	4	5	2	3	4	5	5	4	5	5	3	2	2	3	4	5	2	2	4	4	5	4	5	5
Ж	22	3	2	4	5	4	3	5	4	5	1	2	5	3	2	3	3	3	4	4	3	4	3	4	3	2	3	2	3	2	1	3	2	3	4	3	3	2	2	3	2	3	3	1	2	3	3	2	4
М	27	5	2	4	2	2	3	4	4	5	2	5	4	3	4	3	4	3	2	3	2	4	2	2	2	2	3	3	4	2	3	5	3	3	4	3	4	4	2	2	2	2	2	4	4	3	2	2	4
М	25	4	2	4	1	1	1	5	5	4	5	4	4	2	5	4	5	5	1	5	1	4	4	5	4	5	4	3	5	5	4	5	4	5	5	5	5	5	1	4	5	5	3	4	5	4	4	5	5
Ж	20	4	2	5	5	4	4	5	4	5	4	3	5	4	5	2	5	4	5	5	2	5	4	3	2	5	4	2	4	4	2	2	4	5	5	4	4	2	3	4	4	2	4	2	5	2	4	5	5
Ж	26	3	2	5	4	5	5	5	4	4	2	4	3	4	3	3	4	4	4	4	2	4	4	4	3	3	4	4	4	3	4	3	4	3	4	4	4	2	3	3	1	2	31	5	4	4	2	3	4
Ж	27	4	2	3	5	5	5	5	5	3	2	4	3	5	3	4	4	5	5	5	4	5	5	5	5	4	4	4	4	4	4	5	5	5	5	4	4	4	2	4	4	4	4	3	5	5	4	4	5
М	36	5	4	5	2	3	3	3	3	4	5	1	3	1	3	2	3	3	1	3	3	3	2	4	3	4	3	2	3	3	5	5	3	5	3	3	1	5	3	2	3	4	3	3	3	4	2	3	4
М	30	3	4	4	3	2	3	3	4	4	2	3	5	3	2	2	3	2	2	3	3	4	3	3	2	4	3	3	2	2	2	5	4	3	3	4	2	5	4	2	2	3	3	5	4	2	2	4	4
Ж	20	5	1	2	5	5	5	5	5	3	3	5	4	5	5	5	5	5	5	5	1	5	5	5	3	3	5	4	5	5	4	5	5	5	5	5	5	2	1	5	5	3	3	5	5	4	3	1	5
Ж	20	5	1	1	5	5	5	5	4	3	3	5	5	5	5	4	5	5	5	3	1	5	5	4	5	5	5	5	5	4	5	5	3	4	4	5	4	1	1	1	5	5	5	3	5	5	3	5	5
Ж	19	5	2	4	5	5	4	5	4	4	1	4	5	4	2	5	5	5	5	5	1	4	3	3	1	4	5	5	5	3	5	3	1	3	5	4	5	1	1	1	3	3	4	5	4	5	1	1	5
Ж	19	5	4	5	1	3	4	5	5	5	2	4	4	5	2	5	5	4	5	5	1	5	5	4	2	3	5	5	4	5	3	2	3	3	5	5	5	2	1	3	3	4	3	5	4	4	3	4	5
Ж	19	4	2	2	4	4	2	2	5	4	3	5	4	5	4	3	3	5	5	3	2	2	4	2	4	5	4	4	3	3	4	4	4	2	4	5	5	1	3	2	4	4	4	4	5	4	2	4	4
М	20	2	1	5	1	5	1	1	1	5	5	5	1	1	5	1	5	5	1	1	1	1	1	1	1	5	5	1	5	1	1	5		1	1	5	1	1	1	1	1	1	5	5	5	1	1	5	1
Ж	19	4	2	3	1	2	1	5	5	3	5	5	2	4	4	3	4	4	1	4	1	5	5	1	4	4	5	4	4	3	5	5	5	1	5	4	5	5	2	2	4	5	5	5	4	5	2	4	5
Ж	36	4	2	3	2	3	3	4	5	1	3	2	5	3	4	4	4	4	5	3	1	3	4	3	3	4	2	2	5	3	5	4	4	3	4	4	2	5	2	3	2	3	2	5	4	4	3	2	4
М	20	1	2	2	4	2	5	3	5	4	3	5	3	5	4	3	4	4	4	5	4	2	2	3	4	2	4	4	3	3	5	5	5	4	4	3	3	4	3	2	5	3	2	3	2	3	4	3	5
М	20	3	5	3	2	2	1	1	1	1	2	2	2	2	5	2	1	2	1	2	1	1	2	1	1	2	2	1	1	2	1	1	2	3	1	2	1	1	5	1		5	2	1	1	1	4	3	3
М	20	5	5	5	4	3	2	5	5	5	2	4	5	3	3	3	3	3	2	3	3	5	3	5	2	2	3	3	4	3	3	3	3	3	5	3	3	1	3	3	3	1	3	5	5	3	3	1	3
М	35	5	2	3	2	1	1	5	4	4	5	2	4	3	3	2	3	3	4	5	3	5	5	4	2	3	3	2	4	4	3	5	2	2	5	4	3	5	1	2	2	3	2	4	4	2	2	2	4
М	50	5	5	1	5	2	1	2	4	5	4	4	5	5	4	2	4	2	1	2	2	4	4	1	1	4	4	3	3	1	4	3	4	1	4	4	3	1	1	2	1	1	2	5	4	4	1	2	2
Ж	30	3	2	4	5	5	4	5	4	4	3	4	5	4	1	3	3	3	4	5	3	5	5	4	4	4	3	4	5	5	4	3	4	4	5	4	3	2	2	4	4	2	2	4	4	3	3	4	5
М	43	4	4	5	5	3	3	3	4	4	3	3	4	3	3	3	4	4	3	3	3	4	4	3	3	3	4	3	3	3	3	4	3	3	3	4	3	4	3	3	3	2	3	4	3	3	3	3	3
Ж	18	5	3	4	2	4	5	4	4	5	3	5	5	4	2	5	5	5	5	5	1	5	5	5	3	5	5	4	5	5	5	3	3	5	5	5	5	4	4	4	5	1	4	4	5	5	4	4	5
Ж	19	5	1	4	5	5	5	3	5	3	5	5	3	3	5	5	5	5	5	1	1	5	5	5	5	5	5	5	5	5	5	5	5	3	3	5	5	5	1	3	5	3	5	3	5	5	3	5	5
Ж	18	3	2	1	5	4	4	5	3	5	5	4	4	5	4	5	4	5	4	3	1	5	3	4	3	5	5	4	5	4	5	3	1	5	5	3	4	2	4	4	5	2	5	5	5	5	3	3	5
Ж	18	3	2	1	5	4	5	3	5	4	5	4	5	5	4	5	5	4	5	5	1	5	5	1	3	5	4	5	5	5	5	4	1	5	3	4	3	4	4	1	5	1	5	3	5	5	3	4	5
Ж	19	5	4	4	4	4	3	5	5	5	5	2	5	5	4	4	4	3	3	4	2	2	4	1	4	5	3	4	4	4	2	3	3	5	5	4	2	1	2	4	2	2	2	5	3	2	2	3	3
Ж	18	5	4	5	3	3	4	4	4	5	3	1	5	3	3	1	1	4	3	2	5		1	1	3	5	1	1	5	1	1	2	1	1	3	2	1	1	1	2	3	4	2	5	5	1	3	2	4
Ж	19	5	3	5	5	3	2	5	5	5	5	2	5	5	2	3	3	2	5	5	3	4	4	3	5	4	1	2	4	3	1	5	4	5	5	1	2	5	5	5	3	2	1	5	5	2	1	5	5
М	17	1	1	2	3	2	4	1	4	3	5	1	5	5	3	4	3	3	1	1	3	5	5	5	4	5	4	2	5	4	5	5	4	4	2	3	3	5	2	4	5	1	2	3	4	5	3	5	5
Ж	18	5	2	3	4	5	5	2	5	5	4	5	3	5	3	3	5	4	5	2	1	5	5	2	1	3	5	3	5	3	5	5	2	1	3	4	5	3	1	3	2	3	5	5	5	5	2	4	5
Ж	18	4	2	4	4	5	2	5	3	3	3	5	3	5	4	4	3	4	4	4	1	5	5	1	2	2	2	3	3	2	4	4	3	2	5	1	4	2	1	2	2	3	4	3	5	4	2	3	5
Ж	17	4	3	4	5	5	5	4	4	5	4	4	3	4	5	3	4	4	3	5	2	5	4	3	3	4	4	3	3	3	5	5	3	4	4	3	3	2	2	4	3	2	5	5	5	2	2	4	3
Ж	17	3	2	4	4	5	4	5	4	3	1	2	2	5	2	3	5	4	4	3	4	4	3	3	3	5	4	3	5	3	3	3	4	3	5	3	3	1	3	1	1	1	4	1	3	1	4	3	3
М	18	5	2	3	1	2	2	5	2	3	4	4	3	5	3	2	4	4	1	4	4	5	3	3	3	4	3	3	3	3	3	5	2	2	5	4	4	5	3	2	4	3	4	2	4	3	3	3	5
Ж	40	4	5	5	3	1	1	4	5	5	3	3	5	4	5	3	4	4	1	4	2	5	4	2	3	5	5	1	2	3	2	3	2	1	4	4	3	1	1	1	1	1	5	5	4	3	2	4	5
М	17	5	4	2	1	1	1	2	4	1	5	1	5	3	4	2	2	1	1	3	2	3	3	3	3	2	2	1	5	1	1	5	1	1	3	2	1	4	1	4	2	1	1	5	4	3	3	1	5
Ж	42	4	5	5	4	1	1	1	5	5	5	4	5	4	3	3	3	3	5	4	3	4	4	1	1	4	3	3	4	3	5	5	3	1	1	1	3	3	1	2	1	5	5	5	4	5	1	5	5
Ж	17	5	5	5	3	1	1	5	4	5	3	5	5	4	5	4	4	4	5	4	1	5	1	1	1	5	5	1	5	1	5	4	1	1	1	1	5	5	1	1	1	5	1	1	1	1	5	1	1
Ж	20	5	3	4	5	5	5	5	2	2	4	5	4	4	5	5	5	5	5	5	1	5	5	5	5	5	5	5	5	3	5	4	5	5	5	4	4	2	4	4	5	3	5	3	4	4	4	6	6
Ж	17	5	3	4	2	2	3	5	4	5	3	1	3	2	3	2	3	3	4	3	4	3	5	3	1	5	3	4	5	1	1	3	3	4	4	4	4	2	3	3	4	1	3	3	5	1	3	5	3
Ж	18	5	1	1	5	5	5	5	2	2	5	5	2	5	5	5	5	5	5	5	1	5	5	5	5	5	5	5	5	5	5	5	5	5	5	5	5	4	1	5	5	5	5	2	5	5	5	5	5
М	17	5	2	3	4	2	2	4	5	3	5	5	3	5	5	5	5	5	3	5	1	5	5	5	4	5	4	5	3	4	4	5	4	5	5	5	5	4	1	5	5	4	5	2	5	5	5	5	5
Ж	17	5	3	5	5	5	5	5	5	5	5	5	4	5	4	4	4	4	5	5	1	5	5	5	3	4	5	5	5	5	3	4	5	5	5	3	4	3	1	5	1	3	3	4	4	3	2	5	5
Ж	17	4	3	4	1	5	4	5	2	3	3	5	3	3	2	4	5	4	5	5	2	5	5	3	4	5	5	5	4	5	2	5	5	2	5	5	4	3	4	4	5	2	5	2	2	2	3	5	5
Ж	18	4	3	2	4	5	5	5	5	5	5	4	4	5	4	4	5	4	5	3	1	5	5	2	1	5	5	5	5	4	5	4	5	5	5	4	5	2	1	4	3	2	5	5	3	5	3	4	4
Ж	17	5	2	3	4	1	2	3	4	1	1	1	1	1	4	1	3	2	2	3	4	1	1	2	1	1	4	2	2	3	5	3	4	3	2	4	2	1	3	2	4	2	3	4	1	2	3	1	5
Ж	16	5	5	5	3	5	5	5	3	5	5	3	4	5	4	2	4	2	5	4	2	1	1	1	2	44	2	1	5	2	4	4	1	5	5	2	2	2	1	5	1	1	2	4	4	4	4	4	4
Ж	17	5	5	4	3	5	4	1	3	1	5	4	3	5	5	5	2	2	5	4	5	5	2	1	1	4	2	2	5	1	3	3	1	5	2	1	1	1	1	1	1	1	1	1	1	3	1	5	4
Ж	16	4	5	5	4	4	3	4	3	5	1	2	5	3	3	3	4	4	4	3	4	4	3	1	4	4	5	4	4	4	3	3	2	2	2	2	2	4	3	3	3	2	4	5	4	2	1	4	4
Ж	18	4	2	1	2	4	5	5	4	2	3	2	3	5	2	4	4	4	4	2	2	4	4	2	3	2	5	4	4	2	2	2	4	4	5	4	5	2	4	4	3	1	5	2	4	2	2	2	4
М	17	5	1	1	3	4	2	1	5	5	2	5	5	5	4	4	5	5	5	5	1	5	5	4	3	5	5	5	4	4	5	5	4	4	5	5	5	5	1	4	4	3	5	5	5	5	3	5	5
М	20	4	2	2	5	2	1	1	1	1	1	1	5	2	3	5	1	4	2	5	5	5	3	5	2	2	1	3	5	5	3	5	2	1	2	3	5	3	4	4	4	1	3	1	4	3	1	3	5
Ж	17	1	2	1	1	4	4	5	1	1	1	5	3	1	4	5	1	1	1	1	5	5	1	1	1	3	5	3	5	1	5	5	3	1	1	2	1	2	5	1	1	3	1	5	5	1	1	1	5
Ж	52	5	3	5	5	5	4	4	5	5	3	3	4	5	4	4	5	5	5	3	4	4	3	4	2	5	4	4	5	3	4	4	3	4	4	4	5	4	1	5	4	2	2	5	5	4	2	2	4
Ж	18	5	3	3	5	4	3	5	4	5	3	4	4	5	5	4	4	4	5	5	1	5	5	5	4	5	4	3	5	3	5	4	4	4	5	4	3	4	4	4	4	4	4	4	5	4	4	5	5
Ж	17	3	3	2	5	5	5	4	5	5	3	1	5	5	3	3	5	3	5	3	3	3	5	3	5	5	4	1	5	4	5	3	3	3	5	4	3	2	3	5	4	3	2	2	5	5	4	5	5
Ж	27	5	3	4	1	5	5	4	3	5	3	5	2	4	5	5	5	5	5	5	1	5	4	2	2	4	5	3	5	4	4	5	5	5	5	4	5	4	3	4	4	3	5	5	4	4	2	3	4
М	20	4	2	5	5	4	4	5	2	1	1	2	5	2	3	2	5	4	2	5	3	5	4	5	4	4	4	5	5	5	4	4	5	4	5	4	5	4	5	4	4	3	4	4	4	5	5	5	5
М	17	5	2	5	4	5	5	1	5	5	5	5	2	5	5	4	5	5	5	3	2	5	5	5	5	5	5	5	5	5	5	5	3	3	3	5	5	5	1	5	5	5	5	5	5	5	5	5	5
М	19	4	2	2	5	4	4	5	5	4	4	5	4	5	4	5	5	5	5	5	5	5	5	5	4	5	5	5	5	4	5	4	5	5	5	5	5	5	4	5	5	5	5	2	5	5	5	5	5
М	28	5	4	5	2	3	3	3	5	5	2	2	5	2	2	1	1	2	2	3	2	4	2	2	2	2	3	2	3	2	3	3	2	2	3	3	2	3	3	3	2	2	2	4	3	3	2	2	3
М	24	4	4	4	5	5	5	5	5	3	4	4	4	5	3	5	5	5	5	5	1	5	5	5	5	4	4	4	5	5	5	5	5	5	5	5	5	4	1	4	4	3	4	4	5	5	4	4	5
М	23	1	3	2	1	1	1	1	1	3	1	1	2	1	1	5	1	1	1	1	5	1	1	1	1	1	1	1	1	1	1	2	1	1	1	1	1	1	1	1	1	1	1	4	4	1	1	1	1
М	24	4	3	3	3	2	2	3	3	2	3	3	2	3	3	2	3	3	2	3	3	3	3	3	2	3	4	3	4	3	4	4	3	3	4	3	3	3	3	2	3	2	3	3	3	4	3	3	4
М	27	3	2	3	3	4	2	2	2	1	2	2	1	2	2	1	3	2	5	2	3	2	3	3	3	4	5	4	3	3	3	3	3	4	3	3	4	4	4	5	3	2	3	3	4	3	3	2	3
М	25	5	3	3	3	4	4	5	4	3	3	3	3	4	1	3	4	4	4	3	4	4	4	3	4	3	4	4	4	3	4	4	3	3	5	4	5	4	1	2	2	1	3	2	4	4	3	4	4
М	29	5	2	3	3	5	5	5	5	4	5	5	3	4	4	4	3	3	4	3	3	4	3	2	1	4	4	4	5	3	5	5	4	3	5	4	2	2	3	3	2	2	3	4	5	5	2	5	5
М	20	5	3	3	4	5	5	5	5	2	2	4	3	5	3	4	4	4	5	4	2	4	4	3	4	4	4	4	5	4	4	5	4	4	5	4	4	4	1	4	4	4	4	3	5	5	4	4	4
М	26	5	2	4	1	3	2	5	5	1	1	4	5	4	5	1	5	4	3	4	1	4	4	5	1	2	4	3	4	3	3	4	4	5	5	4	4	4	1	3	4	2	4	5	4	2	2	1	5
Ж	18	5	5	3	5	5	2	5	4	5	5	5	5	5	2	2	3	3	5	5	3	5	5	2	5	5	3	5	5	4	5	5	5	5	5	4	5	2	5	5	5	2	5	5	5	5	3	5	5
Ж	24	3	4	5	4	5	5	5	4	5	2	3	4	5	5	3	3	3	3	4	2	5	5	3	1	4	4	3	5	3	5	4	2	2	5	5	3	1	1	3	2	1	5	5	5	5	1	3	2
Ж	27	4	2	2	4	3	3	5	4	5	2	2	5	5	5	2	5	5	4	4	2	5	5	5	1	4	4	1	5	2	5	5	5	3	5	2	2	5	5		3	1	4	5	4	4	1	2	3
Ж	63	5	4	5	4	1	3	5	3	4	5	5	5	5	1	4	4	3	2	1	2	2	2	2	1	4	2	1	5	1	1	5	5	1	5	4	3	5	4	1	1	1	1	1	2	1	1	1	3
Ж	24	5	1	1	1	3	3	5	5	3	5	5	3	5	5	5	5	4	3	5	1	5	4	5	3	5	5	5	5	4	5	5	4	5	5	5	5	5	1	5	5	1	5	5	5	5	3	5	5
Ж	21	5	1	1	1	1	1	5	1	5	5	1	1	5	5	5	5	5	1	1	1	1	1	5	1	1	5	1	1	1	5	5	5	5	5	5	5	1	1	5	1	1	1	5	5	5	1	1	1
Ж	18	4	1	1	3	3	1	5	5	5	5	1	2	5	5	1	2	1	4	3	4	3	3	4	1		2	1	5	1	1	4	3	1	5	1	4	3	5	3	3	3	1	3	5	1	3	5	5
Ж	54	5	1	1	1	2	5	4	5	2	5	5	4	5	5	3	5	5	5	5	2	5	4	3	4	5	5	5	5	4	5	3	5	2	5	5	3	3	2	4	5	4	5	4	5	5	3	5	5
Ж	20	4	5	5	1	2	2	3	5	5	4	3	5	4	2	2	3	2	3	4	3	3	2	4	3	1	3	3	5	3	3	5	4	4	5	3	3	5	3	3	3	1	4	4	3	2	3	2	4
Ж	23	4	3	1	3	4	4	4	4	3	4	4	3	5	5	5	5	5	4	5	1	5	5	5	5	5	5	5	5	5	5	5	5	5	4	5	5	4	3	5	4	5	5	2	5	5	5	4	5
Ж	18	4		2	4	5	5	5	4	4	3	4	5	2	4	3	4	5	5	5	2	2	5	5	5	5	5	5	5	5	5	5	5	5	5	5	5	5	1	5	5	5	5	2	5	5	5	5	5
Ж	22	5		1	3	2	2	3	3	3	3	4	3	4		3	4	4	3	3	2	4	4	3	4	3	4	4	4	3	5	5	5	3	3	4	3	5	3	3	3	3	4	4	4	4	4	4	4
Ж	21	3		3	5	3	4	5	4	3	3	4	4	4	5	4	4	4	5	5	5	4	4	4	3	4	4	4	4	4	4	5	4	4	5	4	4	5	1	3	4	5	3	5	4	4	3	4	4
Ж	17	3	3	4	4	2	2	4	5	4	4	4	3	4	3	4	3	4	2	4	1	5	5	4	3	4	4	4	4	4	4	4	5	3	4	4	4	4	1	3	3	4	4	4	4	4	4	4	5
Ж	18	3	4	5	4	3	3	4	5	5	3	4	4	4	3	4	3	3	2	2	1	4	4	3	3	4	4	4	4	3	3	4	5	3	4	4	4	4	2	4	4	3	3	4	3	3	3	3	4
Ж	17	3	2	2	4	4	4	5	4	2	4	5	2	5	4	5	5	5	4	5	2	5	5	5	3	5	5	5	4	3	5	1	5	5	5	5	4	1	3	3	2	4	5	3	5	5	3	5	5
Ж	16	5	2	3	2	1	1	4	4	5	5	4	3	1	3	4	4	4	2	1	1	2	2	2	3	3	3	3	4	3	5	5	3	3	5	5	5	5	3	1	2	4	3	2	3	5	3	5	3
Ж	17	5	2	4	5	1	2	5	4	4	2	4	4	3	2	2	1	1	1	1	1	4	2	2	2	4	1	4	5	2	2	4	4	2	4	2	2	2	1	1	1	1	2	4	4	2	2	2	4
Ж	16	2	2	2	4	5	4	2	4	2	4	4	4	4	4	3	4	4	3	4	2	4	4	3	3	4	4	4	5	4	4	4	3	3	3	4	4	3	3	3	4	4	2	2	4	3	2	4	4
[truncated: 37 more columns]
