# Supplementary material for: Validation and psychometric properties of the Russian version of the Touch Experiences and Attitudes Questionnaire (TEAQ-37 Rus)
Source: PLoS One. 2018 Dec 13;13(12):e0206905. doi: 10.1371/journal.pone.0206905 (PMC6292699; doi:10.1371/journal.pone.0206905)
Supplement: S7 Table — (XLSX) [file pone.0206905.s010.xlsx]

## Sheet: Studies 3-4 data
Ваш пол	Ваш возраст	1. Мне не нравится, когда люди, проявляя свое расположение ко мне, касаются меня	2. Я люблю пользоваться средствами для увлажнения кожи	3. Я люблю пользоваться лосьонами для тела.	4. В детстве мне доставалось много физической ласки	5. Мои родители часто обнимали меня в детстве	6. В детстве я часто обнимал родных	7. Я люблю пользоваться пеной или другими средствами для ванны	8. В детстве объятия родителей часто помогали мне успокоиться и почувствовать себя лучше	9. Поцелуй – отличный способ выразить, что кто-то тебе привлекателен физически.	10. В моем детстве родители каждую ночь укладывали меня спать, укрывали меня одеялом, обнимали и целовали	11. Физический контакт с другими людьми важен для меня.	12. Обнять человека – хороший способ утешить, успокоить его.	13. Всегда найдется человек, который обнимет и успокоит меня, когда я расстроен.	14. Мне нравится прикасаться к коже других людей.	15. Мне нравится, когда меня обнимает приятный мне человек	16. Моя мама в детстве часто купала меня	17. В детстве родители всегда утешали меня, когда я был расстроен	18. Мне нравится чувствовать, как моя кожа касается кожи близкого мне человека	19. В детстве, когда мы гуляли, родители часто брали меня за руку.	20. Почти каждый день я обнимаюсь и целуюсь.	21. Иногда мне хочется, чтобы меня обняли	22. Мне нравится ощущение геля для душа на коже.	23. Мне приятно держаться за руки с человеком, который мне нравится.	24. Я часто целуюсь с любимым человеком	25. В целом я могу описать себя как человека, который любит физические контакты.	26. Я считаю правильным обнять и погладить близкого человека, чтобы утешить его	27. Мне нравится делать себе пилинг.	28. Поцелуи – приятный способ выразить свои романтические чувства	29. Меня часто гладят.	30. Я часто держусь за руки с людьми, которые мне нравятся.	31. Мне нравится, когда к моей коже прикасаются другие люди	32. Мне нравится поглаживать кожу любимого человека	33. Я обнимаюсь при встрече со многими знакомыми	34. Мне нравится принимать ванну с большим количеством пены.	35. Меня очень успокаивают объятия, когда я расстроен	36. Мне нравится пользоваться косметическими масками для лица	37. Мне нравится, когда мои друзья и родные обнимают меня при встрече.	1. Я не тревожный человек	2. Мне нравится, когда вокруг меня много людей	3. Я не люблю проводить время, мечтая о чем-то	4. Я стараюсь быть дружелюбным с каждым, кого я встречаю	5. Я содержу свои вещи в чистоте и порядке	6. Я часто чувствую, что я хуже других	7. Мне легко рассмеяться	8. Я стараюсь всегда придерживаться одного и того же способа делать что-то.	9. Я часто ссорюсь с членами моей семьи и знакомыми	10. Я всегда могу задать себе хороший темп в моей работе	11. Я иногда чувствую, что «разваливаюсь на части», когда бываю в сильном напряжении
Женский	32	Совершенно согласен	Скорее не согласен	Совершенно не согласен	Скорее не согласен	Скорее не согласен	Совершенно не согласен	Скорее не согласен	Совершенно не согласен	Совершенно не согласен	Совершенно не согласен	Совершенно не согласен	Совершенно не согласен	Совершенно не согласен	Совершенно не согласен	Не могу определиться	Совершенно не согласен	Совершенно не согласен	Совершенно не согласен	Совершенно не согласен	Совершенно не согласен	Скорее согласен	Совершенно не согласен	Совершенно не согласен	Совершенно не согласен	Совершенно не согласен	Скорее согласен	Совершенно не согласен	Совершенно не согласен	Совершенно не согласен	Совершенно не согласен	Совершенно не согласен	Совершенно не согласен	Совершенно не согласен	Совершенно не согласен	Совершенно не согласен	Совершенно не согласен	Совершенно не согласен	Не согласен	Не согласен	Полностью не согласен	Согласен	Не согласен	Не согласен	Согласен	Согласен	Полностью не согласен	Согласен	Согласен
Женский	22	Скорее не согласен	Совершенно не согласен	Скорее не согласен	Скорее не согласен	Совершенно не согласен	Совершенно не согласен	Скорее не согласен	Скорее не согласен	Скорее не согласен	Совершенно не согласен	Совершенно не согласен	Совершенно не согласен	Совершенно не согласен	Скорее не согласен	Совершенно не согласен	Скорее не согласен	Скорее не согласен	Совершенно не согласен	Скорее не согласен	Совершенно не согласен	Совершенно не согласен	Совершенно не согласен	Скорее не согласен	Совершенно не согласен	Совершенно не согласен	Совершенно не согласен	Скорее не согласен	Совершенно не согласен	Совершенно не согласен	Совершенно не согласен	Совершенно не согласен	Совершенно не согласен	Совершенно не согласен	Совершенно не согласен	Совершенно не согласен	Совершенно не согласен	Совершенно не согласен
Женский	37	Совершенно не согласен	Совершенно не согласен	Совершенно не согласен	Совершенно не согласен	Совершенно не согласен	Совершенно не согласен	Совершенно не согласен	Совершенно не согласен	Совершенно не согласен	Совершенно не согласен	Совершенно согласен	Совершенно не согласен	Совершенно не согласен	Совершенно не согласен	Совершенно не согласен	Совершенно не согласен	Совершенно не согласен	Совершенно не согласен	Совершенно согласен	Совершенно не согласен	Совершенно согласен	Совершенно не согласен	Совершенно не согласен	Совершенно не согласен	Совершенно не согласен	Совершенно не согласен	Совершенно не согласен	Совершенно не согласен	Совершенно не согласен	Совершенно не согласен	Совершенно не согласен	Совершенно не согласен	Совершенно не согласен	Совершенно не согласен	Совершенно не согласен	Совершенно не согласен	Совершенно не согласен	Полностью не согласен	Полностью не согласен	Полностью не согласен	Не согласен	Полностью не согласен	Полностью согласен	Не согласен	Полностью не согласен	Полностью согласен	Полностью не согласен	Полностью согласен
Женский	47	Совершенно согласен	Совершенно согласен	Совершенно согласен	Совершенно не согласен	Совершенно не согласен	Совершенно не согласен	Совершенно не согласен	Совершенно не согласен	Совершенно не согласен	Совершенно не согласен	Совершенно не согласен	Скорее согласен	Совершенно не согласен	Совершенно не согласен	Совершенно не согласен	Совершенно не согласен	Совершенно не согласен	Совершенно не согласен	Совершенно не согласен	Совершенно не согласен	Совершенно не согласен	Скорее согласен	Не могу определиться	Совершенно не согласен	Совершенно не согласен	Не могу определиться	Совершенно не согласен	Совершенно не согласен	Совершенно не согласен	Совершенно не согласен	Совершенно не согласен	Совершенно не согласен	Скорее не согласен	Скорее согласен	Совершенно не согласен	Не могу определиться	Совершенно не согласен	Не согласен	Полностью не согласен	Безразлично	Согласен	Полностью согласен	Не согласен	Не согласен	Согласен	Полностью не согласен	Полностью согласен	Согласен
Мужской	16	Совершенно согласен	Скорее согласен	Совершенно не согласен	Совершенно не согласен	Совершенно не согласен	Совершенно не согласен	Совершенно не согласен	Совершенно не согласен	Совершенно не согласен	Не могу определиться	Совершенно не согласен	Совершенно не согласен	Совершенно не согласен	Совершенно согласен	Совершенно не согласен	Скорее не согласен	Совершенно не согласен	Скорее согласен	Скорее согласен	Совершенно не согласен	Совершенно не согласен	Не могу определиться	Совершенно не согласен	Совершенно не согласен	Совершенно не согласен	Совершенно не согласен	Совершенно не согласен	Совершенно не согласен	Совершенно не согласен	Совершенно не согласен	Совершенно не согласен	Совершенно не согласен	Скорее не согласен	Скорее согласен	Совершенно не согласен	Не могу определиться	Совершенно не согласен	Не согласен	Полностью не согласен	Полностью не согласен	Согласен	Полностью не согласен	Полностью согласен	Не согласен	Не согласен	Не согласен	Полностью согласен	Полностью согласен
Мужской	22	Скорее не согласен	Скорее не согласен	Совершенно не согласен	Совершенно не согласен	Совершенно не согласен	Совершенно не согласен	Скорее не согласен	Скорее не согласен	Совершенно не согласен	Скорее не согласен	Не могу определиться	Скорее не согласен	Скорее не согласен	Скорее не согласен	Скорее не согласен	Скорее согласен	Скорее не согласен	Скорее согласен	Совершенно не согласен	Скорее не согласен	Совершенно не согласен	Совершенно не согласен	Скорее не согласен	Совершенно не согласен	Скорее не согласен	Скорее не согласен	Совершенно не согласен	Скорее не согласен	Совершенно не согласен	Совершенно не согласен	Скорее не согласен	Совершенно не согласен	Скорее не согласен	Совершенно не согласен	Скорее не согласен	Совершенно не согласен	Скорее не согласен
Женский	32	Скорее согласен	Не могу определиться	Не могу определиться	Не могу определиться	Скорее согласен	Скорее не согласен	Совершенно не согласен	Скорее согласен	Совершенно не согласен	Совершенно не согласен	Совершенно не согласен	Совершенно не согласен	Совершенно не согласен	Совершенно не согласен	Скорее согласен	Скорее не согласен	Совершенно согласен	Совершенно не согласен	Скорее не согласен	Совершенно не согласен	Скорее согласен	Скорее согласен	Не могу определиться	Совершенно не согласен	Совершенно не согласен	Совершенно не согласен	Совершенно не согласен	Совершенно не согласен	Совершенно не согласен	Совершенно не согласен	Совершенно не согласен	Совершенно не согласен	Совершенно не согласен	Совершенно не согласен	Совершенно не согласен	Скорее согласен	Совершенно не согласен	Не согласен	Полностью не согласен	Согласен	Не согласен	Полностью согласен	Полностью согласен	Согласен	Безразлично	Полностью не согласен	Безразлично	Полностью согласен
Женский	39	Совершенно согласен	Скорее не согласен	Скорее не согласен	Совершенно не согласен	Совершенно не согласен	Совершенно не согласен	Скорее не согласен	Совершенно не согласен	Не могу определиться	Совершенно не согласен	Совершенно не согласен	Скорее согласен	Совершенно не согласен	Скорее не согласен	Скорее не согласен	Совершенно не согласен	Совершенно не согласен	Скорее согласен	Скорее не согласен	Скорее не согласен	Совершенно не согласен	Скорее согласен	Скорее не согласен	Скорее не согласен	Совершенно не согласен	Скорее согласен	Не могу определиться	Скорее согласен	Совершенно не согласен	Совершенно не согласен	Совершенно не согласен	Не могу определиться	Совершенно не согласен	Скорее не согласен	Скорее не согласен	Скорее не согласен	Скорее не согласен	Не согласен	Не согласен	Согласен	Не согласен	Полностью согласен	Не согласен	Не согласен	Согласен	Не согласен	Не согласен	Полностью согласен
Мужской	34	Совершенно не согласен	Совершенно согласен	Скорее согласен	Совершенно не согласен	Совершенно не согласен	Совершенно не согласен	Совершенно не согласен	Скорее не согласен	Скорее не согласен	Скорее не согласен	Совершенно согласен	Скорее согласен	Скорее согласен	Скорее не согласен	Совершенно не согласен	Совершенно не согласен	Совершенно не согласен	Совершенно не согласен	Совершенно не согласен	Совершенно не согласен	Совершенно не согласен	Совершенно не согласен	Совершенно не согласен	Совершенно не согласен	Совершенно не согласен	Скорее согласен	Совершенно согласен	Совершенно не согласен	Совершенно не согласен	Совершенно не согласен	Совершенно не согласен	Совершенно не согласен	Совершенно не согласен	Совершенно не согласен	Совершенно не согласен	Совершенно не согласен	Скорее не согласен
Мужской	30	Скорее не согласен	Совершенно не согласен	Совершенно не согласен	Не могу определиться	Скорее не согласен	Скорее не согласен	Совершенно не согласен	Совершенно не согласен	Скорее согласен	Скорее не согласен	Совершенно не согласен	Совершенно не согласен	Совершенно не согласен	Совершенно не согласен	Скорее согласен	Скорее не согласен	Совершенно не согласен	Скорее не согласен	Совершенно не согласен	Совершенно не согласен	Совершенно не согласен	Совершенно не согласен	Скорее согласен	Скорее не согласен	Совершенно не согласен	Скорее согласен	Совершенно не согласен	Скорее согласен	Совершенно не согласен	Совершенно не согласен	Не могу определиться	Скорее согласен	Совершенно не согласен	Не могу определиться	Совершенно не согласен	Совершенно не согласен	Совершенно не согласен	Полностью согласен	Безразлично	Согласен	Согласен	Не согласен	Не согласен	Согласен	Безразлично	Не согласен	Согласен	Полностью не согласен
Мужской	41	Совершенно согласен	Скорее не согласен	Совершенно не согласен	Скорее не согласен	Скорее не согласен	Совершенно не согласен	Не могу определиться	Совершенно не согласен	Скорее не согласен	Совершенно не согласен	Совершенно не согласен	Скорее не согласен	Совершенно не согласен	Не могу определиться	Скорее не согласен	Совершенно не согласен	Скорее не согласен	Скорее не согласен	Скорее не согласен	Скорее не согласен	Скорее не согласен	Не могу определиться	Скорее согласен	Скорее не согласен	Совершенно не согласен	Совершенно согласен	Не могу определиться	Не могу определиться	Совершенно не согласен	Скорее не согласен	Совершенно не согласен	Скорее не согласен	Совершенно не согласен	Не могу определиться	Скорее не согласен	Совершенно не согласен	Совершенно не согласен	Полностью не согласен	Полностью не согласен	Полностью не согласен	Не согласен	Согласен	Безразлично	Не согласен	Согласен	Не согласен	Безразлично	Согласен
Женский	29	Совершенно согласен	Совершенно не согласен	Совершенно не согласен	Скорее не согласен	Скорее не согласен	Скорее не согласен	Совершенно не согласен	Не могу определиться	Скорее не согласен	Скорее не согласен	Скорее не согласен	Скорее не согласен	Скорее не согласен	Совершенно не согласен	Не могу определиться	Скорее не согласен	Скорее не согласен	Не могу определиться	Скорее не согласен	Скорее не согласен	Не могу определиться	Совершенно не согласен	Скорее не согласен	Скорее не согласен	Скорее не согласен	Скорее не согласен	Совершенно не согласен	Скорее согласен	Скорее не согласен	Скорее не согласен	Скорее не согласен	Не могу определиться	Скорее не согласен	Совершенно не согласен	Скорее не согласен	Совершенно не согласен	Скорее не согласен	Не согласен	Не согласен	Не согласен	Не согласен	Не согласен	Согласен	Не согласен	Не согласен	Не согласен	Не согласен	Согласен
Мужской	39	Скорее согласен	Совершенно не согласен	Совершенно не согласен	Скорее не согласен	Совершенно не согласен	Скорее не согласен	Совершенно не согласен	Совершенно не согласен	Не могу определиться	Совершенно не согласен	Скорее не согласен	Не могу определиться	Не могу определиться	Скорее не согласен	Не могу определиться	Совершенно не согласен	Совершенно не согласен	Скорее не согласен	Скорее согласен	Не могу определиться	Скорее согласен	Совершенно не согласен	Скорее не согласен	Скорее согласен	Совершенно не согласен	Не могу определиться	Совершенно не согласен	Скорее согласен	Скорее не согласен	Скорее не согласен	Совершенно не согласен	Скорее согласен	Скорее не согласен	Совершенно не согласен	Совершенно не согласен	Совершенно не согласен	Совершенно не согласен	Не согласен	Полностью не согласен	Безразлично	Безразлично	Безразлично	Безразлично	Согласен	Согласен	Безразлично	Не согласен	Согласен
Женский	25	Совершенно согласен	Скорее согласен	Скорее согласен	Совершенно не согласен	Совершенно не согласен	Совершенно не согласен	Скорее не согласен	Не могу определиться	Совершенно не согласен	Совершенно не согласен	Не могу определиться	Не могу определиться	Совершенно не согласен	Совершенно не согласен	Не могу определиться	Не могу определиться	Совершенно не согласен	Скорее согласен	Совершенно не согласен	Совершенно не согласен	Совершенно не согласен	Скорее согласен	Скорее согласен	Скорее не согласен	Совершенно не согласен	Скорее согласен	Не могу определиться	Не могу определиться	Скорее согласен	Скорее не согласен	Совершенно не согласен	Совершенно не согласен	Совершенно не согласен	Совершенно не согласен	Совершенно не согласен	Совершенно согласен	Совершенно не согласен
Женский	55	Совершенно согласен	Скорее согласен	Совершенно не согласен	Совершенно не согласен	Совершенно не согласен	Скорее не согласен	Совершенно согласен	Скорее не согласен	Не могу определиться	Совершенно не согласен	Не могу определиться	Совершенно согласен	Совершенно не согласен	Совершенно не согласен	Не могу определиться	Совершенно не согласен	Совершенно не согласен	Совершенно не согласен	Скорее не согласен	Совершенно не согласен	Совершенно согласен	Совершенно согласен	Совершенно согласен	Совершенно не согласен	Совершенно не согласен	Совершенно согласен	Совершенно не согласен	Скорее согласен	Совершенно не согласен	Совершенно не согласен	Совершенно не согласен	Совершенно не согласен	Совершенно не согласен	Совершенно не согласен	Совершенно не согласен	Совершенно не согласен	Совершенно не согласен	Согласен	Согласен	Полностью не согласен	Полностью согласен	Полностью согласен	Полностью согласен	Согласен	Полностью согласен	Согласен	Полностью согласен	Полностью согласен
Мужской	19	Скорее не согласен	Скорее не согласен	Не могу определиться	Скорее не согласен	Скорее не согласен	Скорее не согласен	Скорее не согласен	Скорее не согласен	Скорее не согласен	Скорее не согласен	Скорее не согласен	Скорее не согласен	Скорее не согласен	Скорее не согласен	Скорее не согласен	Скорее не согласен	Скорее не согласен	Скорее не согласен	Скорее не согласен	Скорее не согласен	Скорее не согласен	Скорее не согласен	Скорее не согласен	Скорее не согласен	Скорее не согласен	Скорее не согласен	Скорее не согласен	Скорее не согласен	Скорее не согласен	Скорее не согласен	Скорее не согласен	Скорее не согласен	Скорее не согласен	Скорее не согласен	Скорее не согласен	Скорее не согласен	Скорее не согласен	Безразлично	Безразлично	Безразлично	Безразлично	Безразлично	Безразлично	Безразлично	Безразлично	Безразлично	Безразлично	Не согласен
Мужской	27	Не могу определиться	Совершенно не согласен	Совершенно не согласен	Совершенно не согласен	Совершенно не согласен	Скорее не согласен	Совершенно не согласен	Скорее не согласен	Скорее согласен	Скорее не согласен	Скорее не согласен	Не могу определиться	Скорее не согласен	Совершенно не согласен	Совершенно не согласен	Не могу определиться	Не могу определиться	Не могу определиться	Скорее не согласен	Совершенно не согласен	Скорее согласен	Совершенно не согласен	Скорее согласен	Скорее не согласен	Скорее не согласен	Скорее согласен	Совершенно не согласен	Скорее согласен	Совершенно не согласен	Скорее не согласен	Скорее не согласен	Скорее согласен	Совершенно не согласен	Совершенно не согласен	Скорее не согласен	Совершенно не согласен	Совершенно не согласен
Женский	21	Скорее не согласен	Совершенно не согласен	Совершенно не согласен	Совершенно не согласен	Совершенно не согласен	Совершенно не согласен	Совершенно не согласен	Скорее не согласен	Совершенно не согласен	Скорее согласен	Скорее не согласен	Совершенно согласен	Скорее не согласен	Совершенно не согласен	Совершенно согласен	Скорее согласен	Скорее не согласен	Совершенно не согласен	Скорее согласен	Совершенно не согласен	Скорее не согласен	Совершенно не согласен	Совершенно не согласен	Совершенно не согласен	Совершенно не согласен	Совершенно согласен	Совершенно согласен	Совершенно не согласен	Совершенно не согласен	Совершенно не согласен	Совершенно не согласен	Совершенно не согласен	Скорее согласен	Совершенно не согласен	Скорее не согласен	Совершенно не согласен	Совершенно согласен	Не согласен	Безразлично	Полностью не согласен	Полностью согласен	Полностью не согласен	Согласен	Согласен	Безразлично	Безразлично	Полностью не согласен	Полностью не согласен
Мужской	33	Совершенно согласен	Скорее не согласен	Совершенно не согласен	Не могу определиться	Не могу определиться	Скорее не согласен	Совершенно не согласен	Совершенно не согласен	Скорее согласен	Скорее не согласен	Совершенно не согласен	Скорее согласен	Совершенно не согласен	Скорее не согласен	Совершенно согласен	Скорее не согласен	Совершенно не согласен	Скорее согласен	Не могу определиться	Совершенно не согласен	Скорее не согласен	Совершенно не согласен	Скорее согласен	Совершенно не согласен	Скорее не согласен	Скорее согласен	Совершенно не согласен	Скорее согласен	Совершенно не согласен	Совершенно не согласен	Совершенно не согласен	Скорее согласен	Совершенно не согласен	Не могу определиться	Скорее не согласен	Совершенно не согласен	Совершенно не согласен	Безразлично	Полностью не согласен	Полностью не согласен	Не согласен	Не согласен	Безразлично	Согласен	Не согласен	Не согласен	Безразлично	Согласен
Женский	31	Скорее не согласен	Скорее согласен	Скорее согласен	Скорее не согласен	Скорее не согласен	Совершенно не согласен	Совершенно не согласен	Скорее согласен	Скорее не согласен	Скорее согласен	Совершенно не согласен	Не могу определиться	Совершенно не согласен	Совершенно не согласен	Не могу определиться	Не могу определиться	Совершенно не согласен	Скорее не согласен	Скорее согласен	Совершенно не согласен	Скорее не согласен	Скорее не согласен	Скорее не согласен	Совершенно не согласен	Совершенно не согласен	Совершенно согласен	Не могу определиться	Не могу определиться	Совершенно не согласен	Совершенно не согласен	Совершенно не согласен	Скорее не согласен	Совершенно не согласен	Скорее не согласен	Скорее не согласен	Совершенно не согласен	Совершенно не согласен	Полностью не согласен	Полностью не согласен	Полностью не согласен	Согласен	Согласен	Полностью согласен	Полностью не согласен	Полностью согласен	Не согласен	Не согласен	Безразлично
Мужской	36	Скорее согласен	Скорее не согласен	Совершенно не согласен	Совершенно не согласен	Совершенно не согласен	Совершенно не согласен	Совершенно не согласен	Совершенно не согласен	Не могу определиться	Совершенно не согласен	Совершенно не согласен	Не могу определиться	Не могу определиться	Скорее согласен	Скорее согласен	Совершенно не согласен	Совершенно не согласен	Скорее согласен	Совершенно не согласен	Совершенно согласен	Скорее не согласен	Скорее не согласен	Не могу определиться	Скорее согласен	Совершенно не согласен	Скорее согласен	Не могу определиться	Скорее согласен	Не могу определиться	Совершенно не согласен	Совершенно не согласен	Скорее согласен	Скорее не согласен	Совершенно не согласен	Совершенно не согласен	Совершенно не согласен	Совершенно не согласен	Безразлично	Полностью не согласен	Не согласен	Безразлично	Согласен	Полностью не согласен	Безразлично	Согласен	Безразлично	Согласен	Не согласен
Мужской	25	Совершенно согласен	Скорее не согласен	Скорее согласен	Не могу определиться	Не могу определиться	Не могу определиться	Скорее согласен	Не могу определиться	Скорее не согласен	Совершенно не согласен	Совершенно не согласен	Скорее не согласен	Скорее не согласен	Совершенно не согласен	Скорее не согласен	Скорее не согласен	Скорее не согласен	Скорее не согласен	Не могу определиться	Скорее не согласен	Скорее не согласен	Скорее не согласен	Не могу определиться	Не могу определиться	Скорее не согласен	Скорее не согласен	Скорее не согласен	Не могу определиться	Скорее не согласен	Скорее не согласен	Совершенно не согласен	Скорее не согласен	Скорее не согласен	Скорее не согласен	Совершенно не согласен	Скорее не согласен	Не могу определиться
Мужской	25	Совершенно согласен	Скорее не согласен	Совершенно не согласен	Скорее не согласен	Скорее не согласен	Совершенно не согласен	Скорее не согласен	Не могу определиться	Совершенно не согласен	Совершенно не согласен	Совершенно не согласен	Скорее согласен	Совершенно не согласен	Скорее не согласен	Не могу определиться	Скорее не согласен	Совершенно согласен	Скорее согласен	Скорее не согласен	Совершенно не согласен	Совершенно не согласен	Скорее согласен	Не могу определиться	Не могу определиться	Совершенно не согласен	Скорее согласен	Не могу определиться	Не могу определиться	Скорее не согласен	Скорее не согласен	Совершенно не согласен	Не могу определиться	Совершенно не согласен	Не могу определиться	Не могу определиться	Совершенно не согласен	Совершенно не согласен	Согласен	Полностью не согласен	Полностью не согласен	Безразлично	Не согласен	Согласен	Не согласен	Полностью согласен	Согласен	Не согласен	Не согласен
Женский	26	Скорее согласен	Совершенно не согласен	Совершенно не согласен	Совершенно согласен	Совершенно согласен	Не могу определиться	Совершенно не согласен	Не могу определиться	Совершенно не согласен	Скорее согласен	Скорее согласен	Скорее согласен	Скорее не согласен	Совершенно не согласен	Не могу определиться	Совершенно согласен	Совершенно согласен	Совершенно не согласен	Не могу определиться	Совершенно не согласен	Скорее не согласен	Совершенно не согласен	Совершенно не согласен	Совершенно не согласен	Совершенно не согласен	Скорее не согласен	Совершенно не согласен	Совершенно не согласен	Совершенно не согласен	Совершенно не согласен	Совершенно не согласен	Совершенно не согласен	Скорее не согласен	Скорее согласен	Скорее не согласен	Совершенно не согласен	Не могу определиться	Согласен	Безразлично	Не согласен	Полностью согласен	Не согласен	Полностью согласен	Полностью согласен	Безразлично	Полностью не согласен	Безразлично	Полностью не согласен
Женский	23	Совершенно согласен	Скорее согласен	Совершенно не согласен	Совершенно не согласен	Совершенно не согласен	Совершенно не согласен	Скорее не согласен	Скорее не согласен	Скорее не согласен	Совершенно не согласен	Не могу определиться	Скорее согласен	Совершенно не согласен	Не могу определиться	Скорее согласен	Скорее не согласен	Совершенно не согласен	Не могу определиться	Скорее не согласен	Скорее не согласен	Скорее согласен	Совершенно не согласен	Скорее согласен	Не могу определиться	Скорее не согласен	Не могу определиться	Скорее согласен	Скорее согласен	Скорее не согласен	Скорее не согласен	Совершенно не согласен	Скорее согласен	Совершенно не согласен	Не могу определиться	Скорее не согласен	Скорее согласен	Совершенно не согласен	Не согласен	Не согласен	Полностью не согласен	Безразлично	Безразлично	Согласен	Полностью не согласен	Полностью не согласен	Полностью согласен	Согласен	Согласен
Женский	53	Совершенно согласен	Не могу определиться	Скорее не согласен	Скорее не согласен	Скорее не согласен	Скорее не согласен	Скорее не согласен	Не могу определиться	Скорее согласен	Скорее не согласен	Совершенно не согласен	Скорее согласен	Скорее не согласен	Совершенно не согласен	Скорее согласен	Совершенно не согласен	Скорее не согласен	Не могу определиться	Совершенно не согласен	Совершенно не согласен	Скорее не согласен	Совершенно не согласен	Скорее согласен	Скорее согласен	Не могу определиться	Скорее согласен	Скорее не согласен	Скорее согласен	Скорее не согласен	Скорее не согласен	Совершенно не согласен	Скорее согласен	Совершенно не согласен	Скорее не согласен	Скорее не согласен	Скорее не согласен	Скорее не согласен	Согласен	Безразлично	Согласен	Безразлично	Согласен	Не согласен	Согласен	Согласен	Безразлично	Согласен	Не согласен
Женский	33	Не могу определиться	Скорее не согласен	Совершенно не согласен	Скорее не согласен	Совершенно не согласен	Совершенно не согласен	Скорее согласен	Совершенно не согласен	Скорее согласен	Скорее не согласен	Совершенно согласен	Скорее не согласен	Совершенно не согласен	Скорее не согласен	Скорее не согласен	Скорее не согласен	Совершенно не согласен	Не могу определиться	Не могу определиться	Совершенно не согласен	Совершенно согласен	Не могу определиться	Не могу определиться	Не могу определиться	Скорее не согласен	Не могу определиться	Скорее не согласен	Скорее согласен	Совершенно не согласен	Скорее не согласен	Скорее не согласен	Скорее не согласен	Совершенно не согласен	Скорее согласен	Совершенно не согласен	Не могу определиться	Не могу определиться	Полностью не согласен	Согласен	Полностью не согласен	Согласен	Не согласен	Безразлично	Не согласен	Полностью не согласен	Безразлично	Не согласен	Полностью согласен
Мужской	38	Скорее не согласен	Совершенно не согласен	Скорее не согласен	Скорее согласен	Скорее согласен	Совершенно не согласен	Скорее согласен	Совершенно не согласен	Скорее согласен	Совершенно не согласен	Совершенно не согласен	Совершенно не согласен	Совершенно не согласен	Совершенно не согласен	Не могу определиться	Скорее не согласен	Не могу определиться	Совершенно согласен	Совершенно не согласен	Совершенно не согласен	Совершенно не согласен	Скорее согласен	Не могу определиться	Совершенно не согласен	Скорее согласен	Совершенно не согласен	Скорее согласен	Скорее не согласен	Скорее не согласен	Совершенно не согласен	Скорее согласен	Совершенно не согласен	Совершенно согласен	Совершенно не согласен	Совершенно не согласен	Совершенно не согласен	Скорее согласен
Мужской	18	Скорее согласен	Совершенно не согласен	Совершенно не согласен	Совершенно не согласен	Совершенно не согласен	Совершенно не согласен	Совершенно не согласен	Совершенно не согласен	Совершенно согласен	Скорее не согласен	Не могу определиться	Скорее согласен	Совершенно не согласен	Скорее не согласен	Совершенно согласен	Совершенно не согласен	Скорее согласен	Скорее согласен	Совершенно не согласен	Совершенно не согласен	Скорее согласен	Совершенно не согласен	Совершенно согласен	Совершенно не согласен	Совершенно не согласен	Совершенно согласен	Совершенно не согласен	Совершенно согласен	Совершенно не согласен	Совершенно не согласен	Совершенно не согласен	Совершенно согласен	Совершенно согласен	Совершенно не согласен	Не могу определиться	Совершенно не согласен	Скорее не согласен	Полностью не согласен	Полностью не согласен	Согласен	Согласен	Безразлично	Полностью согласен	Согласен	Не согласен	Согласен	Не согласен	Безразлично
Мужской	23	Скорее согласен	Совершенно не согласен	Совершенно не согласен	Не могу определиться	Скорее не согласен	Скорее не согласен	Совершенно не согласен	Скорее не согласен	Не могу определиться	Совершенно не согласен	Скорее не согласен	Скорее согласен	Скорее не согласен	Не могу определиться	Скорее согласен	Скорее не согласен	Не могу определиться	Скорее согласен	Не могу определиться	Совершенно не согласен	Скорее не согласен	Скорее не согласен	Скорее согласен	Не могу определиться	Скорее не согласен	Не могу определиться	Скорее не согласен	Скорее согласен	Совершенно не согласен	Совершенно не согласен	Скорее не согласен	Не могу определиться	Скорее не согласен	Совершенно не согласен	Не могу определиться	Совершенно не согласен	Скорее согласен
Мужской	37	Скорее согласен	Совершенно не согласен	Совершенно не согласен	Совершенно не согласен	Совершенно не согласен	Совершенно не согласен	Совершенно не согласен	Совершенно не согласен	Скорее согласен	Совершенно не согласен	Скорее не согласен	Скорее согласен	Скорее не согласен	Не могу определиться	Скорее согласен	Совершенно не согласен	Совершенно не согласен	Не могу определиться	Не могу определиться	Совершенно не согласен	Скорее не согласен	Совершенно не согласен	Скорее согласен	Скорее согласен	Скорее не согласен	Скорее согласен	Совершенно не согласен	Скорее согласен	Скорее не согласен	Скорее не согласен	Скорее не согласен	Скорее согласен	Скорее согласен	Скорее согласен	Не могу определиться	Совершенно не согласен	Скорее согласен	Полностью согласен	Безразлично	Полностью не согласен	Безразлично	Полностью не согласен	Полностью не согласен	Не согласен	Не согласен	Согласен	Полностью согласен	Полностью не согласен
Мужской	33	Совершенно согласен	Не могу определиться	Совершенно не согласен	Скорее согласен	Скорее согласен	Скорее согласен	Совершенно не согласен	Совершенно согласен	Не могу определиться	Не могу определиться	Не могу определиться	Не могу определиться	Скорее не согласен	Скорее не согласен	Не могу определиться	Не могу определиться	Скорее согласен	Не могу определиться	Не могу определиться	Скорее не согласен	Скорее не согласен	Совершенно не согласен	Совершенно не согласен	Скорее не согласен	Скорее не согласен	Скорее согласен	Совершенно не согласен	Скорее не согласен	Совершенно не согласен	Совершенно не согласен	Совершенно не согласен	Скорее не согласен	Скорее не согласен	Совершенно не согласен	Скорее не согласен	Совершенно не согласен	Скорее согласен	Безразлично	Не согласен	Безразлично	Безразлично	Полностью согласен	Полностью не согласен	Полностью согласен	Согласен	Не согласен	Безразлично	Согласен
Мужской	20	Скорее не согласен	Совершенно не согласен	Совершенно не согласен	Не могу определиться	Скорее согласен	Не могу определиться	Совершенно не согласен	Не могу определиться	Совершенно не согласен	Не могу определиться	Скорее не согласен	Не могу определиться	Скорее не согласен	Совершенно не согласен	Скорее согласен	Не могу определиться	Скорее согласен	Не могу определиться	Скорее согласен	Не могу определиться	Скорее не согласен	Совершенно не согласен	Скорее согласен	Не могу определиться	Скорее не согласен	Скорее не согласен	Совершенно не согласен	Скорее согласен	Не могу определиться	Скорее не согласен	Совершенно не согласен	Скорее согласен	Скорее не согласен	Совершенно не согласен	Совершенно не согласен	Совершенно не согласен	Скорее не согласен
Женский	22	Совершенно согласен	Скорее согласен	Скорее согласен	Скорее не согласен	Совершенно не согласен	Совершенно не согласен	Скорее согласен	Скорее не согласен	Скорее согласен	Совершенно не согласен	Скорее согласен	Скорее не согласен	Скорее не согласен	Скорее не согласен	Скорее согласен	Совершенно не согласен	Совершенно не согласен	Не могу определиться	Совершенно не согласен	Совершенно не согласен	Скорее согласен	Не могу определиться	Скорее согласен	Совершенно не согласен	Скорее согласен	Скорее не согласен	Совершенно не согласен	Скорее согласен	Скорее не согласен	Скорее не согласен	Скорее не согласен	Скорее согласен	Совершенно не согласен	Скорее не согласен	Скорее согласен	Скорее не согласен	Скорее согласен	Не согласен	Не согласен	Не согласен	Согласен	Согласен	Согласен	Не согласен	Согласен	Полностью не согласен	Не согласен	Согласен
Женский	36	Скорее не согласен	Не могу определиться	Скорее согласен	Совершенно не согласен	Скорее не согласен	Совершенно не согласен	Совершенно согласен	Совершенно не согласен	Скорее не согласен	Совершенно не согласен	Скорее согласен	Совершенно не согласен	Совершенно не согласен	Совершенно не согласен	Не могу определиться	Скорее не согласен	Совершенно не согласен	Совершенно согласен	Не могу определиться	Совершенно не согласен	Совершенно не согласен	Скорее не согласен	Скорее согласен	Скорее согласен	Не могу определиться	Не могу определиться	Не могу определиться	Скорее согласен	Скорее не согласен	Скорее согласен	Совершенно не согласен	Скорее согласен	Совершенно не согласен	Совершенно согласен	Совершенно не согласен	Не могу определиться	Совершенно не согласен	Полностью согласен	Не согласен	Согласен	Полностью не согласен	Не согласен	Не согласен	Согласен	Безразлично	Согласен	Безразлично	Не согласен
Женский	31	Скорее не согласен	Совершенно согласен	Совершенно не согласен	Совершенно не согласен	Совершенно не согласен	Совершенно не согласен	Не могу определиться	Совершенно не согласен	Скорее не согласен	Совершенно не согласен	Скорее согласен	Скорее не согласен	Не могу определиться	Скорее не согласен	Скорее согласен	Скорее не согласен	Скорее не согласен	Не могу определиться	Не могу определиться	Не могу определиться	Скорее согласен	Скорее согласен	Скорее не согласен	Совершенно не согласен	Скорее не согласен	Скорее не согласен	Совершенно не согласен	Скорее согласен	Не могу определиться	Скорее не согласен	Скорее не согласен	Скорее согласен	Скорее не согласен	Не могу определиться	Скорее не согласен	Совершенно не согласен	Не могу определиться	Не согласен	Не согласен	Согласен	Полностью согласен	Полностью не согласен	Согласен	Безразлично	Согласен	Полностью не согласен	Полностью не согласен	Согласен
Женский	26	Совершенно согласен	Скорее не согласен	Скорее не согласен	Не могу определиться	Не могу определиться	Не могу определиться	Совершенно не согласен	Совершенно не согласен	Скорее согласен	Скорее не согласен	Совершенно не согласен	Скорее согласен	Совершенно согласен	Совершенно не согласен	Скорее согласен	Не могу определиться	Совершенно согласен	Совершенно не согласен	Совершенно согласен	Совершенно не согласен	Скорее не согласен	Совершенно не согласен	Скорее согласен	Скорее не согласен	Совершенно не согласен	Скорее согласен	Совершенно не согласен	Скорее согласен	Совершенно не согласен	Скорее согласен	Совершенно не согласен	Скорее согласен	Скорее не согласен	Совершенно не согласен	Скорее не согласен	Не могу определиться	Не могу определиться	Не согласен	Не согласен	Не согласен	Согласен	Не согласен	Не согласен	Полностью согласен	Не согласен	Согласен	Безразлично	Полностью не согласен
Мужской	33	Скорее согласен	Не могу определиться	Скорее не согласен	Скорее не согласен	Скорее не согласен	Скорее не согласен	Скорее согласен	Скорее не согласен	Не могу определиться	Совершенно не согласен	Скорее не согласен	Скорее согласен	Совершенно не согласен	Скорее не согласен	Скорее согласен	Скорее не согласен	Скорее не согласен	Скорее согласен	Скорее согласен	Совершенно не согласен	Скорее согласен	Скорее не согласен	Скорее согласен	Совершенно не согласен	Совершенно не согласен	Скорее согласен	Совершенно не согласен	Скорее согласен	Совершенно не согласен	Скорее не согласен	Скорее не согласен	Скорее не согласен	Скорее не согласен	Скорее согласен	Скорее согласен	Совершенно не согласен	Скорее не согласен	Не согласен	Полностью не согласен	Не согласен	Согласен	Не согласен	Согласен	Не согласен	Не согласен	Не согласен	Полностью не согласен	Согласен
Женский	22	Совершенно не согласен	Скорее согласен	Совершенно не согласен	Совершенно согласен	Совершенно согласен	Совершенно согласен	Не могу определиться	Совершенно не согласен	Не могу определиться	Скорее не согласен	Совершенно не согласен	Не могу определиться	Совершенно согласен	Совершенно не согласен	Скорее не согласен	Совершенно не согласен	Совершенно согласен	Совершенно не согласен	Совершенно не согласен	Совершенно не согласен	Скорее не согласен	Совершенно не согласен	Не могу определиться	Не могу определиться	Совершенно не согласен	Не могу определиться	Совершенно не согласен	Совершенно согласен	Скорее не согласен	Совершенно не согласен	Совершенно не согласен	Не могу определиться	Совершенно не согласен	Скорее согласен	Не могу определиться	Скорее не согласен	Совершенно не согласен
Женский	26	Скорее согласен	Скорее не согласен	Скорее не согласен	Не могу определиться	Не могу определиться	Не могу определиться	Скорее не согласен	Скорее не согласен	Не могу определиться	Скорее согласен	Скорее не согласен	Скорее согласен	Совершенно не согласен	Не могу определиться	Скорее согласен	Скорее не согласен	Не могу определиться	Совершенно не согласен	Не могу определиться	Совершенно не согласен	Скорее не согласен	Скорее не согласен	Не могу определиться	Скорее не согласен	Скорее не согласен	Скорее согласен	Совершенно не согласен	Не могу определиться	Скорее не согласен	Скорее не согласен	Скорее не согласен	Скорее не согласен	Скорее согласен	Не могу определиться	Скорее не согласен	Совершенно не согласен	Скорее согласен	Согласен	Не согласен	Не согласен	Согласен	Полностью не согласен	Согласен	Согласен	Безразлично	Не согласен	Полностью не согласен	Полностью согласен
Женский	51	Скорее согласен	Совершенно согласен	Скорее не согласен	Не могу определиться	Не могу определиться	Не могу определиться	Совершенно не согласен	Не могу определиться	Совершенно не согласен	Скорее согласен	Совершенно не согласен	Не могу определиться	Совершенно не согласен	Совершенно не согласен	Совершенно согласен	Совершенно согласен	Скорее не согласен	Скорее согласен	Скорее согласен	Совершенно не согласен	Совершенно согласен	Скорее не согласен	Скорее не согласен	Скорее не согласен	Скорее не согласен	Не могу определиться	Совершенно не согласен	Скорее не согласен	Совершенно не согласен	Совершенно не согласен	Совершенно не согласен	Не могу определиться	Совершенно согласен	Совершенно не согласен	Скорее не согласен	Скорее не согласен	Не могу определиться	Согласен	Не согласен	Безразлично	Не согласен	Безразлично	Не согласен	Полностью не согласен	Полностью не согласен	Не согласен	Согласен	Не согласен
Женский	30	Скорее согласен	Скорее согласен	Совершенно не согласен	Не могу определиться	Скорее не согласен	Скорее согласен	Совершенно не согласен	Не могу определиться	Не могу определиться	Совершенно не согласен	Скорее не согласен	Скорее согласен	Совершенно не согласен	Совершенно не согласен	Скорее согласен	Не могу определиться	Не могу определиться	Совершенно не согласен	Совершенно согласен	Скорее согласен	Скорее согласен	Не могу определиться	Скорее согласен	Скорее согласен	Совершенно не согласен	Не могу определиться	Совершенно не согласен	Скорее согласен	Совершенно не согласен	Совершенно не согласен	Совершенно не согласен	Совершенно не согласен	Скорее согласен	Совершенно не согласен	Совершенно не согласен	Совершенно не согласен	Совершенно согласен
Женский	36	Скорее согласен	Совершенно не согласен	Совершенно не согласен	Совершенно согласен	Скорее согласен	Совершенно не согласен	Совершенно согласен	Скорее не согласен	Совершенно согласен	Совершенно согласен	Скорее согласен	Совершенно не согласен	Совершенно не согласен	Не могу определиться	Совершенно согласен	Скорее согласен	Совершенно не согласен	Скорее согласен	Совершенно не согласен	Скорее не согласен	Скорее согласен	Совершенно не согласен	Совершенно не согласен	Совершенно согласен	Не могу определиться	Совершенно согласен	Совершенно не согласен	Скорее не согласен	Совершенно не согласен	Совершенно не согласен	Совершенно не согласен	Не могу определиться	Скорее не согласен	Совершенно не согласен	Совершенно не согласен	Совершенно не согласен	Скорее не согласен
Женский	43	Скорее согласен	Скорее согласен	Скорее не согласен	Совершенно не согласен	Совершенно не согласен	Совершенно не согласен	Скорее согласен	Совершенно не согласен	Скорее не согласен	Совершенно не согласен	Совершенно согласен	Скорее согласен	Совершенно не согласен	Скорее не согласен	Не могу определиться	Совершенно не согласен	Совершенно не согласен	Совершенно не согласен	Совершенно не согласен	Совершенно не согласен	Скорее согласен	Совершенно согласен	Совершенно согласен	Скорее не согласен	Совершенно не согласен	Не могу определиться	Скорее согласен	Совершенно согласен	Совершенно не согласен	Скорее согласен	Скорее не согласен	Скорее не согласен	Скорее не согласен	Совершенно согласен	Не могу определиться	Совершенно согласен	Скорее согласен	Полностью согласен	Безразлично	Полностью согласен	Полностью согласен	Не согласен	Полностью не согласен	Полностью согласен	Полностью согласен	Полностью не согласен	Полностью согласен	Полностью не согласен
Мужской	22	Совершенно согласен	Совершенно не согласен	Совершенно не согласен	Не могу определиться	Скорее не согласен	Совершенно не согласен	Совершенно не согласен	Не могу определиться	Скорее согласен	Совершенно не согласен	Скорее не согласен	Не могу определиться	Скорее согласен	Совершенно не согласен	Совершенно согласен	Не могу определиться	Скорее согласен	Скорее согласен	Скорее не согласен	Совершенно не согласен	Скорее не согласен	Не могу определиться	Скорее согласен	Скорее согласен	Совершенно не согласен	Скорее согласен	Совершенно не согласен	Скорее согласен	Совершенно не согласен	Не могу определиться	Совершенно не согласен	Скорее согласен	Не могу определиться	Не могу определиться	Не могу определиться	Совершенно не согласен	Не могу определиться	Безразлично	Не согласен	Не согласен	Согласен	Согласен	Безразлично	Согласен	Полностью согласен	Не согласен	Полностью согласен	Согласен
Мужской	36	Совершенно согласен	Совершенно не согласен	Совершенно не согласен	Не могу определиться	Не могу определиться	Скорее не согласен	Не могу определиться	Не могу определиться	Скорее не согласен	Не могу определиться	Скорее не согласен	Не могу определиться	Скорее не согласен	Скорее не согласен	Не могу определиться	Не могу определиться	Скорее согласен	Не могу определиться	Не могу определиться	Скорее не согласен	Скорее не согласен	Не могу определиться	Скорее согласен	Скорее не согласен	Скорее не согласен	Не могу определиться	Скорее не согласен	Скорее согласен	Скорее не согласен	Не могу определиться	Скорее не согласен	Скорее согласен	Совершенно не согласен	Не могу определиться	Не могу определиться	Скорее не согласен	Скорее не согласен	Согласен	Не согласен	Не согласен	Согласен	Безразлично	Безразлично	Безразлично	Не согласен	Безразлично	Безразлично	Безразлично
Женский	20	Скорее согласен	Скорее не согласен	Совершенно не согласен	Не могу определиться	Не могу определиться	Не могу определиться	Совершенно не согласен	Скорее не согласен	Скорее согласен	Скорее согласен	Не могу определиться	Скорее согласен	Совершенно не согласен	Скорее не согласен	Скорее согласен	Не могу определиться	Не могу определиться	Не могу определиться	Скорее согласен	Совершенно не согласен	Скорее согласен	Не могу определиться	Не могу определиться	Не могу определиться	Не могу определиться	Скорее не согласен	Скорее не согласен	Скорее согласен	Совершенно не согласен	Совершенно не согласен	Скорее не согласен	Не могу определиться	Совершенно не согласен	Совершенно не согласен	Не могу определиться	Совершенно не согласен	Не могу определиться	Полностью не согласен	Не согласен	Не согласен	Согласен	Безразлично	Полностью согласен	Полностью не согласен	Безразлично	Согласен	Полностью не согласен	Полностью согласен
Женский	56	Совершенно согласен	Не могу определиться	Не могу определиться	Скорее не согласен	Скорее не согласен	Скорее согласен	Скорее согласен	Скорее не согласен	Совершенно не согласен	Скорее не согласен	Скорее не согласен	Скорее согласен	Совершенно не согласен	Скорее не согласен	Скорее согласен	Не могу определиться	Скорее не согласен	Не могу определиться	Не могу определиться	Совершенно не согласен	Скорее согласен	Скорее не согласен	Скорее согласен	Скорее не согласен	Скорее не согласен	Скорее согласен	Совершенно не согласен	Скорее согласен	Совершенно не согласен	Не могу определиться	Совершенно не согласен	Скорее согласен	Совершенно не согласен	Скорее согласен	Скорее согласен	Не могу определиться	Скорее не согласен	Не согласен	Полностью не согласен	Не согласен	Согласен	Не согласен	Полностью согласен	Полностью согласен	Согласен	Не согласен	Не согласен	Согласен
Женский	47	Совершенно согласен	Скорее согласен	Скорее не согласен	Скорее не согласен	Скорее не согласен	Скорее не согласен	Совершенно не согласен	Совершенно не согласен	Скорее согласен	Совершенно не согласен	Скорее не согласен	Скорее согласен	Скорее не согласен	Совершенно не согласен	Скорее согласен	Скорее не согласен	Совершенно не согласен	Не могу определиться	Не могу определиться	Скорее согласен	Совершенно согласен	Не могу определиться	Скорее согласен	Скорее согласен	Скорее не согласен	Скорее согласен	Скорее не согласен	Скорее согласен	Совершенно не согласен	Скорее не согласен	Совершенно не согласен	Скорее согласен	Скорее не согласен	Совершенно не согласен	Скорее согласен	Не могу определиться	Не могу определиться	Не согласен	Полностью не согласен	Не согласен	Согласен	Не согласен	Не согласен	Не согласен	Полностью согласен	Не согласен	Не согласен	Согласен
Мужской	27	Скорее не согласен	Скорее не согласен	Скорее не согласен	Скорее не согласен	Скорее не согласен	Скорее не согласен	Скорее не согласен	Скорее не согласен	Скорее не согласен	Скорее не согласен	Скорее не согласен	Не могу определиться	Не могу определиться	Скорее не согласен	Не могу определиться	Не могу определиться	Не могу определиться	Не могу определиться	Не могу определиться	Скорее не согласен	Скорее не согласен	Скорее не согласен	Скорее согласен	Скорее согласен	Не могу определиться	Не могу определиться	Скорее не согласен	Скорее согласен	Скорее не согласен	Не могу определиться	Не могу определиться	Не могу определиться	Скорее не согласен	Скорее не согласен	Скорее не согласен	Скорее не согласен	Скорее не согласен	Полностью согласен	Полностью согласен	Полностью согласен	Полностью согласен	Полностью согласен	Полностью не согласен	Полностью не согласен	Полностью не согласен	Безразлично	Безразлично	Полностью не согласен
Мужской	26	Не могу определиться	Совершенно не согласен	Совершенно не согласен	Не могу определиться	Не могу определиться	Не могу определиться	Совершенно не согласен	Не могу определиться	Совершенно согласен	Скорее не согласен	Не могу определиться	Скорее не согласен	Скорее не согласен	Скорее не согласен	Скорее согласен	Не могу определиться	Скорее согласен	Не могу определиться	Скорее согласен	Совершенно не согласен	Скорее не согласен	Скорее не согласен	Скорее не согласен	Скорее не согласен	Скорее согласен	Скорее согласен	Совершенно не согласен	Совершенно согласен	Совершенно не согласен	Совершенно не согласен	Скорее не согласен	Не могу определиться	Не могу определиться	Совершенно не согласен	Скорее не согласен	Совершенно не согласен	Скорее согласен
Женский	34	Скорее согласен	Скорее не согласен	Скорее не согласен	Скорее не согласен	Скорее не согласен	Совершенно не согласен	Скорее не согласен	Скорее не согласен	Скорее согласен	Не могу определиться	Скорее не согласен	Скорее не согласен	Скорее не согласен	Совершенно не согласен	Скорее согласен	Не могу определиться	Не могу определиться	Скорее согласен	Не могу определиться	Скорее согласен	Скорее не согласен	Не могу определиться	Скорее согласен	Скорее согласен	Скорее не согласен	Скорее не согласен	Скорее согласен	Скорее согласен	Скорее не согласен	Скорее не согласен	Скорее не согласен	Скорее согласен	Скорее не согласен	Скорее не согласен	Скорее не согласен	Скорее согласен	Скорее не согласен	Согласен	Безразлично	Не согласен	Не согласен	Не согласен	Безразлично	Согласен	Согласен	Не согласен	Не согласен	Не согласен
Женский	39	Совершенно согласен	Совершенно согласен	Совершенно не согласен	Совершенно не согласен	Совершенно не согласен	Совершенно не согласен	Совершенно не согласен	Скорее согласен	Скорее не согласен	Скорее не согласен	Не могу определиться	Совершенно согласен	Скорее не согласен	Не могу определиться	Скорее согласен	Скорее не согласен	Совершенно не согласен	Скорее не согласен	Скорее не согласен	Совершенно согласен	Совершенно согласен	Совершенно не согласен	Совершенно согласен	Скорее не согласен	Скорее не согласен	Совершенно согласен	Скорее согласен	Скорее не согласен	Совершенно не согласен	Скорее не согласен	Скорее не согласен	Совершенно согласен	Скорее не согласен	Совершенно не согласен	Не могу определиться	Совершенно согласен	Не могу определиться	Полностью не согласен	Полностью не согласен	Согласен	Полностью согласен	Не согласен	Не согласен	Согласен	Согласен	Полностью не согласен	Согласен	Не согласен
Женский	31	Скорее согласен	Совершенно согласен	Не могу определиться	Скорее не согласен	Скорее согласен	Не могу определиться	Не могу определиться	Скорее не согласен	Не могу определиться	Скорее согласен	Скорее не согласен	Совершенно не согласен	Совершенно не согласен	Совершенно не согласен	Скорее согласен	Совершенно согласен	Не могу определиться	Не могу определиться	Не могу определиться	Совершенно не согласен	Скорее согласен	Не могу определиться	Не могу определиться	Совершенно не согласен	Совершенно не согласен	Скорее не согласен	Скорее согласен	Не могу определиться	Совершенно не согласен	Совершенно не согласен	Совершенно не согласен	Скорее согласен	Скорее согласен	Совершенно не согласен	Скорее согласен	Не могу определиться	Скорее не согласен	Безразлично	Полностью не согласен	Безразлично	Безразлично	Безразлично	Согласен	Согласен	Не согласен	Безразлично	Согласен	Согласен
Женский	21	Скорее согласен	Совершенно не согласен	Совершенно не согласен	Скорее не согласен	Скорее согласен	Скорее не согласен	Совершенно не согласен	Скорее согласен	Скорее не согласен	Совершенно не согласен	Скорее согласен	Скорее согласен	Скорее не согласен	Скорее не согласен	Совершенно согласен	Скорее не согласен	Скорее не согласен	Скорее не согласен	Скорее не согласен	Скорее не согласен	Совершенно согласен	Скорее согласен	Скорее не согласен	Скорее не согласен	Скорее согласен	Скорее согласен	Скорее не согласен	Скорее не согласен	Скорее не согласен	Скорее не согласен	Скорее не согласен	Скорее не согласен	Скорее согласен	Скорее не согласен	Скорее согласен	Скорее не согласен	Скорее согласен	Не согласен	Не согласен	Не согласен	Согласен	Не согласен	Согласен	Безразлично	Согласен	Полностью не согласен	Не согласен	Не согласен
Женский	21	Скорее не согласен	Скорее не согласен	Скорее не согласен	Скорее не согласен	Скорее не согласен	Скорее не согласен	Совершенно не согласен	Совершенно не согласен	Скорее согласен	Совершенно согласен	Скорее согласен	Скорее согласен	Совершенно согласен	Не могу определиться	Не могу определиться	Не могу определиться	Совершенно согласен	Скорее не согласен	Скорее не согласен	Совершенно не согласен	Скорее не согласен	Скорее не согласен	Скорее не согласен	Скорее не согласен	Скорее не согласен	Совершенно не согласен	Не могу определиться	Не могу определиться	Не могу определиться	Не могу определиться	Не могу определиться	Не могу определиться	Скорее не согласен	Не могу определиться	Скорее не согласен	Скорее не согласен	Скорее не согласен
Женский	26	Совершенно согласен	Совершенно не согласен	Совершенно не согласен	Скорее не согласен	Совершенно не согласен	Совершенно не согласен	Скорее согласен	Совершенно не согласен	Совершенно согласен	Совершенно не согласен	Совершенно не согласен	Совершенно не согласен	Скорее согласен	Скорее не согласен	Совершенно согласен	Совершенно не согласен	Совершенно не согласен	Скорее согласен	Совершенно не согласен	Совершенно согласен	Совершенно согласен	Совершенно согласен	Совершенно согласен	Совершенно согласен	Совершенно не согласен	Скорее согласен	Совершенно согласен	Совершенно согласен	Скорее не согласен	Совершенно не согласен	Совершенно не согласен	Совершенно не согласен	Совершенно не согласен	Совершенно согласен	Скорее согласен	Скорее согласен	Скорее не согласен	Не согласен	Безразлично	Не согласен	Полностью согласен	Полностью согласен	Согласен	Полностью согласен	Полностью не согласен	Не согласен	Не согласен	Полностью согласен
Мужской	22	Скорее не согласен	Совершенно не согласен	Совершенно не согласен	Скорее не согласен	Скорее не согласен	Скорее не согласен	Совершенно не согласен	Скорее не согласен	Не могу определиться	Скорее не согласен	Скорее не согласен	Скорее согласен	Скорее не согласен	Скорее не согласен	Скорее согласен	Скорее согласен	Скорее согласен	Скорее согласен	Скорее не согласен	Скорее не согласен	Скорее не согласен	Совершенно не согласен	Совершенно согласен	Скорее согласен	Скорее согласен	Скорее согласен	Совершенно не согласен	Скорее согласен	Не могу определиться	Скорее согласен	Скорее не согласен	Скорее согласен	Скорее не согласен	Совершенно не согласен	Скорее не согласен	Совершенно не согласен	Скорее не согласен
Женский	27	Совершенно согласен	Совершенно согласен	Скорее согласен	Совершенно согласен	Совершенно согласен	Не могу определиться	Скорее согласен	Скорее не согласен	Скорее согласен	Совершенно не согласен	Совершенно не согласен	Совершенно не согласен	Совершенно не согласен	Совершенно не согласен	Скорее не согласен	Скорее не согласен	Скорее не согласен	Не могу определиться	Скорее не согласен	Совершенно не согласен	Совершенно согласен	Скорее согласен	Не могу определиться	Скорее согласен	Скорее не согласен	Совершенно не согласен	Совершенно согласен	Совершенно согласен	Совершенно не согласен	Совершенно не согласен	Совершенно не согласен	Скорее согласен	Совершенно не согласен	Совершенно согласен	Совершенно не согласен	Совершенно согласен	Не могу определиться	Не согласен	Полностью не согласен	Не согласен	Не согласен	Полностью не согласен	Не согласен	Полностью согласен	Согласен	Безразлично	Согласен	Согласен
Женский	28	Совершенно не согласен	Скорее согласен	Не могу определиться	Совершенно не согласен	Совершенно не согласен	Скорее не согласен	Совершенно не согласен	Совершенно не согласен	Скорее не согласен	Совершенно не согласен	Скорее согласен	Не могу определиться	Совершенно не согласен	Скорее согласен	Скорее согласен	Совершенно не согласен	Совершенно не согласен	Скорее согласен	Не могу определиться	Совершенно не согласен	Совершенно согласен	Не могу определиться	Скорее согласен	Скорее согласен	Скорее согласен	Скорее согласен	Совершенно не согласен	Скорее согласен	Скорее не согласен	Скорее не согласен	Не могу определиться	Совершенно согласен	Не могу определиться	Совершенно не согласен	Скорее не согласен	Скорее не согласен	Скорее не согласен	Не согласен	Согласен	Полностью не согласен	Согласен	Согласен	Безразлично	Согласен	Безразлично	Полностью не согласен	Согласен	Безразлично
Мужской	34	Скорее согласен	Скорее не согласен	Скорее не согласен	Скорее согласен	Не могу определиться	Скорее не согласен	Скорее согласен	Скорее не согласен	Скорее согласен	Скорее не согласен	Скорее не согласен	Не могу определиться	Скорее не согласен	Скорее не согласен	Не могу определиться	Не могу определиться	Скорее не согласен	Скорее не согласен	Скорее согласен	Скорее не согласен	Скорее не согласен	Скорее не согласен	Не могу определиться	Совершенно согласен	Скорее не согласен	Скорее не согласен	Скорее не согласен	Скорее согласен	Скорее не согласен	Скорее не согласен	Скорее не согласен	Совершенно согласен	Скорее не согласен	Скорее согласен	Скорее не согласен	Скорее не согласен	Не могу определиться	Согласен	Не согласен	Не согласен	Согласен	Согласен	Не согласен	Согласен	Согласен	Не согласен	Не согласен	Не согласен
Женский	23	Скорее согласен	Скорее согласен	Скорее не согласен	Совершенно не согласен	Совершенно не согласен	Скорее не согласен	Скорее не согласен	Не могу определиться	Не могу определиться	Совершенно не согласен	Скорее не согласен	Скорее согласен	Скорее не согласен	Совершенно не согласен	Скорее согласен	Скорее согласен	Скорее согласен	Не могу определиться	Совершенно согласен	Скорее не согласен	Скорее не согласен	Не могу определиться	Скорее согласен	Совершенно согласен	Скорее не согласен	Скорее согласен	Не могу определиться	Скорее согласен	Не могу определиться	Скорее не согласен	Совершенно не согласен	Скорее согласен	Скорее не согласен	Скорее не согласен	Скорее не согласен	Не могу определиться	Скорее не согласен
Женский	40	Совершенно согласен	Скорее согласен	Скорее не согласен	Совершенно не согласен	Скорее не согласен	Скорее не согласен	Совершенно не согласен	Скорее не согласен	Совершенно не согласен	Скорее не согласен	Скорее согласен	Не могу определиться	Не могу определиться	Скорее согласен	Скорее согласен	Скорее не согласен	Скорее не согласен	Совершенно согласен	Не могу определиться	Совершенно согласен	Совершенно согласен	Скорее не согласен	Совершенно согласен	Совершенно не согласен	Скорее согласен	Скорее согласен	Совершенно не согласен	Скорее не согласен	Скорее не согласен	Не могу определиться	Не могу определиться	Совершенно согласен	Совершенно не согласен	Совершенно не согласен	Скорее согласен	Совершенно не согласен	Совершенно не согласен	Не согласен	Не согласен	Не согласен	Согласен	Не согласен	Согласен	Безразлично	Согласен	Полностью не согласен	Не согласен	Согласен
Мужской	17	Скорее согласен	Скорее не согласен	Скорее не согласен	Не могу определиться	Не могу определиться	Скорее не согласен	Скорее согласен	Скорее согласен	Не могу определиться	Скорее согласен	Скорее не согласен	Не могу определиться	Скорее не согласен	Скорее не согласен	Скорее согласен	Не могу определиться	Скорее согласен	Скорее согласен	Скорее не согласен	Скорее не согласен	Скорее согласен	Скорее не согласен	Не могу определиться	Совершенно не согласен	Скорее не согласен	Скорее не согласен	Скорее не согласен	Не могу определиться	Скорее не согласен	Скорее не согласен	Скорее не согласен	Не могу определиться	Скорее не согласен	Скорее согласен	Не могу определиться	Скорее не согласен	Не могу определиться	Не согласен	Полностью не согласен	Полностью не согласен	Полностью согласен	Согласен	Согласен	Полностью согласен	Полностью согласен	Полностью не согласен	Согласен	Согласен
Мужской	29	Скорее не согласен	Совершенно согласен	Скорее не согласен	Не могу определиться	Скорее согласен	Скорее согласен	Совершенно согласен	Скорее согласен	Скорее согласен	Скорее не согласен	Не могу определиться	Совершенно не согласен	Совершенно не согласен	Скорее не согласен	Скорее не согласен	Совершенно согласен	Скорее согласен	Совершенно не согласен	Не могу определиться	Скорее не согласен	Совершенно не согласен	Совершенно не согласен	Скорее не согласен	Скорее не согласен	Скорее не согласен	Не могу определиться	Скорее согласен	Совершенно согласен	Скорее не согласен	Совершенно не согласен	Скорее не согласен	Скорее согласен	Скорее не согласен	Не могу определиться	Совершенно не согласен	Скорее не согласен	Совершенно не согласен	Полностью не согласен	Безразлично	Полностью не согласен	Полностью согласен	Согласен	Полностью не согласен	Не согласен	Полностью не согласен	Согласен	Согласен	Безразлично
Мужской	35	Не могу определиться	Скорее не согласен	Скорее не согласен	Не могу определиться	Не могу определиться	Не могу определиться	Скорее согласен	Не могу определиться	Не могу определиться	Не могу определиться	Скорее не согласен	Не могу определиться	Скорее не согласен	Не могу определиться	Не могу определиться	Скорее не согласен	Не могу определиться	Скорее не согласен	Не могу определиться	Скорее не согласен	Скорее не согласен	Совершенно не согласен	Скорее не согласен	Скорее не согласен	Совершенно не согласен	Скорее согласен	Скорее не согласен	Не могу определиться	Не могу определиться	Скорее не согласен	Не могу определиться	Скорее согласен	Не могу определиться	Скорее согласен	Скорее согласен	Скорее не согласен	Не могу определиться	Не согласен	Полностью не согласен	Не согласен	Полностью согласен	Безразлично	Безразлично	Согласен	Согласен	Согласен	Безразлично	Не согласен
Женский	31	Скорее не согласен	Совершенно согласен	Не могу определиться	Скорее согласен	Скорее не согласен	Скорее не согласен	Скорее не согласен	Скорее не согласен	Совершенно не согласен	Совершенно не согласен	Скорее согласен	Не могу определиться	Совершенно не согласен	Скорее согласен	Не могу определиться	Скорее согласен	Скорее не согласен	Совершенно согласен	Скорее не согласен	Не могу определиться	Не могу определиться	Совершенно согласен	Скорее не согласен	Скорее не согласен	Совершенно не согласен	Не могу определиться	Скорее согласен	Скорее не согласен	Совершенно не согласен	Скорее не согласен	Скорее не согласен	Скорее не согласен	Скорее не согласен	Скорее согласен	Не могу определиться	Скорее согласен	Не могу определиться
Женский	49	Скорее согласен	Не могу определиться	Совершенно не согласен	Скорее не согласен	Скорее не согласен	Скорее не согласен	Скорее согласен	Скорее не согласен	Скорее не согласен	Скорее не согласен	Скорее согласен	Скорее не согласен	Скорее согласен	Скорее не согласен	Скорее согласен	Скорее согласен	Скорее согласен	Скорее согласен	Скорее согласен	Скорее согласен	Скорее не согласен	Скорее не согласен	Скорее не согласен	Скорее не согласен	Скорее не согласен	Скорее не согласен	Скорее не согласен	Скорее согласен	Скорее не согласен	Скорее не согласен	Совершенно не согласен	Скорее согласен	Скорее согласен	Скорее не согласен	Скорее не согласен	Скорее не согласен	Совершенно согласен	Безразлично	Согласен	Безразлично	Не согласен	Согласен	Полностью не согласен	Полностью согласен	Согласен	Полностью не согласен	Согласен	Безразлично
Женский	19	Совершенно согласен	Совершенно не согласен	Совершенно не согласен	Скорее согласен	Скорее согласен	Совершенно не согласен	Совершенно согласен	Скорее не согласен	Не могу определиться	Совершенно согласен	Не могу определиться	Скорее согласен	Совершенно не согласен	Скорее не согласен	Скорее не согласен	Скорее не согласен	Скорее согласен	Совершенно не согласен	Совершенно согласен	Совершенно не согласен	Совершенно согласен	Совершенно не согласен	Не могу определиться	Совершенно не согласен	Не могу определиться	Совершенно согласен	Совершенно согласен	Совершенно согласен	Совершенно не согласен	Скорее не согласен	Совершенно не согласен	Не могу определиться	Совершенно не согласен	Совершенно согласен	Скорее не согласен	Совершенно не согласен	Не могу определиться	Полностью не согласен	Полностью не согласен	Полностью не согласен	Не согласен	Полностью не согласен	Полностью согласен	Согласен	Полностью согласен	Полностью согласен	Полностью не согласен	Полностью не согласен
Женский	43	Скорее не согласен	Скорее согласен	Скорее согласен	Совершенно не согласен	Совершенно не согласен	Совершенно не согласен	Совершенно не согласен	Совершенно не согласен	Скорее согласен	Скорее не согласен	Скорее согласен	Скорее не согласен	Совершенно не согласен	Скорее не согласен	Совершенно согласен	Скорее согласен	Совершенно не согласен	Совершенно согласен	Скорее согласен	Совершенно не согласен	Совершенно согласен	Скорее согласен	Скорее согласен	Совершенно не согласен	Не могу определиться	Скорее не согласен	Совершенно согласен	Скорее согласен	Совершенно не согласен	Совершенно не согласен	Не могу определиться	Скорее согласен	Скорее не согласен	Совершенно не согласен	Скорее согласен	Не могу определиться	Скорее не согласен	Не согласен	Согласен	Полностью не согласен	Согласен	Не согласен	Полностью согласен	Полностью согласен	Полностью согласен	Согласен	Полностью не согласен	Полностью согласен
Мужской	32	Скорее не согласен	Совершенно не согласен	Скорее не согласен	Скорее согласен	Совершенно не согласен	Совершенно не согласен	Скорее согласен	Скорее не согласен	Совершенно согласен	Скорее согласен	Скорее согласен	Скорее не согласен	Скорее не согласен	Скорее не согласен	Скорее согласен	Скорее не согласен	Скорее согласен	Скорее согласен	Совершенно не согласен	Скорее согласен	Совершенно не согласен	Совершенно согласен	Совершенно согласен	Скорее не согласен	Скорее согласен	Совершенно не согласен	Совершенно согласен	Совершенно не согласен	Совершенно согласен	Совершенно не согласен	Скорее согласен	Совершенно не согласен	Совершенно не согласен	Скорее не согласен	Совершенно не согласен	Совершенно не согласен	Скорее не согласен
Мужской	55	Скорее не согласен	Не могу определиться	Скорее не согласен	Скорее не согласен	Не могу определиться	Не могу определиться	Скорее согласен	Скорее согласен	Не могу определиться	Скорее согласен	Не могу определиться	Скорее не согласен	Скорее не согласен	Скорее не согласен	Не могу определиться	Не могу определиться	Скорее согласен	Скорее не согласен	Скорее согласен	Скорее не согласен	Не могу определиться	Скорее не согласен	Не могу определиться	Скорее не согласен	Не могу определиться	Не могу определиться	Не могу определиться	Скорее согласен	Скорее не согласен	Скорее не согласен	Скорее не согласен	Скорее не согласен	Скорее не согласен	Скорее не согласен	Скорее не согласен	Скорее не согласен	Скорее не согласен
Мужской	40	Скорее не согласен	Скорее не согласен	Скорее не согласен	Не могу определиться	Не могу определиться	Скорее не согласен	Не могу определиться	Скорее согласен	Скорее согласен	Скорее согласен	Скорее не согласен	Скорее не согласен	Скорее не согласен	Скорее не согласен	Не могу определиться	Не могу определиться	Скорее не согласен	Не могу определиться	Скорее не согласен	Скорее согласен	Скорее не согласен	Скорее не согласен	Скорее согласен	Скорее не согласен	Скорее не согласен	Не могу определиться	Совершенно не согласен	Скорее согласен	Скорее не согласен	Не могу определиться	Не могу определиться	Скорее согласен	Скорее согласен	Не могу определиться	Совершенно не согласен	Совершенно не согласен	Скорее не согласен	Полностью не согласен	Полностью не согласен	Не согласен	Полностью согласен	Не согласен	Безразлично	Безразлично	Согласен	Полностью не согласен	Безразлично	Не согласен
Мужской	50	Совершенно согласен	Скорее не согласен	Скорее не согласен	Скорее не согласен	Скорее не согласен	Скорее не согласен	Не могу определиться	Не могу определиться	Не могу определиться	Не могу определиться	Скорее согласен	Скорее согласен	Скорее не согласен	Не могу определиться	Скорее согласен	Не могу определиться	Не могу определиться	Скорее согласен	Не могу определиться	Совершенно не согласен	Скорее согласен	Не могу определиться	Скорее согласен	Скорее не согласен	Совершенно не согласен	Скорее согласен	Не могу определиться	Скорее согласен	Совершенно не согласен	Скорее согласен	Скорее не согласен	Скорее согласен	Совершенно не согласен	Не могу определиться	Не могу определиться	Не могу определиться	Совершенно не согласен	Не согласен	Полностью не согласен	Полностью не согласен	Безразлично	Не согласен	Полностью согласен	Согласен	Полностью согласен	Безразлично	Не согласен	Согласен
Женский	29	Скорее не согласен	Скорее не согласен	Скорее не согласен	Совершенно не согласен	Не могу определиться	Не могу определиться	Не могу определиться	Не могу определиться	Скорее согласен	Скорее не согласен	Не могу определиться	Не могу определиться	Совершенно не согласен	Не могу определиться	Скорее согласен	Совершенно не согласен	Не могу определиться	Скорее согласен	Совершенно не согласен	Совершенно не согласен	Совершенно согласен	Не могу определиться	Скорее согласен	Не могу определиться	Не могу определиться	Скорее согласен	Скорее не согласен	Скорее согласен	Скорее не согласен	Скорее не согласен	Скорее не согласен	Скорее согласен	Скорее не согласен	Скорее не согласен	Не могу определиться	Скорее не согласен	Не могу определиться	Безразлично	Не согласен	Полностью не согласен	Согласен	Безразлично	Согласен	Безразлично	Согласен	Не согласен	Согласен	Согласен
Женский	20	Скорее согласен	Совершенно не согласен	Скорее не согласен	Скорее не согласен	Не могу определиться	Совершенно не согласен	Совершенно не согласен	Скорее согласен	Скорее не согласен	Совершенно не согласен	Совершенно согласен	Скорее согласен	Скорее не согласен	Скорее не согласен	Совершенно согласен	Скорее согласен	Скорее не согласен	Совершенно согласен	Скорее не согласен	Совершенно не согласен	Совершенно согласен	Скорее согласен	Совершенно согласен	Совершенно не согласен	Скорее согласен	Не могу определиться	Совершенно не согласен	Скорее согласен	Совершенно не согласен	Совершенно не согласен	Скорее не согласен	Скорее не согласен	Совершенно не согласен	Совершенно согласен	Скорее согласен	Совершенно не согласен	Совершенно согласен	Полностью не согласен	Не согласен	Полностью не согласен	Полностью согласен	Не согласен	Полностью согласен	Безразлично	Согласен	Не согласен	Полностью не согласен	Безразлично
Женский	28	Скорее согласен	Скорее согласен	Скорее не согласен	Совершенно не согласен	Совершенно не согласен	Совершенно не согласен	Совершенно не согласен	Скорее не согласен	Скорее согласен	Скорее не согласен	Скорее не согласен	Скорее согласен	Скорее не согласен	Не могу определиться	Не могу определиться	Совершенно не согласен	Совершенно не согласен	Совершенно согласен	Скорее не согласен	Не могу определиться	Совершенно согласен	Не могу определиться	Скорее согласен	Совершенно согласен	Скорее не согласен	Совершенно согласен	Скорее не согласен	Совершенно согласен	Скорее согласен	Скорее не согласен	Не могу определиться	Совершенно согласен	Скорее не согласен	Совершенно не согласен	Не могу определиться	Совершенно не согласен	Скорее не согласен	Полностью не согласен	Полностью не согласен	Не согласен	Безразлично	Полностью согласен	Согласен	Полностью согласен	Согласен	Не согласен	Не согласен	Согласен
Женский	23	Скорее согласен	Совершенно не согласен	Совершенно не согласен	Совершенно не согласен	Совершенно не согласен	Совершенно не согласен	Совершенно не согласен	Совершенно не согласен	Не могу определиться	Скорее не согласен	Скорее согласен	Скорее согласен	Совершенно не согласен	Скорее согласен	Совершенно согласен	Не могу определиться	Совершенно не согласен	Совершенно согласен	Скорее не согласен	Совершенно не согласен	Совершенно согласен	Скорее согласен	Совершенно согласен	Не могу определиться	Скорее согласен	Скорее согласен	Совершенно не согласен	Не могу определиться	Совершенно не согласен	Скорее согласен	Не могу определиться	Скорее согласен	Скорее согласен	Совершенно не согласен	Совершенно согласен	Совершенно не согласен	Скорее согласен	Не согласен	Полностью не согласен	Полностью не согласен	Согласен	Согласен	Согласен	Согласен	Не согласен	Полностью не согласен	Полностью согласен	Полностью согласен
Мужской	25	Совершенно не согласен	Не могу определиться	Скорее не согласен	Не могу определиться	Не могу определиться	Не могу определиться	Скорее не согласен	Не могу определиться	Не могу определиться	Не могу определиться	Скорее не согласен	Скорее согласен	Скорее не согласен	Совершенно не согласен	Скорее согласен	Не могу определиться	Совершенно согласен	Скорее согласен	Скорее согласен	Совершенно не согласен	Скорее не согласен	Совершенно не согласен	Скорее согласен	Скорее не согласен	Совершенно не согласен	Скорее согласен	Совершенно не согласен	Скорее согласен	Скорее не согласен	Скорее не согласен	Совершенно не согласен	Не могу определиться	Скорее согласен	Не могу определиться	Скорее не согласен	Совершенно не согласен	Не могу определиться
Мужской	28	Скорее не согласен	Не могу определиться	Скорее не согласен	Совершенно не согласен	Совершенно не согласен	Совершенно не согласен	Не могу определиться	Совершенно не согласен	Скорее не согласен	Скорее согласен	Скорее не согласен	Совершенно согласен	Скорее не согласен	Скорее не согласен	Совершенно согласен	Не могу определиться	Не могу определиться	Скорее согласен	Скорее согласен	Скорее не согласен	Скорее согласен	Скорее не согласен	Скорее согласен	Скорее согласен	Скорее согласен	Скорее согласен	Совершенно не согласен	Не могу определиться	Совершенно не согласен	Скорее не согласен	Не могу определиться	Не могу определиться	Скорее не согласен	Скорее не согласен	Скорее не согласен	Совершенно не согласен	Скорее согласен	Безразлично	Не согласен	Безразлично	Согласен	Согласен	Безразлично	Безразлично	Безразлично	Безразлично	Не согласен	Безразлично
Мужской	31	Скорее не согласен	Совершенно не согласен	Совершенно не согласен	Скорее не согласен	Не могу определиться	Не могу определиться	Совершенно не согласен	Не могу определиться	Скорее согласен	Скорее не согласен	Не могу определиться	Совершенно согласен	Не могу определиться	Скорее не согласен	Скорее согласен	Скорее не согласен	Скорее не согласен	Совершенно согласен	Не могу определиться	Скорее не согласен	Не могу определиться	Не могу определиться	Скорее согласен	Скорее согласен	Скорее согласен	Скорее согласен	Совершенно не согласен	Совершенно согласен	Скорее не согласен	Скорее не согласен	Скорее не согласен	Скорее согласен	Совершенно не согласен	Совершенно не согласен	Скорее не согласен	Совершенно не согласен	Скорее не согласен
Мужской	46	Скорее не согласен	Совершенно не согласен	Совершенно не согласен	Скорее не согласен	Не могу определиться	Не могу определиться	Совершенно не согласен	Не могу определиться	Скорее согласен	Скорее не согласен	Не могу определиться	Совершенно согласен	Не могу определиться	Скорее не согласен	Скорее согласен	Скорее не согласен	Скорее не согласен	Совершенно согласен	Не могу определиться	Скорее не согласен	Не могу определиться	Не могу определиться	Скорее согласен	Скорее согласен	Скорее согласен	Скорее согласен	Совершенно не согласен	Совершенно согласен	Скорее не согласен	Скорее не согласен	Скорее не согласен	Скорее согласен	Совершенно не согласен	Совершенно не согласен	Скорее не согласен	Совершенно не согласен	Скорее не согласен
Мужской	23	Скорее согласен	Скорее не согласен	Скорее не согласен	Совершенно не согласен	Скорее не согласен	Совершенно не согласен	Не могу определиться	Не могу определиться	Совершенно согласен	Совершенно не согласен	Скорее согласен	Скорее согласен	Скорее не согласен	Скорее не согласен	Совершенно согласен	Скорее не согласен	Скорее не согласен	Скорее не согласен	Скорее не согласен	Совершенно не согласен	Совершенно согласен	Не могу определиться	Скорее согласен	Не могу определиться	Скорее не согласен	Не могу определиться	Скорее не согласен	Совершенно согласен	Скорее не согласен	Скорее не согласен	Скорее согласен	Скорее согласен	Скорее не согласен	Скорее не согласен	Скорее согласен	Совершенно не согласен	Скорее согласен
Мужской	33	Совершенно согласен	Совершенно не согласен	Совершенно согласен	Скорее не согласен	Скорее не согласен	Совершенно не согласен	Скорее согласен	Не могу определиться	Скорее согласен	Скорее согласен	Скорее согласен	Совершенно не согласен	Скорее не согласен	Скорее не согласен	Не могу определиться	Не могу определиться	Скорее согласен	Скорее согласен	Скорее не согласен	Скорее согласен	Не могу определиться	Совершенно согласен	Не могу определиться	Не могу определиться	Скорее согласен	Совершенно не согласен	Совершенно согласен	Совершенно не согласен	Скорее не согласен	Не могу определиться	Скорее согласен	Скорее не согласен	Скорее не согласен	Не могу определиться	Совершенно не согласен	Не могу определиться	Скорее не согласен
Мужской	19	Скорее не согласен	Совершенно не согласен	Скорее не согласен	Скорее не согласен	Не могу определиться	Не могу определиться	Скорее согласен	Не могу определиться	Не могу определиться	Скорее не согласен	Не могу определиться	Скорее согласен	Скорее не согласен	Скорее не согласен	Не могу определиться	Не могу определиться	Скорее согласен	Скорее согласен	Скорее согласен	Совершенно не согласен	Скорее не согласен	Совершенно согласен	Скорее согласен	Скорее не согласен	Скорее не согласен	Не могу определиться	Совершенно не согласен	Совершенно согласен	Скорее не согласен	Скорее не согласен	Скорее не согласен	Скорее согласен	Совершенно не согласен	Скорее согласен	Скорее не согласен	Совершенно не согласен	Скорее не согласен
Мужской	22	Не могу определиться	Совершенно не согласен	Совершенно не согласен	Совершенно не согласен	Скорее согласен	Совершенно не согласен	Совершенно не согласен	Совершенно не согласен	Совершенно согласен	Совершенно не согласен	Скорее согласен	Скорее согласен	Совершенно не согласен	Совершенно не согласен	Совершенно согласен	Совершенно не согласен	Не могу определиться	Скорее согласен	Скорее согласен	Совершенно не согласен	Скорее согласен	Скорее не согласен	Совершенно согласен	Скорее согласен	Скорее согласен	Скорее согласен	Совершенно не согласен	Совершенно согласен	Не могу определиться	Не могу определиться	Скорее не согласен	Скорее согласен	Скорее согласен	Совершенно не согласен	Не могу определиться	Совершенно не согласен	Скорее согласен	Безразлично	Полностью не согласен	Полностью не согласен	Согласен	Полностью не согласен	Безразлично	Полностью согласен	Полностью согласен	Безразлично	Согласен	Безразлично
Женский	34	Не могу определиться	Совершенно согласен	Совершенно согласен	Скорее согласен	Скорее согласен	Совершенно не согласен	Скорее не согласен	Не могу определиться	Скорее согласен	Не могу определиться	Скорее не согласен	Не могу определиться	Скорее согласен	Не могу определиться	Скорее согласен	Совершенно согласен	Совершенно согласен	Скорее согласен	Совершенно согласен	Совершенно не согласен	Совершенно не согласен	Скорее не согласен	Скорее согласен	Скорее не согласен	Совершенно не согласен	Не могу определиться	Скорее не согласен	Скорее согласен	Совершенно не согласен	Совершенно не согласен	Не могу определиться	Не могу определиться	Совершенно не согласен	Совершенно не согласен	Совершенно не согласен	Не могу определиться	Совершенно не согласен	Безразлично	Не согласен	Согласен	Безразлично	Согласен	Полностью не согласен	Безразлично	Не согласен	Полностью не согласен	Согласен	Не согласен
Женский	39	Скорее не согласен	Скорее согласен	Скорее не согласен	Совершенно не согласен	Совершенно не согласен	Скорее не согласен	Совершенно не согласен	Не могу определиться	Совершенно не согласен	Совершенно не согласен	Совершенно согласен	Совершенно согласен	Совершенно не согласен	Совершенно согласен	Совершенно согласен	Совершенно не согласен	Совершенно не согласен	Скорее согласен	Не могу определиться	Скорее согласен	Совершенно согласен	Скорее не согласен	Скорее согласен	Не могу определиться	Не могу определиться	Совершенно согласен	Совершенно не согласен	Скорее не согласен	Совершенно не согласен	Не могу определиться	Не могу определиться	Не могу определиться	Скорее согласен	Совершенно не согласен	Не могу определиться	Не могу определиться	Скорее согласен	Полностью не согласен	Согласен	Полностью не согласен	Согласен	Не согласен	Безразлично	Не согласен	Не согласен	Полностью не согласен	Безразлично	Полностью согласен
Женский	44	Скорее согласен	Скорее согласен	Совершенно не согласен	Скорее согласен	Не могу определиться	Не могу определиться	Совершенно не согласен	Скорее не согласен	Скорее согласен	Не могу определиться	Скорее согласен	Совершенно не согласен	Не могу определиться	Скорее согласен	Скорее не согласен	Не могу определиться	Скорее согласен	Не могу определиться	Скорее согласен	Скорее согласен	Не могу определиться	Совершенно не согласен	Скорее согласен	Скорее согласен	Скорее согласен	Не могу определиться	Не могу определиться	Скорее согласен	Скорее согласен	Скорее согласен	Совершенно не согласен	Не могу определиться	Скорее не согласен	Совершенно не согласен	Совершенно не согласен	Совершенно не согласен	Совершенно не согласен	Не согласен	Безразлично	Не согласен	Согласен	Безразлично	Безразлично	Полностью согласен	Не согласен	Не согласен	Не согласен	Согласен
Женский	49	Не могу определиться	Скорее согласен	Скорее согласен	Совершенно не согласен	Совершенно не согласен	Совершенно не согласен	Скорее не согласен	Скорее не согласен	Скорее согласен	Не могу определиться	Не могу определиться	Не могу определиться	Скорее согласен	Скорее не согласен	Не могу определиться	Скорее согласен	Скорее не согласен	Не могу определиться	Скорее согласен	Скорее согласен	Скорее не согласен	Скорее согласен	Скорее согласен	Скорее не согласен	Скорее не согласен	Не могу определиться	Скорее согласен	Скорее согласен	Не могу определиться	Не могу определиться	Скорее не согласен	Скорее согласен	Совершенно не согласен	Скорее не согласен	Скорее не согласен	Совершенно согласен	Не могу определиться	Согласен	Согласен	Не согласен	Согласен	Согласен	Согласен	Согласен	Не согласен	Не согласен	Согласен	Безразлично
Женский	38	Скорее согласен	Совершенно не согласен	Совершенно не согласен	Совершенно не согласен	Совершенно не согласен	Совершенно не согласен	Скорее согласен	Скорее не согласен	Скорее согласен	Скорее согласен	Скорее согласен	Скорее согласен	Скорее согласен	Скорее не согласен	Скорее согласен	Скорее согласен	Скорее согласен	Скорее не согласен	Скорее не согласен	Скорее согласен	Скорее не согласен	Скорее не согласен	Скорее согласен	Скорее не согласен	Совершенно не согласен	Скорее согласен	Совершенно не согласен	Скорее не согласен	Не могу определиться	Скорее согласен	Скорее не согласен	Скорее согласен	Скорее согласен	Скорее согласен	Скорее согласен	Скорее согласен	Скорее согласен	Полностью не согласен	Полностью не согласен	Полностью не согласен	Согласен	Полностью не согласен	Полностью согласен	Полностью согласен	Не согласен	Не согласен	Согласен	Согласен
Женский	28	Скорее согласен	Совершенно не согласен	Скорее не согласен	Скорее не согласен	Не могу определиться	Скорее не согласен	Скорее согласен	Совершенно не согласен	Совершенно согласен	Не могу определиться	Совершенно согласен	Скорее не согласен	Скорее не согласен	Совершенно не согласен	Совершенно согласен	Не могу определиться	Скорее не согласен	Совершенно согласен	Не могу определиться	Совершенно не согласен	Совершенно согласен	Совершенно согласен	Совершенно согласен	Не могу определиться	Скорее не согласен	Совершенно не согласен	Скорее согласен	Скорее не согласен	Совершенно не согласен	Совершенно не согласен	Совершенно не согласен	Совершенно согласен	Скорее согласен	Скорее согласен	Совершенно не согласен	Совершенно не согласен	Скорее согласен	Полностью не согласен	Полностью не согласен	Полностью не согласен	Полностью не согласен	Полностью не согласен	Полностью согласен	Согласен	Не согласен	Согласен	Согласен	Полностью согласен
Женский	28	Не могу определиться	Совершенно не согласен	Скорее согласен	Скорее не согласен	Скорее не согласен	Совершенно не согласен	Скорее не согласен	Скорее не согласен	Не могу определиться	Скорее не согласен	Не могу определиться	Скорее согласен	Совершенно не согласен	Скорее не согласен	Совершенно согласен	Скорее согласен	Не могу определиться	Скорее согласен	Не могу определиться	Совершенно не согласен	Совершенно согласен	Скорее согласен	Скорее согласен	Не могу определиться	Не могу определиться	Скорее согласен	Совершенно не согласен	Совершенно согласен	Скорее не согласен	Скорее не согласен	Не могу определиться	Не могу определиться	Не могу определиться	Совершенно не согласен	Скорее согласен	Совершенно не согласен	Не могу определиться	Безразлично	Полностью не согласен	Полностью не согласен	Согласен	Не согласен	Согласен	Полностью согласен	Не согласен	Не согласен	Не согласен	Не согласен
Мужской	27	Не могу определиться	Совершенно не согласен	Совершенно не согласен	Скорее не согласен	Скорее не согласен	Совершенно не согласен	Скорее согласен	Совершенно не согласен	Скорее согласен	Скорее не согласен	Скорее согласен	Не могу определиться	Скорее согласен	Не могу определиться	Скорее согласен	Не могу определиться	Не могу определиться	Скорее согласен	Скорее не согласен	Скорее согласен	Не могу определиться	Скорее не согласен	Скорее согласен	Совершенно согласен	Скорее не согласен	Не могу определиться	Совершенно не согласен	Скорее согласен	Скорее не согласен	Скорее согласен	Скорее не согласен	Скорее согласен	Совершенно не согласен	Скорее согласен	Не могу определиться	Совершенно не согласен	Не могу определиться
Мужской	26	Скорее не согласен	Совершенно не согласен	Совершенно не согласен	Скорее не согласен	Совершенно не согласен	Совершенно не согласен	Скорее не согласен	Совершенно не согласен	Скорее согласен	Совершенно не согласен	Скорее согласен	Скорее согласен	Скорее согласен	Скорее согласен	Скорее согласен	Совершенно не согласен	Совершенно не согласен	Скорее согласен	Совершенно не согласен	Скорее согласен	Скорее согласен	Совершенно не согласен	Скорее согласен	Скорее согласен	Скорее согласен	Совершенно согласен	Совершенно не согласен	Скорее согласен	Скорее согласен	Скорее согласен	Скорее согласен	Скорее согласен	Совершенно не согласен	Совершенно не согласен	Скорее согласен	Совершенно не согласен	Скорее согласен	Не согласен	Не согласен	Согласен	Согласен	Согласен	Не согласен	Не согласен	Не согласен	Не согласен	Не согласен	Не согласен
Мужской	39	Скорее не согласен	Скорее не согласен	Скорее не согласен	Скорее не согласен	Скорее не согласен	Скорее не согласен	Скорее не согласен	Скорее не согласен	Скорее согласен	Скорее не согласен	Скорее не согласен	Скорее согласен	Скорее не согласен	Скорее не согласен	Скорее согласен	Скорее не согласен	Скорее согласен	Скорее согласен	Не могу определиться	Скорее не согласен	Не могу определиться	Не могу определиться	Скорее согласен	Скорее согласен	Не могу определиться	Скорее согласен	Скорее не согласен	Скорее согласен	Совершенно не согласен	Скорее не согласен	Скорее не согласен	Скорее согласен	Скорее согласен	Скорее не согласен	Не могу определиться	Скорее не согласен	Скорее согласен	Согласен	Не согласен	Не согласен	Не согласен	Согласен	Не согласен	Безразлично	Согласен	Согласен	Не согласен	Не согласен
Мужской	20	Скорее согласен	Скорее не согласен	Скорее не согласен	Скорее согласен	Скорее согласен	Скорее не согласен	Скорее не согласен	Скорее согласен	Скорее согласен	Совершенно не согласен	Скорее согласен	Скорее согласен	Скорее не согласен	Скорее не согласен	Скорее согласен	Не могу определиться	Не могу определиться	Скорее согласен	Не могу определиться	Скорее не согласен	Скорее согласен	Скорее согласен	Скорее согласен	Скорее не согласен	Скорее согласен	Не могу определиться	Скорее не согласен	Скорее согласен	Совершенно не согласен	Совершенно не согласен	Скорее не согласен	Скорее согласен	Скорее не согласен	Совершенно не согласен	Не могу определиться	Совершенно не согласен	Не могу определиться	Согласен	Не согласен	Не согласен	Не согласен	Согласен	Безразлично	Не согласен	Согласен	Не согласен	Безразлично	Согласен
Женский	23	Не могу определиться	Скорее не согласен	Скорее не согласен	Скорее не согласен	Не могу определиться	Не могу определиться	Скорее не согласен	Скорее согласен	Скорее не согласен	Не могу определиться	Скорее не согласен	Скорее согласен	Скорее не согласен	Совершенно не согласен	Не могу определиться	Не могу определиться	Не могу определиться	Не могу определиться	Скорее согласен	Скорее не согласен	Скорее согласен	Не могу определиться	Не могу определиться	Совершенно согласен	Скорее не согласен	Скорее согласен	Не могу определиться	Скорее согласен	Скорее не согласен	Скорее не согласен	Совершенно не согласен	Не могу определиться	Не могу определиться	Не могу определиться	Скорее согласен	Не могу определиться	Скорее согласен
Мужской	40	Не могу определиться	Не могу определиться	Скорее не согласен	Совершенно не согласен	Скорее не согласен	Не могу определиться	Совершенно не согласен	Не могу определиться	Не могу определиться	Скорее не согласен	Скорее не согласен	Скорее согласен	Совершенно не согласен	Скорее не согласен	Не могу определиться	Не могу определиться	Не могу определиться	Совершенно согласен	Не могу определиться	Совершенно не согласен	Совершенно согласен	Скорее согласен	Не могу определиться	Скорее не согласен	Скорее согласен	Скорее согласен	Скорее не согласен	Скорее согласен	Совершенно не согласен	Скорее не согласен	Не могу определиться	Скорее согласен	Не могу определиться	Совершенно согласен	Скорее согласен	Скорее не согласен	Не могу определиться
Мужской	27	Скорее не согласен	Скорее не согласен	Скорее согласен	Скорее не согласен	Не могу определиться	Скорее согласен	Скорее не согласен	Не могу определиться	Скорее не согласен	Совершенно не согласен	Не могу определиться	Скорее не согласен	Скорее не согласен	Скорее не согласен	Скорее согласен	Скорее согласен	Не могу определиться	Совершенно согласен	Скорее не согласен	Скорее не согласен	Совершенно согласен	Скорее не согласен	Совершенно согласен	Совершенно не согласен	Скорее согласен	Совершенно согласен	Не могу определиться	Скорее согласен	Совершенно не согласен	Совершенно не согласен	Скорее не согласен	Скорее согласен	Скорее согласен	Скорее не согласен	Скорее не согласен	Совершенно не согласен	Скорее не согласен	Не согласен	Не согласен	Безразлично	Безразлично	Согласен	Не согласен	Полностью не согласен	Не согласен	Полностью не согласен	Согласен	Не согласен
Мужской	16	Не могу определиться	Скорее не согласен	Не могу определиться	Совершенно не согласен	Совершенно не согласен	Совершенно не согласен	Не могу определиться	Скорее не согласен	Не могу определиться	Скорее не согласен	Не могу определиться	Скорее согласен	Не могу определиться	Скорее согласен	Совершенно согласен	Скорее согласен	Не могу определиться	Скорее согласен	Скорее согласен	Совершенно не согласен	Совершенно согласен	Не могу определиться	Скорее согласен	Не могу определиться	Не могу определиться	Совершенно согласен	Скорее не согласен	Скорее согласен	Совершенно не согласен	Совершенно не согласен	Скорее не согласен	Скорее согласен	Скорее не согласен	Скорее не согласен	Не могу определиться	Совершенно не согласен	Не могу определиться	Не согласен	Безразлично	Безразлично	Согласен	Согласен	Согласен	Безразлично	Не согласен	Согласен	Согласен	Согласен
Женский	35	Скорее не согласен	Совершенно не согласен	Скорее не согласен	Совершенно согласен	Не могу определиться	Скорее не согласен	Не могу определиться	Скорее не согласен	Скорее не согласен	Не могу определиться	Не могу определиться	Скорее согласен	Не могу определиться	Скорее не согласен	Совершенно согласен	Совершенно не согласен	Скорее согласен	Не могу определиться	Скорее согласен	Скорее не согласен	Не могу определиться	Скорее не согласен	Скорее согласен	Не могу определиться	Не могу определиться	Не могу определиться	Скорее согласен	Не могу определиться	Не могу определиться	Скорее не согласен	Совершенно не согласен	Совершенно не согласен	Не могу определиться	Не могу определиться	Не могу определиться	Не могу определиться	Совершенно согласен
Женский	29	Скорее не согласен	Совершенно не согласен	Совершенно не согласен	Скорее не согласен	Скорее не согласен	Совершенно не согласен	Скорее не согласен	Не могу определиться	Скорее согласен	Совершенно не согласен	Не могу определиться	Скорее не согласен	Скорее не согласен	Скорее согласен	Скорее согласен	Не могу определиться	Скорее не согласен	Скорее согласен	Не могу определиться	Скорее не согласен	Скорее согласен	Совершенно не согласен	Скорее согласен	Совершенно согласен	Скорее согласен	Скорее согласен	Скорее согласен	Совершенно согласен	Скорее не согласен	Совершенно не согласен	Скорее не согласен	Совершенно согласен	Скорее согласен	Скорее не согласен	Скорее согласен	Скорее не согласен	Не могу определиться
Женский	36	Не могу определиться	Скорее согласен	Скорее согласен	Не могу определиться	Скорее не согласен	Скорее согласен	Скорее не согласен	Скорее не согласен	Не могу определиться	Совершенно не согласен	Не могу определиться	Скорее согласен	Совершенно не согласен	Скорее не согласен	Совершенно согласен	Скорее не согласен	Скорее не согласен	Не могу определиться	Совершенно не согласен	Совершенно не согласен	Совершенно согласен	Скорее согласен	Скорее согласен	Не могу определиться	Скорее не согласен	Совершенно согласен	Не могу определиться	Скорее согласен	Совершенно не согласен	Скорее не согласен	Скорее не согласен	Скорее согласен	Скорее согласен	Скорее не согласен	Скорее не согласен	Не могу определиться	Совершенно согласен	Полностью не согласен	Не согласен	Безразлично	Полностью согласен	Согласен	Полностью согласен	Согласен	Не согласен	Не согласен	Согласен	Согласен
Женский	26	Скорее согласен	Скорее согласен	Совершенно не согласен	Совершенно не согласен	Совершенно не согласен	Совершенно не согласен	Совершенно согласен	Совершенно не согласен	Скорее согласен	Совершенно не согласен	Совершенно согласен	Скорее не согласен	Совершенно не согласен	Совершенно согласен	Совершенно согласен	Совершенно не согласен	Совершенно не согласен	Совершенно согласен	Совершенно согласен	Совершенно не согласен	Совершенно согласен	Не могу определиться	Совершенно согласен	Скорее согласен	Совершенно не согласен	Скорее не согласен	Не могу определиться	Скорее согласен	Совершенно не согласен	Совершенно не согласен	Совершенно не согласен	Совершенно согласен	Совершенно согласен	Совершенно согласен	Совершенно согласен	Совершенно согласен	Скорее не согласен	Не согласен	Полностью не согласен	Не согласен	Не согласен	Согласен	Согласен	Полностью не согласен	Не согласен	Безразлично	Полностью не согласен	Согласен
Мужской	25	Скорее не согласен	Совершенно не согласен	Совершенно не согласен	Скорее не согласен	Совершенно не согласен	Совершенно не согласен	Скорее согласен	Скорее согласен	Совершенно не согласен	Совершенно не согласен	Скорее согласен	Скорее согласен	Скорее не согласен	Совершенно согласен	Совершенно согласен	Не могу определиться	Скорее не согласен	Скорее согласен	Не могу определиться	Скорее согласен	Скорее согласен	Совершенно не согласен	Совершенно согласен	Скорее не согласен	Скорее согласен	Скорее согласен	Не могу определиться	Скорее не согласен	Скорее не согласен	Скорее не согласен	Скорее не согласен	Совершенно согласен	Скорее не согласен	Скорее согласен	Скорее не согласен	Скорее согласен	Скорее согласен	Согласен	Не согласен	Полностью не согласен	Согласен	Не согласен	Полностью не согласен	Согласен	Согласен	Полностью не согласен	Полностью не согласен	Не согласен
Мужской	37	Скорее не согласен	Совершенно не согласен	Совершенно не согласен	Не могу определиться	Не могу определиться	Не могу определиться	Не могу определиться	Не могу определиться	Скорее согласен	Не могу определиться	Скорее не согласен	Скорее согласен	Совершенно не согласен	Не могу определиться	Скорее согласен	Скорее не согласен	Не могу определиться	Скорее согласен	Не могу определиться	Совершенно не согласен	Скорее согласен	Совершенно не согласен	Скорее согласен	Не могу определиться	Скорее не согласен	Совершенно согласен	Не могу определиться	Скорее согласен	Совершенно не согласен	Совершенно не согласен	Не могу определиться	Скорее согласен	Не могу определиться	Скорее согласен	Не могу определиться	Совершенно не согласен	Скорее согласен	Согласен	Не согласен	Не согласен	Согласен	Не согласен	Безразлично	Полностью согласен	Полностью согласен	Не согласен	Полностью не согласен	Не согласен
Женский	19	Не могу определиться	Скорее не согласен	Скорее не согласен	Не могу определиться	Скорее согласен	Не могу определиться	Скорее согласен	Не могу определиться	Скорее согласен	Скорее согласен	Не могу определиться	Не могу определиться	Не могу определиться	Скорее не согласен	Скорее согласен	Скорее не согласен	Скорее согласен	Не могу определиться	Скорее согласен	Совершенно не согласен	Не могу определиться	Не могу определиться	Скорее не согласен	Скорее не согласен	Совершенно не согласен	Скорее не согласен	Скорее согласен	Не могу определиться	Не могу определиться	Скорее не согласен	Скорее не согласен	Не могу определиться	Скорее не согласен	Скорее согласен	Не могу определиться	Совершенно согласен	Совершенно согласен
Женский	31	Скорее не согласен	Скорее не согласен	Скорее не согласен	Совершенно не согласен	Совершенно не согласен	Совершенно не согласен	Скорее согласен	Не могу определиться	Скорее не согласен	Скорее не согласен	Не могу определиться	Скорее согласен	Скорее согласен	Скорее не согласен	Скорее согласен	Скорее согласен	Скорее не согласен	Скорее согласен	Скорее не согласен	Скорее согласен	Скорее согласен	Не могу определиться	Скорее согласен	Скорее не согласен	Скорее не согласен	Скорее согласен	Скорее согласен	Не могу определиться	Скорее согласен	Скорее согласен	Скорее не согласен	Не могу определиться	Скорее не согласен	Скорее согласен	Не могу определиться	Скорее согласен	Скорее не согласен	Не согласен	Полностью не согласен	Не согласен	Безразлично	Согласен	Не согласен	Согласен	Не согласен	Согласен	Безразлично	Безразлично
Женский	32	Скорее не согласен	Не могу определиться	Не могу определиться	Скорее не согласен	Скорее не согласен	Не могу определиться	Скорее согласен	Не могу определиться	Скорее согласен	Совершенно не согласен	Скорее не согласен	Скорее согласен	Не могу определиться	Совершенно не согласен	Скорее согласен	Скорее согласен	Не могу определиться	Скорее не согласен	Скорее не согласен	Совершенно не согласен	Скорее согласен	Не могу определиться	Скорее согласен	Не могу определиться	Не могу определиться	Не могу определиться	Скорее согласен	Скорее согласен	Совершенно не согласен	Скорее не согласен	Совершенно не согласен	Скорее согласен	Скорее не согласен	Скорее согласен	Скорее согласен	Скорее согласен	Скорее согласен	Не согласен	Не согласен	Не согласен	Полностью не согласен	Согласен	Безразлично	Полностью согласен	Не согласен	Безразлично	Согласен	Согласен
Мужской	27	Скорее не согласен	Совершенно согласен	Скорее не согласен	Не могу определиться	Не могу определиться	Скорее не согласен	Совершенно согласен	Не могу определиться	Скорее не согласен	Совершенно согласен	Не могу определиться	Скорее согласен	Совершенно не согласен	Совершенно не согласен	Совершенно согласен	Скорее согласен	Не могу определиться	Скорее согласен	Скорее согласен	Скорее не согласен	Совершенно согласен	Скорее не согласен	Скорее согласен	Совершенно не согласен	Совершенно не согласен	Скорее согласен	Скорее не согласен	Не могу определиться	Совершенно не согласен	Совершенно не согласен	Совершенно не согласен	Скорее согласен	Совершенно не согласен	Совершенно согласен	Не могу определиться	Скорее не согласен	Скорее не согласен
Мужской	41	Скорее не согласен	Скорее согласен	Скорее не согласен	Скорее не согласен	Скорее не согласен	Не могу определиться	Скорее не согласен	Не могу определиться	Скорее согласен	Совершенно не согласен	Совершенно не согласен	Скорее согласен	Совершенно не согласен	Скорее не согласен	Не могу определиться	Не могу определиться	Не могу определиться	Скорее согласен	Не могу определиться	Совершенно не согласен	Совершенно согласен	Скорее согласен	Скорее согласен	Скорее не согласен	Скорее согласен	Скорее согласен	Не могу определиться	Скорее согласен	Совершенно не согласен	Не могу определиться	Не могу определиться	Скорее согласен	Скорее не согласен	Не могу определиться	Скорее согласен	Совершенно не согласен	Не могу определиться
Женский	22	Совершенно не согласен	Скорее не согласен	Совершенно не согласен	Совершенно не согласен	Не могу определиться	Совершенно согласен	Скорее согласен	Совершенно согласен	Скорее не согласен	Не могу определиться	Скорее согласен	Не могу определиться	Совершенно согласен	Совершенно согласен	Не могу определиться	Совершенно согласен	Не могу определиться	Совершенно не согласен	Не могу определиться	Не могу определиться	Скорее не согласен	Не могу определиться	Скорее не согласен	Не могу определиться	Скорее не согласен	Совершенно не согласен	Не могу определиться	Не могу определиться	Не могу определиться	Скорее не согласен	Не могу определиться	Не могу определиться	Не могу определиться	Не могу определиться	Скорее не согласен	Не могу определиться	Скорее не согласен
Женский	46	Скорее согласен	Совершенно согласен	Скорее согласен	Скорее не согласен	Скорее не согласен	Совершенно не согласен	Совершенно согласен	Не могу определиться	Скорее согласен	Скорее не согласен	Скорее не согласен	Не могу определиться	Совершенно не согласен	Скорее не согласен	Не могу определиться	Скорее согласен	Скорее не согласен	Не могу определиться	Совершенно согласен	Скорее согласен	Скорее согласен	Совершенно согласен	Не могу определиться	Не могу определиться	Не могу определиться	Скорее согласен	Скорее согласен	Скорее согласен	Совершенно не согласен	Совершенно не согласен	Совершенно не согласен	Скорее согласен	Совершенно не согласен	Не могу определиться	Не могу определиться	Скорее согласен	Не могу определиться	Полностью не согласен	Полностью не согласен	Безразлично	Согласен	Согласен	Безразлично	Не согласен	Согласен	Не согласен	Не согласен	Согласен
Женский	24	Совершенно согласен	Скорее не согласен	Скорее не согласен	Скорее не согласен	Скорее не согласен	Скорее не согласен	Совершенно не согласен	Скорее не согласен	Скорее согласен	Скорее согласен	Скорее не согласен	Скорее согласен	Скорее согласен	Совершенно не согласен	Совершенно согласен	Скорее не согласен	Скорее не согласен	Скорее согласен	Скорее согласен	Совершенно согласен	Совершенно согласен	Скорее не согласен	Совершенно согласен	Скорее не согласен	Совершенно не согласен	Скорее согласен	Не могу определиться	Скорее согласен	Скорее согласен	Скорее согласен	Совершенно не согласен	Скорее согласен	Скорее не согласен	Скорее не согласен	Совершенно согласен	Скорее не согласен	Не могу определиться	Не согласен	Полностью согласен	Не согласен	Согласен	Не согласен	Согласен	Полностью согласен	Согласен	Согласен	Согласен	Безразлично
Мужской	39	Скорее согласен	Совершенно не согласен	Скорее не согласен	Скорее не согласен	Не могу определиться	Не могу определиться	Скорее не согласен	Скорее не согласен	Скорее не согласен	Скорее не согласен	Не могу определиться	Скорее согласен	Совершенно согласен	Скорее согласен	Скорее согласен	Совершенно не согласен	Скорее не согласен	Скорее согласен	Скорее не согласен	Скорее согласен	Скорее согласен	Скорее не согласен	Скорее согласен	Скорее согласен	Скорее согласен	Скорее согласен	Скорее не согласен	Скорее согласен	Не могу определиться	Не могу определиться	Скорее не согласен	Скорее согласен	Скорее не согласен	Скорее не согласен	Скорее согласен	Совершенно не согласен	Скорее согласен
Мужской	32	Совершенно согласен	Не могу определиться	Совершенно не согласен	Не могу определиться	Скорее согласен	Скорее не согласен	Не могу определиться	Совершенно не согласен	Скорее согласен	Совершенно не согласен	Скорее согласен	Скорее согласен	Совершенно не согласен	Совершенно согласен	Совершенно согласен	Совершенно не согласен	Скорее не согласен	Не могу определиться	Совершенно не согласен	Совершенно не согласен	Скорее согласен	Совершенно не согласен	Совершенно согласен	Скорее согласен	Скорее согласен	Скорее согласен	Скорее согласен	Совершенно согласен	Не могу определиться	Совершенно согласен	Скорее согласен	Скорее согласен	Скорее согласен	Совершенно не согласен	Совершенно не согласен	Совершенно не согласен	Не могу определиться
Мужской	52	Скорее не согласен	Совершенно не согласен	Совершенно не согласен	Скорее не согласен	Скорее согласен	Скорее согласен	Совершенно не согласен	Не могу определиться	Скорее не согласен	Совершенно не согласен	Совершенно согласен	Скорее согласен	Скорее не согласен	Не могу определиться	Скорее согласен	Скорее не согласен	Скорее не согласен	Скорее согласен	Совершенно согласен	Совершенно не согласен	Не могу определиться	Не могу определиться	Совершенно согласен	Скорее не согласен	Не могу определиться	Совершенно согласен	Скорее согласен	Скорее не согласен	Совершенно не согласен	Совершенно согласен	Совершенно согласен	Совершенно согласен	Совершенно не согласен	Совершенно не согласен	Не могу определиться	Совершенно не согласен	Не могу определиться	Согласен	Не согласен	Согласен	Полностью согласен	Безразлично	Безразлично	Согласен	Не согласен	Не согласен	Безразлично	Безразлично
Женский	36	Совершенно согласен	Не могу определиться	Совершенно не согласен	Совершенно согласен	Совершенно согласен	Совершенно согласен	Совершенно не согласен	Не могу определиться	Не могу определиться	Совершенно не согласен	Совершенно согласен	Скорее не согласен	Скорее не согласен	Не могу определиться	Совершенно согласен	Совершенно согласен	Не могу определиться	Совершенно согласен	Не могу определиться	Скорее согласен	Скорее согласен	Совершенно не согласен	Скорее согласен	Скорее согласен	Не могу определиться	Скорее не согласен	Скорее не согласен	Скорее согласен	Скорее согласен	Скорее не согласен	Совершенно не согласен	Совершенно согласен	Скорее не согласен	Совершенно не согласен	Скорее не согласен	Скорее не согласен	Совершенно не согласен	Согласен	Не согласен	Не согласен	Согласен	Безразлично	Не согласен	Полностью согласен	Не согласен	Не согласен	Безразлично	Не согласен
Женский	47	Скорее не согласен	Скорее согласен	Скорее не согласен	Совершенно не согласен	Скорее не согласен	Не могу определиться	Совершенно согласен	Скорее согласен	Скорее не согласен	Скорее не согласен	Скорее не согласен	Скорее согласен	Скорее не согласен	Скорее не согласен	Скорее согласен	Совершенно не согласен	Не могу определиться	Не могу определиться	Не могу определиться	Скорее не согласен	Совершенно согласен	Совершенно согласен	Не могу определиться	Скорее не согласен	Не могу определиться	Скорее согласен	Не могу определиться	Скорее согласен	Скорее не согласен	Скорее не согласен	Скорее не согласен	Не могу определиться	Скорее согласен	Скорее не согласен	Скорее согласен	Скорее согласен	Скорее согласен	Не согласен	Согласен	Не согласен	Согласен	Не согласен	Согласен	Безразлично	Согласен	Безразлично	Не согласен	Безразлично
Женский	33	Скорее не согласен	Не могу определиться	Скорее не согласен	Совершенно не согласен	Совершенно не согласен	Совершенно не согласен	Совершенно не согласен	Совершенно не согласен	Скорее не согласен	Совершенно не согласен	Не могу определиться	Скорее согласен	Не могу определиться	Не могу определиться	Совершенно согласен	Скорее не согласен	Совершенно не согласен	Скорее согласен	Скорее не согласен	Скорее согласен	Совершенно согласен	Не могу определиться	Скорее согласен	Совершенно согласен	Не могу определиться	Совершенно согласен	Не могу определиться	Скорее согласен	Не могу определиться	Не могу определиться	Не могу определиться	Скорее согласен	Скорее согласен	Скорее не согласен	Скорее согласен	Не могу определиться	Скорее согласен	Безразлично	Не согласен	Не согласен	Согласен	Безразлично	Согласен	Согласен	Согласен	Не согласен	Полностью согласен	Согласен
Мужской	25	Не могу определиться	Скорее согласен	Совершенно не согласен	Скорее согласен	Совершенно согласен	Не могу определиться	Скорее не согласен	Не могу определиться	Скорее согласен	Не могу определиться	Не могу определиться	Не могу определиться	Не могу определиться	Скорее не согласен	Скорее согласен	Не могу определиться	Не могу определиться	Не могу определиться	Не могу определиться	Скорее не согласен	Скорее не согласен	Скорее согласен	Скорее согласен	Совершенно согласен	Не могу определиться	Скорее согласен	Скорее не согласен	Скорее согласен	Скорее не согласен	Совершенно не согласен	Совершенно не согласен	Совершенно согласен	Скорее не согласен	Скорее не согласен	Скорее не согласен	Скорее не согласен	Не могу определиться
Мужской	26	Скорее согласен	Не могу определиться	Скорее не согласен	Не могу определиться	Скорее не согласен	Скорее не согласен	Не могу определиться	Скорее согласен	Совершенно согласен	Скорее не согласен	Скорее согласен	Совершенно согласен	Не могу определиться	Не могу определиться	Скорее согласен	Скорее не согласен	Совершенно согласен	Не могу определиться	Скорее согласен	Скорее не согласен	Не могу определиться	Скорее не согласен	Скорее согласен	Не могу определиться	Скорее не согласен	Совершенно согласен	Не могу определиться	Скорее согласен	Скорее не согласен	Скорее не согласен	Скорее не согласен	Не могу определиться	Совершенно не согласен	Скорее не согласен	Скорее согласен	Совершенно не согласен	Скорее не согласен
Мужской	28	Скорее согласен	Скорее не согласен	Скорее не согласен	Скорее согласен	Скорее согласен	Скорее согласен	Скорее не согласен	Скорее согласен	Совершенно согласен	Скорее не согласен	Скорее согласен	Скорее согласен	Совершенно не согласен	Скорее согласен	Совершенно согласен	Скорее согласен	Не могу определиться	Скорее согласен	Скорее согласен	Скорее не согласен	Скорее согласен	Скорее не согласен	Скорее согласен	Скорее не согласен	Скорее согласен	Скорее согласен	Совершенно не согласен	Совершенно согласен	Скорее не согласен	Скорее не согласен	Совершенно не согласен	Не могу определиться	Скорее не согласен	Совершенно не согласен	Скорее не согласен	Совершенно не согласен	Скорее не согласен	Согласен	Не согласен	Не согласен	Согласен	Безразлично	Безразлично	Согласен	Безразлично	Полностью не согласен	Не согласен	Не согласен
Женский	23	Не могу определиться	Скорее не согласен	Скорее не согласен	Скорее не согласен	Скорее не согласен	Скорее не согласен	Скорее не согласен	Не могу определиться	Скорее согласен	Скорее согласен	Не могу определиться	Совершенно согласен	Скорее не согласен	Не могу определиться	Скорее согласен	Не могу определиться	Скорее согласен	Скорее согласен	Скорее согласен	Совершенно не согласен	Совершенно согласен	Не могу определиться	Скорее согласен	Не могу определиться	Не могу определиться	Совершенно согласен	Скорее не согласен	Совершенно согласен	Скорее не согласен	Скорее не согласен	Не могу определиться	Не могу определиться	Скорее не согласен	Скорее не согласен	Не могу определиться	Скорее не согласен	Скорее не согласен
Женский	21	Скорее согласен	Скорее согласен	Скорее не согласен	Совершенно согласен	Совершенно согласен	Совершенно не согласен	Скорее не согласен	Скорее не согласен	Не могу определиться	Скорее согласен	Скорее согласен	Не могу определиться	Скорее согласен	Совершенно не согласен	Скорее не согласен	Скорее согласен	Совершенно согласен	Скорее не согласен	Совершенно согласен	Совершенно не согласен	Совершенно согласен	Скорее согласен	Не могу определиться	Не могу определиться	Не могу определиться	Совершенно согласен	Скорее согласен	Скорее согласен	Не могу определиться	Совершенно не согласен	Скорее не согласен	Совершенно не согласен	Совершенно не согласен	Скорее не согласен	Не могу определиться	Совершенно согласен	Не могу определиться	Согласен	Согласен	Полностью не согласен	Согласен	Безразлично	Не согласен	Не согласен	Согласен	Полностью не согласен	Согласен	Не согласен
Женский	21	Совершенно не согласен	Не могу определиться	Не могу определиться	Скорее не согласен	Скорее не согласен	Скорее не согласен	Скорее согласен	Скорее согласен	Не могу определиться	Скорее согласен	Скорее не согласен	Скорее согласен	Скорее не согласен	Скорее согласен	Скорее согласен	Скорее не согласен	Совершенно согласен	Совершенно согласен	Совершенно согласен	Скорее не согласен	Скорее не согласен	Не могу определиться	Не могу определиться	Скорее согласен	Скорее не согласен	Скорее согласен	Скорее не согласен	Не могу определиться	Скорее не согласен	Скорее не согласен	Скорее не согласен	Скорее согласен	Совершенно не согласен	Не могу определиться	Скорее не согласен	Не могу определиться	Скорее не согласен	Не согласен	Не согласен	Полностью не согласен	Согласен	Не согласен	Не согласен	Не согласен	Согласен	Не согласен	Безразлично	Полностью согласен
Мужской	23	Не могу определиться	Не могу определиться	Не могу определиться	Не могу определиться	Не могу определиться	Не могу определиться	Не могу определиться	Не могу определиться	Не могу определиться	Не могу определиться	Не могу определиться	Не могу определиться	Не могу определиться	Не могу определиться	Не могу определиться	Не могу определиться	Не могу определиться	Не могу определиться	Не могу определиться	Не могу определиться	Не могу определиться	Не могу определиться	Не могу определиться	Не могу определиться	Не могу определиться	Не могу определиться	Не могу определиться	Не могу определиться	Не могу определиться	Не могу определиться	Не могу определиться	Не могу определиться	Не могу определиться	Не могу определиться	Не могу определиться	Не могу определиться	Не могу определиться	Безразлично	Безразлично	Безразлично	Безразлично	Безразлично	Безразлично	Безразлично	Безразлично	Безразлично	Безразлично	Безразлично
Мужской	28	Скорее согласен	Скорее согласен	Не могу определиться	Скорее согласен	Скорее согласен	Совершенно согласен	Не могу определиться	Не могу определиться	Скорее согласен	Скорее не согласен	Скорее согласен	Совершенно согласен	Скорее не согласен	Скорее не согласен	Скорее согласен	Не могу определиться	Не могу определиться	Совершенно согласен	Не могу определиться	Совершенно не согласен	Не могу определиться	Скорее не согласен	Совершенно согласен	Скорее не согласен	Не могу определиться	Скорее не согласен	Совершенно не согласен	Не могу определиться	Скорее не согласен	Скорее не согласен	Скорее не согласен	Скорее согласен	Совершенно не согласен	Скорее согласен	Не могу определиться	Совершенно не согласен	Не могу определиться
Мужской	24	Не могу определиться	Совершенно не согласен	Скорее согласен	Совершенно не согласен	Совершенно не согласен	Скорее согласен	Совершенно не согласен	Совершенно не согласен	Скорее согласен	Совершенно не согласен	Скорее не согласен	Скорее согласен	Совершенно согласен	Не могу определиться	Совершенно согласен	Совершенно не согласен	Скорее не согласен	Скорее согласен	Скорее не согласен	Скорее не согласен	Не могу определиться	Совершенно не согласен	Совершенно согласен	Скорее согласен	Скорее согласен	Совершенно согласен	Не могу определиться	Скорее согласен	Скорее согласен	Скорее согласен	Не могу определиться	Скорее согласен	Скорее согласен	Совершенно не согласен	Скорее согласен	Совершенно не согласен	Скорее согласен
Мужской	30	Совершенно согласен	Совершенно не согласен	Совершенно не согласен	Совершенно не согласен	Скорее не согласен	Скорее не согласен	Скорее согласен	Не могу определиться	Совершенно согласен	Совершенно не согласен	Не могу определиться	Скорее согласен	Совершенно не согласен	Скорее согласен	Совершенно согласен	Не могу определиться	Скорее не согласен	Совершенно согласен	Скорее не согласен	Совершенно не согласен	Не могу определиться	Скорее не согласен	Совершенно согласен	Совершенно согласен	Совершенно согласен	Совершенно согласен	Скорее не согласен	Совершенно согласен	Совершенно не согласен	Скорее не согласен	Скорее согласен	Совершенно согласен	Скорее не согласен	Совершенно согласен	Скорее не согласен	Совершенно не согласен	Скорее согласен
Мужской	35	Скорее не согласен	Совершенно не согласен	Совершенно не согласен	Не могу определиться	Скорее не согласен	Скорее не согласен	Скорее согласен	Не могу определиться	Скорее согласен	Скорее согласен	Скорее не согласен	Скорее согласен	Скорее не согласен	Скорее не согласен	Не могу определиться	Не могу определиться	Не могу определиться	Не могу определиться	Не могу определиться	Совершенно согласен	Скорее не согласен	Не могу определиться	Скорее согласен	Совершенно согласен	Не могу определиться	Скорее согласен	Скорее не согласен	Скорее согласен	Скорее не согласен	Не могу определиться	Скорее не согласен	Скорее согласен	Скорее не согласен	Скорее согласен	Скорее не согласен	Совершенно не согласен	Скорее согласен	Согласен	Безразлично	Полностью согласен	Согласен	Согласен	Полностью не согласен	Полностью согласен	Согласен	Полностью не согласен	Полностью согласен	Согласен
Женский	27	Скорее не согласен	Скорее согласен	Скорее не согласен	Скорее не согласен	Скорее не согласен	Скорее не согласен	Совершенно согласен	Скорее не согласен	Не могу определиться	Не могу определиться	Скорее не согласен	Скорее не согласен	Скорее не согласен	Совершенно не согласен	Не могу определиться	Скорее согласен	Не могу определиться	Скорее не согласен	Скорее согласен	Скорее не согласен	Совершенно не согласен	Совершенно согласен	Скорее согласен	Скорее согласен	Не могу определиться	Скорее согласен	Совершенно согласен	Совершенно согласен	Не могу определиться	Скорее согласен	Совершенно не согласен	Скорее не согласен	Скорее согласен	Скорее согласен	Совершенно не согласен	Совершенно согласен	Совершенно согласен	Безразлично	Полностью не согласен	Полностью не согласен	Согласен	Полностью согласен	Согласен	Согласен	Согласен	Безразлично	Безразлично	Полностью согласен
Женский	28	Скорее не согласен	Не могу определиться	Совершенно согласен	Скорее согласен	Скорее согласен	Скорее согласен	Не могу определиться	Не могу определиться	Не могу определиться	Скорее не согласен	Скорее не согласен	Не могу определиться	Не могу определиться	Не могу определиться	Скорее согласен	Скорее согласен	Не могу определиться	Совершенно согласен	Не могу определиться	Не могу определиться	Совершенно не согласен	Скорее не согласен	Не могу определиться	Не могу определиться	Совершенно согласен	Не могу определиться	Скорее не согласен	Не могу определиться	Не могу определиться	Скорее не согласен	Скорее не согласен	Скорее не согласен	Скорее не согласен	Скорее не согласен	Не могу определиться	Не могу определиться	Не могу определиться	Согласен	Согласен	Согласен	Согласен	Безразлично	Полностью не согласен	Согласен	Согласен	Полностью не согласен	Безразлично	Безразлично
Женский	22	Совершенно не согласен	Совершенно согласен	Скорее не согласен	Скорее не согласен	Не могу определиться	Не могу определиться	Скорее не согласен	Скорее не согласен	Совершенно согласен	Скорее не согласен	Не могу определиться	Скорее согласен	Не могу определиться	Скорее не согласен	Не могу определиться	Скорее согласен	Не могу определиться	Скорее не согласен	Скорее не согласен	Скорее не согласен	Скорее согласен	Скорее согласен	Скорее согласен	Скорее не согласен	Не могу определиться	Скорее согласен	Скорее согласен	Скорее согласен	Скорее не согласен	Скорее не согласен	Скорее не согласен	Скорее не согласен	Скорее согласен	Скорее не согласен	Не могу определиться	Скорее согласен	Скорее согласен
Женский	33	Совершенно согласен	Скорее согласен	Скорее согласен	Скорее не согласен	Скорее не согласен	Скорее не согласен	Совершенно не согласен	Скорее согласен	Совершенно согласен	Скорее согласен	Скорее не согласен	Не могу определиться	Совершенно согласен	Скорее не согласен	Совершенно согласен	Совершенно согласен	Скорее согласен	Совершенно согласен	Совершенно согласен	Совершенно не согласен	Совершенно не согласен	Скорее согласен	Не могу определиться	Совершенно согласен	Совершенно не согласен	Скорее согласен	Совершенно не согласен	Совершенно согласен	Скорее согласен	Скорее не согласен	Совершенно не согласен	Совершенно согласен	Совершенно не согласен	Совершенно не согласен	Скорее не согласен	Совершенно не согласен	Не могу определиться	Полностью не согласен	Согласен	Полностью не согласен	Полностью согласен	Согласен	Согласен	Полностью согласен	Согласен	Не согласен	Не согласен	Не согласен
Женский	45	Не могу определиться	Скорее согласен	Совершенно не согласен	Совершенно не согласен	Совершенно не согласен	Совершенно не согласен	Не могу определиться	Совершенно не согласен	Скорее согласен	Совершенно не согласен	Скорее согласен	Совершенно согласен	Скорее согласен	Скорее не согласен	Не могу определиться	Совершенно не согласен	Совершенно не согласен	Совершенно согласен	Совершенно не согласен	Скорее согласен	Скорее согласен	Совершенно не согласен	Совершенно согласен	Скорее согласен	Скорее согласен	Совершенно согласен	Совершенно согласен	Скорее согласен	Не могу определиться	Скорее согласен	Скорее не согласен	Совершенно согласен	Не могу определиться	Совершенно не согласен	Совершенно согласен	Совершенно не согласен	Скорее согласен	Не согласен	Не согласен	Не согласен	Безразлично	Согласен	Согласен	Согласен	Не согласен	Полностью не согласен	Не согласен	Полностью согласен
Женский	35	Скорее согласен	Скорее не согласен	Скорее не согласен	Скорее не согласен	Скорее не согласен	Скорее не согласен	Скорее не согласен	Не могу определиться	Скорее согласен	Скорее согласен	Скорее согласен	Совершенно согласен	Скорее не согласен	Скорее не согласен	Совершенно согласен	Скорее согласен	Не могу определиться	Совершенно согласен	Не могу определиться	Совершенно не согласен	Совершенно согласен	Совершенно не согласен	Совершенно согласен	Совершенно согласен	Не могу определиться	Совершенно согласен	Не могу определиться	Совершенно согласен	Совершенно не согласен	Совершенно не согласен	Скорее не согласен	Совершенно согласен	Совершенно не согласен	Скорее не согласен	Скорее согласен	Скорее согласен	Скорее не согласен	Не согласен	Не согласен	Не согласен	Согласен	Согласен	Согласен	Безразлично	Согласен	Согласен	Не согласен	Согласен
Мужской	26	Скорее не согласен	Совершенно согласен	Не могу определиться	Скорее не согласен	Не могу определиться	Не могу определиться	Не могу определиться	Не могу определиться	Не могу определиться	Скорее согласен	Скорее согласен	Не могу определиться	Скорее не согласен	Не могу определиться	Не могу определиться	Скорее согласен	Скорее не согласен	Скорее не согласен	Не могу определиться	Скорее не согласен	Скорее не согласен	Скорее согласен	Скорее согласен	Не могу определиться	Скорее не согласен	Не могу определиться	Скорее согласен	Скорее согласен	Скорее согласен	Скорее не согласен	Скорее не согласен	Скорее не согласен	Не могу определиться	Не могу определиться	Скорее не согласен	Скорее согласен	Скорее согласен
Мужской	22	Скорее согласен	Скорее не согласен	Совершенно не согласен	Скорее не согласен	Совершенно согласен	Не могу определиться	Скорее согласен	Не могу определиться	Не могу определиться	Скорее не согласен	Скорее согласен	Совершенно согласен	Не могу определиться	Скорее не согласен	Скорее согласен	Не могу определиться	Не могу определиться	Не могу определиться	Скорее согласен	Совершенно не согласен	Скорее согласен	Скорее согласен	Скорее согласен	Не могу определиться	Скорее согласен	Не могу определиться	Не могу определиться	Скорее согласен	Скорее не согласен	Скорее не согласен	Не могу определиться	Не могу определиться	Совершенно не согласен	Скорее не согласен	Скорее согласен	Совершенно не согласен	Скорее согласен
Мужской	40	Не могу определиться	Скорее согласен	Скорее согласен	Совершенно согласен	Совершенно не согласен	Скорее не согласен	Совершенно согласен	Скорее согласен	Не могу определиться	Скорее не согласен	Не могу определиться	Не могу определиться	Скорее не согласен	Не могу определиться	Совершенно согласен	Не могу определиться	Скорее согласен	Совершенно согласен	Скорее согласен	Скорее не согласен	Скорее согласен	Не могу определиться	Совершенно согласен	Скорее не согласен	Скорее согласен	Не могу определиться	Совершенно не согласен	Скорее согласен	Скорее не согласен	Не могу определиться	Совершенно не согласен	Скорее согласен	Совершенно не согласен	Совершенно не согласен	Скорее не согласен	Совершенно не согласен	Скорее не согласен
Мужской	39	Скорее не согласен	Скорее не согласен	Скорее не согласен	Не могу определиться	Не могу определиться	Не могу определиться	Скорее не согласен	Не могу определиться	Не могу определиться	Совершенно не согласен	Скорее не согласен	Скорее согласен	Не могу определиться	Не могу определиться	Не могу определиться	Не могу определиться	Скорее согласен	Совершенно согласен	Не могу определиться	Скорее согласен	Скорее не согласен	Скорее не согласен	Совершенно согласен	Скорее согласен	Скорее не согласен	Скорее согласен	Не могу определиться	Скорее согласен	Скорее не согласен	Не могу определиться	Скорее не согласен	Скорее согласен	Скорее согласен	Совершенно не согласен	Не могу определиться	Скорее не согласен	Скорее согласен	Согласен	Не согласен	Не согласен	Согласен	Безразлично	Не согласен	Согласен	Не согласен	Не согласен	Не согласен	Не согласен
Мужской	39	Скорее не согласен	Совершенно не согласен	Скорее не согласен	Не могу определиться	Скорее согласен	Скорее не согласен	Скорее не согласен	Не могу определиться	Скорее согласен	Скорее не согласен	Не могу определиться	Скорее согласен	Не могу определиться	Скорее согласен	Совершенно согласен	Не могу определиться	Скорее согласен	Совершенно согласен	Не могу определиться	Скорее не согласен	Скорее согласен	Скорее не согласен	Совершенно согласен	Скорее не согласен	Не могу определиться	Скорее согласен	Не могу определиться	Скорее согласен	Скорее не согласен	Скорее не согласен	Совершенно не согласен	Скорее согласен	Совершенно не согласен	Не могу определиться	Скорее согласен	Совершенно не согласен	Скорее не согласен	Безразлично	Безразлично	Полностью не согласен	Безразлично	Полностью не согласен	Не согласен	Согласен	Согласен	Не согласен	Безразлично	Полностью согласен
Женский	65	Скорее не согласен	Скорее не согласен	Скорее не согласен	Совершенно согласен	Совершенно согласен	Скорее согласен	Совершенно не согласен	Скорее согласен	Не могу определиться	Скорее согласен	Совершенно согласен	Совершенно согласен	Не могу определиться	Не могу определиться	Скорее согласен	Не могу определиться	Скорее не согласен	Скорее согласен	Не могу определиться	Скорее не согласен	Совершенно не согласен	Не могу определиться	Скорее не согласен	Совершенно не согласен	Скорее согласен	Скорее согласен	Не могу определиться	Скорее не согласен	Скорее не согласен	Скорее не согласен	Скорее не согласен	Скорее не согласен	Скорее не согласен	Скорее согласен	Скорее согласен	Не могу определиться	Скорее согласен	Безразлично	Безразлично	Полностью не согласен	Согласен	Согласен	Не согласен	Согласен	Безразлично	Не согласен	Согласен	Не согласен
Женский	43	Скорее не согласен	Скорее не согласен	Скорее не согласен	Скорее не согласен	Скорее не согласен	Скорее не согласен	Скорее согласен	Скорее не согласен	Скорее не согласен	Скорее согласен	Скорее согласен	Скорее согласен	Скорее не согласен	Скорее не согласен	Скорее согласен	Скорее согласен	Скорее не согласен	Не могу определиться	Скорее согласен	Скорее согласен	Скорее согласен	Скорее согласен	Скорее согласен	Скорее не согласен	Скорее не согласен	Скорее согласен	Скорее не согласен	Скорее не согласен	Скорее не согласен	Скорее согласен	Скорее не согласен	Скорее согласен	Скорее согласен	Скорее согласен	Не могу определиться	Скорее согласен	Скорее согласен	Не согласен	Не согласен	Не согласен	Согласен	Не согласен	Согласен	Согласен	Не согласен	Не согласен	Согласен	Согласен
Женский	25	Скорее согласен	Скорее согласен	Скорее согласен	Совершенно не согласен	Совершенно не согласен	Скорее не согласен	Совершенно не согласен	Скорее согласен	Скорее не согласен	Скорее согласен	Совершенно согласен	Совершенно согласен	Скорее не согласен	Скорее согласен	Совершенно согласен	Скорее не согласен	Совершенно не согласен	Скорее не согласен	Скорее согласен	Совершенно не согласен	Совершенно согласен	Скорее не согласен	Скорее согласен	Скорее не согласен	Скорее согласен	Совершенно согласен	Скорее согласен	Совершенно согласен	Совершенно не согласен	Скорее не согласен	Скорее не согласен	Скорее согласен	Скорее согласен	Совершенно не согласен	Скорее согласен	Совершенно согласен	Совершенно согласен	Не согласен	Не согласен	Не согласен	Согласен	Не согласен	Согласен	Безразлично	Не согласен	Не согласен	Согласен	Полностью согласен
Женский	34	Скорее согласен	Скорее не согласен	Скорее не согласен	Совершенно не согласен	Совершенно не согласен	Совершенно не согласен	Скорее согласен	Скорее согласен	Скорее согласен	Совершенно не согласен	Скорее согласен	Скорее согласен	Скорее не согласен	Скорее согласен	Совершенно согласен	Не могу определиться	Не могу определиться	Не могу определиться	Скорее согласен	Скорее не согласен	Совершенно согласен	Не могу определиться	Совершенно согласен	Совершенно согласен	Скорее согласен	Скорее согласен	Скорее не согласен	Скорее согласен	Скорее не согласен	Совершенно не согласен	Скорее не согласен	Скорее согласен	Не могу определиться	Не могу определиться	Скорее согласен	Скорее не согласен	Не могу определиться	Не согласен	Не согласен	Не согласен	Согласен	Не согласен	Согласен	Согласен	Полностью не согласен	Не согласен	Безразлично	Согласен
Мужской	18	Скорее не согласен	Совершенно не согласен	Скорее согласен	Скорее согласен	Скорее согласен	Совершенно не согласен	Скорее согласен	Скорее согласен	Скорее не согласен	Скорее не согласен	Скорее согласен	Скорее согласен	Скорее не согласен	Скорее не согласен	Не могу определиться	Скорее согласен	Не могу определиться	Скорее согласен	Скорее согласен	Не могу определиться	Не могу определиться	Не могу определиться	Скорее согласен	Скорее согласен	Скорее согласен	Совершенно не согласен	Скорее согласен	Не могу определиться	Скорее согласен	Скорее не согласен	Скорее не согласен	Не могу определиться	Скорее согласен	Не могу определиться	Совершенно не согласен	Скорее согласен	Скорее не согласен
Мужской	18	Совершенно не согласен	Совершенно не согласен	Скорее согласен	Скорее не согласен	Скорее согласен	Скорее не согласен	Совершенно не согласен	Совершенно не согласен	Совершенно не согласен	Совершенно не согласен	Скорее не согласен	Не могу определиться	Скорее согласен	Скорее согласен	Не могу определиться	Не могу определиться	Совершенно согласен	Не могу определиться	Совершенно согласен	Не могу определиться	Совершенно не согласен	Скорее согласен	Совершенно согласен	Не могу определиться	Не могу определиться	Совершенно согласен	Скорее не согласен	Не могу определиться	Не могу определиться	Скорее не согласен	Скорее не согласен	Совершенно согласен	Скорее согласен	Скорее не согласен	Совершенно согласен	Совершенно согласен	Скорее согласен
Мужской	19	Скорее не согласен	Скорее не согласен	Скорее не согласен	Не могу определиться	Не могу определиться	Не могу определиться	Не могу определиться	Скорее согласен	Скорее согласен	Не могу определиться	Не могу определиться	Скорее согласен	Скорее согласен	Скорее не согласен	Скорее согласен	Не могу определиться	Не могу определиться	Не могу определиться	Не могу определиться	Не могу определиться	Скорее согласен	Не могу определиться	Скорее согласен	Скорее согласен	Не могу определиться	Не могу определиться	Совершенно не согласен	Совершенно согласен	Не могу определиться	Не могу определиться	Скорее не согласен	Скорее не согласен	Скорее не согласен	Скорее не согласен	Не могу определиться	Не могу определиться	Не могу определиться	Согласен	Согласен	Согласен	Согласен	Согласен	Не согласен	Согласен	Согласен	Не согласен	Согласен	Согласен
Мужской	17	Скорее согласен	Не могу определиться	Не могу определиться	Не могу определиться	Не могу определиться	Не могу определиться	Скорее не согласен	Скорее согласен	Скорее согласен	Скорее не согласен	Скорее не согласен	Скорее согласен	Скорее не согласен	Скорее не согласен	Совершенно согласен	Совершенно согласен	Скорее согласен	Скорее согласен	Скорее согласен	Совершенно не согласен	Скорее согласен	Не могу определиться	Не могу определиться	Не могу определиться	Скорее не согласен	Скорее согласен	Не могу определиться	Скорее согласен	Скорее не согласен	Скорее не согласен	Скорее не согласен	Скорее согласен	Совершенно не согласен	Скорее согласен	Не могу определиться	Не могу определиться	Скорее согласен	Безразлично	Полностью не согласен	Полностью не согласен	Согласен	Согласен	Согласен	Полностью не согласен	Согласен	Согласен	Безразлично	Безразлично
Мужской	35	Скорее не согласен	Скорее не согласен	Скорее не согласен	Скорее не согласен	Скорее не согласен	Скорее не согласен	Совершенно не согласен	Не могу определиться	Скорее согласен	Не могу определиться	Скорее согласен	Скорее согласен	Скорее не согласен	Не могу определиться	Совершенно согласен	Скорее не согласен	Не могу определиться	Совершенно согласен	Скорее не согласен	Не могу определиться	Совершенно согласен	Совершенно не согласен	Совершенно согласен	Скорее согласен	Не могу определиться	Совершенно согласен	Скорее не согласен	Не могу определиться	Не могу определиться	Не могу определиться	Скорее не согласен	Скорее согласен	Не могу определиться	Совершенно не согласен	Совершенно согласен	Совершенно не согласен	Не могу определиться
Мужской	43	Не могу определиться	Скорее согласен	Совершенно не согласен	Не могу определиться	Не могу определиться	Скорее согласен	Совершенно не согласен	Не могу определиться	Скорее согласен	Скорее не согласен	Скорее согласен	Не могу определиться	Скорее не согласен	Не могу определиться	Скорее согласен	Скорее не согласен	Не могу определиться	Скорее согласен	Не могу определиться	Скорее согласен	Скорее согласен	Скорее не согласен	Скорее согласен	Скорее согласен	Скорее согласен	Не могу определиться	Скорее не согласен	Скорее согласен	Не могу определиться	Не могу определиться	Скорее согласен	Скорее согласен	Скорее не согласен	Совершенно не согласен	Скорее не согласен	Совершенно не согласен	Скорее согласен	Не согласен	Не согласен	Не согласен	Согласен	Не согласен	Согласен	Согласен	Согласен	Не согласен	Не согласен	Согласен
Мужской	24	Скорее согласен	Скорее не согласен	Скорее не согласен	Скорее согласен	Скорее согласен	Не могу определиться	Скорее согласен	Не могу определиться	Совершенно согласен	Не могу определиться	Скорее не согласен	Скорее согласен	Скорее согласен	Не могу определиться	Скорее согласен	Скорее не согласен	Скорее согласен	Скорее не согласен	Скорее согласен	Совершенно не согласен	Не могу определиться	Скорее согласен	Совершенно согласен	Скорее согласен	Не могу определиться	Скорее согласен	Совершенно не согласен	Совершенно согласен	Не могу определиться	Скорее не согласен	Скорее не согласен	Скорее согласен	Совершенно не согласен	Скорее согласен	Скорее не согласен	Совершенно не согласен	Совершенно не согласен	Не согласен	Не согласен	Полностью не согласен	Согласен	Безразлично	Безразлично	Полностью согласен	Согласен	Полностью не согласен	Полностью не согласен	Согласен
Мужской	37	Совершенно не согласен	Совершенно не согласен	Совершенно не согласен	Совершенно не согласен	Скорее не согласен	Скорее не согласен	Совершенно не согласен	Скорее не согласен	Скорее согласен	Не могу определиться	Совершенно согласен	Совершенно согласен	Скорее не согласен	Скорее согласен	Совершенно согласен	Скорее не согласен	Скорее не согласен	Совершенно согласен	Скорее не согласен	Совершенно не согласен	Совершенно согласен	Не могу определиться	Совершенно согласен	Скорее не согласен	Скорее согласен	Скорее согласен	Совершенно не согласен	Скорее согласен	Совершенно не согласен	Не могу определиться	Совершенно согласен	Скорее согласен	Скорее согласен	Совершенно не согласен	Скорее согласен	Совершенно не согласен	Совершенно согласен	Полностью не согласен	Не согласен	Не согласен	Согласен	Безразлично	Согласен	Согласен	Согласен	Согласен	Не согласен	Согласен
Мужской	32	Скорее согласен	Не могу определиться	Совершенно не согласен	Скорее не согласен	Не могу определиться	Не могу определиться	Совершенно не согласен	Не могу определиться	Скорее согласен	Совершенно согласен	Скорее согласен	Совершенно согласен	Скорее не согласен	Скорее не согласен	Совершенно согласен	Не могу определиться	Не могу определиться	Скорее согласен	Не могу определиться	Совершенно не согласен	Скорее согласен	Совершенно не согласен	Совершенно согласен	Совершенно не согласен	Скорее согласен	Совершенно согласен	Совершенно не согласен	Совершенно согласен	Совершенно не согласен	Совершенно не согласен	Не могу определиться	Скорее согласен	Совершенно согласен	Совершенно не согласен	Совершенно согласен	Совершенно не согласен	Совершенно согласен	Полностью согласен	Согласен	Безразлично	Полностью согласен	Полностью согласен	Полностью не согласен	Полностью согласен	Безразлично	Полностью не согласен	Согласен	Полностью не согласен
Мужской	26	Скорее не согласен	Совершенно не согласен	Не могу определиться	Скорее не согласен	Скорее согласен	Скорее не согласен	Совершенно не согласен	Совершенно не согласен	Совершенно согласен	Скорее согласен	Скорее согласен	Совершенно согласен	Скорее не согласен	Скорее не согласен	Совершенно согласен	Скорее не согласен	Скорее согласен	Совершенно согласен	Скорее не согласен	Совершенно не согласен	Совершенно согласен	Скорее согласен	Совершенно согласен	Скорее не согласен	Скорее не согласен	Скорее согласен	Не могу определиться	Совершенно согласен	Скорее не согласен	Скорее не согласен	Не могу определиться	Скорее согласен	Скорее не согласен	Совершенно не согласен	Скорее согласен	Совершенно не согласен	Не могу определиться	Не согласен	Безразлично	Не согласен	Полностью согласен	Согласен	Не согласен	Согласен	Согласен	Не согласен	Согласен	Согласен
Женский	22	Совершенно не согласен	Скорее согласен	Не могу определиться	Не могу определиться	Скорее не согласен	Не могу определиться	Не могу определиться	Не могу определиться	Скорее не согласен	Не могу определиться	Не могу определиться	Не могу определиться	Скорее согласен	Скорее согласен	Скорее согласен	Не могу определиться	Скорее не согласен	Скорее не согласен	Не могу определиться	Не могу определиться	Не могу определиться	Скорее не согласен	Не могу определиться	Не могу определиться	Не могу определиться	Скорее согласен	Скорее согласен	Не могу определиться	Скорее согласен	Скорее не согласен	Не могу определиться	Не могу определиться	Не могу определиться	Скорее согласен	Скорее не согласен	Не могу определиться	Не могу определиться	Безразлично	Не согласен	Безразлично	Безразлично	Согласен	Безразлично	Не согласен	Согласен	Безразлично	Не согласен	Безразлично
Женский	23	Не могу определиться	Не могу определиться	Скорее не согласен	Не могу определиться	Скорее не согласен	Не могу определиться	Скорее не согласен	Скорее не согласен	Не могу определиться	Скорее не согласен	Скорее согласен	Скорее согласен	Не могу определиться	Скорее согласен	Скорее согласен	Скорее согласен	Не могу определиться	Не могу определиться	Скорее согласен	Скорее согласен	Скорее не согласен	Скорее не согласен	Не могу определиться	Не могу определиться	Скорее согласен	Скорее согласен	Не могу определиться	Скорее не согласен	Скорее согласен	Не могу определиться	Не могу определиться	Скорее согласен	Скорее согласен	Скорее не согласен	Скорее не согласен	Скорее согласен	Скорее согласен
Женский	45	Не могу определиться	Не могу определиться	Не могу определиться	Скорее не согласен	Скорее не согласен	Не могу определиться	Не могу определиться	Скорее не согласен	Скорее согласен	Скорее не согласен	Скорее согласен	Скорее согласен	Скорее не согласен	Не могу определиться	Скорее согласен	Скорее не согласен	Скорее не согласен	Скорее согласен	Скорее не согласен	Скорее не согласен	Скорее согласен	Не могу определиться	Скорее согласен	Не могу определиться	Скорее согласен	Скорее согласен	Не могу определиться	Скорее согласен	Скорее не согласен	Не могу определиться	Не могу определиться	Скорее согласен	Скорее согласен	Не могу определиться	Не могу определиться	Не могу определиться	Скорее согласен	Не согласен	Безразлично	Не согласен	Согласен	Безразлично	Не согласен	Согласен	Не согласен	Полностью не согласен	Не согласен	Не согласен
Мужской	27	Совершенно согласен	Совершенно не согласен	Совершенно согласен	Скорее согласен	Скорее согласен	Совершенно не согласен	Не могу определиться	Совершенно согласен	Скорее не согласен	Скорее согласен	Совершенно согласен	Скорее не согласен	Не могу определиться	Скорее согласен	Совершенно не согласен	Совершенно не согласен	Совершенно согласен	Скорее согласен	Скорее не согласен	Скорее согласен	Не могу определиться	Скорее согласен	Скорее не согласен	Скорее согласен	Совершенно согласен	Не могу определиться	Совершенно согласен	Скорее не согласен	Скорее согласен	Не могу определиться	Скорее согласен	Скорее не согласен	Скорее не согласен	Скорее согласен	Совершенно не согласен	Скорее согласен	Скорее не согласен
Мужской	34	Скорее не согласен	Скорее согласен	Совершенно согласен	Скорее согласен	Скорее не согласен	Не могу определиться	Скорее не согласен	Не могу определиться	Скорее согласен	Скорее не согласен	Не могу определиться	Совершенно согласен	Не могу определиться	Скорее не согласен	Скорее согласен	Скорее согласен	Не могу определиться	Не могу определиться	Скорее согласен	Совершенно согласен	Не могу определиться	Скорее не согласен	Скорее не согласен	Скорее согласен	Скорее не согласен	Скорее согласен	Скорее согласен	Совершенно согласен	Скорее не согласен	Скорее не согласен	Скорее не согласен	Скорее согласен	Совершенно не согласен	Совершенно не согласен	Скорее не согласен	Совершенно не согласен	Скорее не согласен
Мужской	30	Совершенно не согласен	Скорее согласен	Скорее согласен	Скорее не согласен	Скорее не согласен	Совершенно не согласен	Скорее не согласен	Скорее не согласен	Скорее согласен	Скорее не согласен	Не могу определиться	Скорее согласен	Совершенно не согласен	Скорее согласен	Скорее согласен	Скорее не согласен	Скорее не согласен	Скорее согласен	Не могу определиться	Совершенно не согласен	Скорее согласен	Не могу определиться	Скорее согласен	Совершенно не согласен	Скорее согласен	Скорее согласен	Не могу определиться	Скорее согласен	Совершенно не согласен	Скорее согласен	Совершенно согласен	Скорее согласен	Совершенно согласен	Скорее не согласен	Скорее не согласен	Не могу определиться	Совершенно согласен	Согласен	Не согласен	Согласен	Согласен	Не согласен	Не согласен	Согласен	Полностью не согласен	Не согласен	Не согласен	Согласен
Мужской	27	Скорее согласен	Совершенно не согласен	Совершенно не согласен	Скорее согласен	Скорее согласен	Не могу определиться	Совершенно не согласен	Скорее согласен	Скорее согласен	Скорее согласен	Скорее согласен	Скорее согласен	Скорее не согласен	Скорее согласен	Скорее согласен	Скорее не согласен	Скорее не согласен	Скорее согласен	Скорее согласен	Скорее согласен	Скорее согласен	Не могу определиться	Скорее согласен	Скорее согласен	Не могу определиться	Скорее согласен	Скорее не согласен	Скорее согласен	Скорее согласен	Скорее согласен	Скорее не согласен	Скорее согласен	Скорее не согласен	Совершенно не согласен	Скорее не согласен	Совершенно не согласен	Скорее не согласен	Не согласен	Не согласен	Не согласен	Согласен	Не согласен	Безразлично	Согласен	Согласен	Не согласен	Безразлично	Не согласен
Женский	23	Совершенно не согласен	Совершенно согласен	Скорее не согласен	Совершенно не согласен	Скорее не согласен	Скорее не согласен	Скорее не согласен	Не могу определиться	Скорее не согласен	Скорее не согласен	Скорее согласен	Скорее согласен	Не могу определиться	Скорее не согласен	Скорее согласен	Скорее согласен	Не могу определиться	Скорее согласен	Скорее согласен	Скорее согласен	Скорее не согласен	Совершенно не согласен	Не могу определиться	Совершенно согласен	Скорее согласен	Совершенно согласен	Совершенно не согласен	Не могу определиться	Скорее не согласен	Не могу определиться	Скорее не согласен	Совершенно согласен	Скорее согласен	Не могу определиться	Не могу определиться	Совершенно согласен	Скорее согласен
Женский	25	Не могу определиться	Совершенно согласен	Совершенно согласен	Совершенно не согласен	Совершенно не согласен	Совершенно не согласен	Совершенно согласен	Не могу определиться	Скорее согласен	Совершенно не согласен	Не могу определиться	Скорее согласен	Скорее согласен	Скорее не согласен	Скорее согласен	Скорее не согласен	Совершенно не согласен	Скорее согласен	Не могу определиться	Скорее согласен	Скорее согласен	Скорее не согласен	Скорее согласен	Скорее согласен	Не могу определиться	Не могу определиться	Скорее согласен	Совершенно согласен	Не могу определиться	Скорее не согласен	Скорее не согласен	Скорее согласен	Скорее не согласен	Скорее согласен	Не могу определиться	Скорее согласен	Не могу определиться
Женский	28	Не могу определиться	Совершенно согласен	Совершенно согласен	Совершенно не согласен	Совершенно не согласен	Совершенно не согласен	Совершенно согласен	Не могу определиться	Скорее согласен	Совершенно не согласен	Не могу определиться	Скорее согласен	Скорее согласен	Скорее не согласен	Скорее согласен	Скорее не согласен	Совершенно не согласен	Скорее согласен	Не могу определиться	Скорее согласен	Скорее согласен	Скорее не согласен	Скорее согласен	Скорее согласен	Не могу определиться	Не могу определиться	Скорее согласен	Совершенно согласен	Не могу определиться	Скорее не согласен	Скорее не согласен	Скорее согласен	Скорее не согласен	Скорее согласен	Не могу определиться	Скорее согласен	Не могу определиться
Женский	18	Скорее согласен	Не могу определиться	Скорее согласен	Скорее согласен	Скорее согласен	Скорее согласен	Скорее согласен	Скорее согласен	Скорее не согласен	Совершенно согласен	Не могу определиться	Совершенно согласен	Скорее согласен	Совершенно не согласен	Скорее согласен	Скорее согласен	Скорее согласен	Совершенно согласен	Совершенно согласен	Скорее не согласен	Скорее согласен	Скорее не согласен	Скорее согласен	Совершенно не согласен	Совершенно не согласен	Скорее согласен	Скорее не согласен	Совершенно не согласен	Скорее не согласен	Скорее согласен	Совершенно не согласен	Скорее не согласен	Совершенно не согласен	Скорее не согласен	Скорее согласен	Не могу определиться	Скорее согласен	Не согласен	Полностью не согласен	Не согласен	Полностью согласен	Полностью согласен	Безразлично	Не согласен	Согласен	Согласен	Согласен	Не согласен
Женский	35	Скорее согласен	Совершенно согласен	Совершенно согласен	Совершенно не согласен	Совершенно не согласен	Совершенно не согласен	Совершенно согласен	Совершенно не согласен	Не могу определиться	Совершенно не согласен	Совершенно не согласен	Скорее согласен	Скорее не согласен	Скорее не согласен	Совершенно согласен	Совершенно не согласен	Совершенно не согласен	Совершенно согласен	Совершенно не согласен	Совершенно согласен	Скорее согласен	Скорее согласен	Совершенно согласен	Скорее согласен	Совершенно не согласен	Совершенно согласен	Совершенно согласен	Совершенно согласен	Не могу определиться	Скорее не согласен	Совершенно не согласен	Совершенно согласен	Скорее не согласен	Совершенно согласен	Совершенно согласен	Скорее согласен	Скорее согласен	Безразлично	Полностью не согласен	Полностью не согласен	Полностью согласен	Не согласен	Не согласен	Согласен	Не согласен	Полностью не согласен	Полностью согласен	Полностью не согласен
Мужской	23	Скорее не согласен	Не могу определиться	Совершенно согласен	Скорее согласен	Скорее согласен	Скорее согласен	Скорее согласен	Скорее согласен	Не могу определиться	Не могу определиться	Скорее согласен	Не могу определиться	Скорее не согласен	Скорее согласен	Не могу определиться	Скорее не согласен	Не могу определиться	Не могу определиться	Скорее не согласен	Не могу определиться	Не могу определиться	Не могу определиться	Скорее согласен	Не могу определиться	Скорее не согласен	Скорее согласен	Скорее не согласен	Не могу определиться	Скорее не согласен	Не могу определиться	Скорее не согласен	Не могу определиться	Не могу определиться	Скорее не согласен	Не могу определиться	Не могу определиться	Не могу определиться
Мужской	23	Скорее не согласен	Скорее не согласен	Совершенно не согласен	Скорее согласен	Не могу определиться	Не могу определиться	Скорее согласен	Скорее согласен	Не могу определиться	Скорее согласен	Не могу определиться	Не могу определиться	Скорее не согласен	Не могу определиться	Скорее согласен	Не могу определиться	Скорее согласен	Скорее согласен	Не могу определиться	Совершенно не согласен	Скорее согласен	Не могу определиться	Совершенно согласен	Не могу определиться	Скорее согласен	Скорее не согласен	Не могу определиться	Скорее согласен	Не могу определиться	Скорее не согласен	Скорее согласен	Не могу определиться	Скорее не согласен	Не могу определиться	Скорее не согласен	Совершенно не согласен	Не могу определиться
Мужской	40	Скорее не согласен	Скорее не согласен	Не могу определиться	Не могу определиться	Скорее согласен	Скорее согласен	Скорее не согласен	Не могу определиться	Скорее не согласен	Скорее согласен	Скорее не согласен	Скорее согласен	Не могу определиться	Скорее не согласен	Скорее согласен	Не могу определиться	Скорее согласен	Не могу определиться	Скорее согласен	Скорее согласен	Не могу определиться	Не могу определиться	Не могу определиться	Скорее согласен	Не могу определиться	Скорее согласен	Совершенно не согласен	Скорее согласен	Не могу определиться	Не могу определиться	Скорее не согласен	Скорее согласен	Не могу определиться	Совершенно не согласен	Не могу определиться	Совершенно не согласен	Скорее согласен
Мужской	19	Совершенно не согласен	Совершенно не согласен	Совершенно не согласен	Скорее не согласен	Совершенно согласен	Совершенно согласен	Скорее не согласен	Скорее не согласен	Совершенно согласен	Скорее не согласен	Не могу определиться	Скорее согласен	Совершенно согласен	Скорее не согласен	Совершенно согласен	Совершенно не согласен	Скорее не согласен	Совершенно согласен	Скорее согласен	Совершенно согласен	Скорее согласен	Совершенно не согласен	Совершенно согласен	Совершенно согласен	Скорее согласен	Совершенно согласен	Совершенно не согласен	Совершенно согласен	Скорее не согласен	Скорее не согласен	Скорее не согласен	Совершенно не согласен	Скорее не согласен	Совершенно не согласен	Скорее не согласен	Совершенно не согласен	Скорее согласен
Мужской	20	Скорее согласен	Скорее не согласен	Совершенно не согласен	Скорее не согласен	Скорее согласен	Скорее не согласен	Не могу определиться	Скорее согласен	Не могу определиться	Скорее согласен	Совершенно согласен	Скорее согласен	Совершенно не согласен	Скорее согласен	Совершенно согласен	Не могу определиться	Не могу определиться	Не могу определиться	Скорее не согласен	Совершенно не согласен	Совершенно согласен	Скорее согласен	Скорее согласен	Не могу определиться	Скорее не согласен	Не могу определиться	Не могу определиться	Скорее согласен	Скорее не согласен	Скорее не согласен	Скорее не согласен	Скорее согласен	Скорее согласен	Скорее согласен	Скорее согласен	Скорее не согласен	Скорее согласен	Не согласен	Полностью не согласен	Не согласен	Согласен	Безразлично	Согласен	Не согласен	Безразлично	Не согласен	Не согласен	Согласен
Мужской	33	Скорее согласен	Не могу определиться	Не могу определиться	Не могу определиться	Не могу определиться	Не могу определиться	Не могу определиться	Не могу определиться	Скорее согласен	Скорее согласен	Скорее не согласен	Скорее согласен	Скорее не согласен	Скорее не согласен	Скорее согласен	Скорее согласен	Скорее не согласен	Скорее согласен	Не могу определиться	Скорее не согласен	Скорее согласен	Скорее согласен	Совершенно согласен	Скорее согласен	Скорее не согласен	Скорее согласен	Скорее не согласен	Скорее согласен	Скорее не согласен	Скорее согласен	Скорее не согласен	Скорее согласен	Скорее не согласен	Не могу определиться	Не могу определиться	Не могу определиться	Не могу определиться	Не согласен	Не согласен	Безразлично	Согласен	Не согласен	Безразлично	Безразлично	Согласен	Согласен	Не согласен	Согласен
Женский	23	Не могу определиться	Совершенно согласен	Совершенно согласен	Скорее не согласен	Скорее не согласен	Скорее не согласен	Скорее не согласен	Скорее не согласен	Скорее согласен	Совершенно не согласен	Скорее согласен	Совершенно согласен	Скорее не согласен	Скорее не согласен	Совершенно согласен	Скорее согласен	Скорее согласен	Скорее согласен	Скорее согласен	Совершенно не согласен	Скорее согласен	Скорее согласен	Скорее согласен	Совершенно не согласен	Не могу определиться	Скорее согласен	Скорее согласен	Скорее согласен	Скорее не согласен	Скорее не согласен	Скорее не согласен	Не могу определиться	Скорее согласен	Скорее не согласен	Не могу определиться	Совершенно согласен	Скорее согласен
Женский	27	Скорее не согласен	Скорее согласен	Скорее не согласен	Скорее не согласен	Скорее не согласен	Скорее не согласен	Совершенно не согласен	Скорее согласен	Скорее не согласен	Совершенно не согласен	Не могу определиться	Совершенно согласен	Не могу определиться	Скорее не согласен	Скорее согласен	Не могу определиться	Не могу определиться	Не могу определиться	Не могу определиться	Совершенно согласен	Скорее согласен	Не могу определиться	Совершенно согласен	Скорее согласен	Не могу определиться	Не могу определиться	Скорее согласен	Скорее согласен	Скорее согласен	Скорее не согласен	Скорее не согласен	Совершенно согласен	Совершенно не согласен	Скорее не согласен	Совершенно согласен	Совершенно согласен	Скорее согласен
Женский	35	Скорее не согласен	Скорее согласен	Скорее согласен	Скорее не согласен	Скорее не согласен	Скорее не согласен	Совершенно не согласен	Скорее не согласен	Совершенно согласен	Совершенно не согласен	Скорее не согласен	Не могу определиться	Скорее не согласен	Скорее не согласен	Скорее согласен	Совершенно не согласен	Скорее не согласен	Скорее согласен	Не могу определиться	Скорее не согласен	Скорее согласен	Скорее не согласен	Скорее согласен	Совершенно согласен	Скорее согласен	Не могу определиться	Совершенно согласен	Совершенно согласен	Совершенно согласен	Не могу определиться	Не могу определиться	Совершенно согласен	Скорее согласен	Не могу определиться	Не могу определиться	Скорее не согласен	Не могу определиться
Женский	22	Совершенно не согласен	Скорее согласен	Скорее не согласен	Не могу определиться	Не могу определиться	Не могу определиться	Совершенно согласен	Не могу определиться	Не могу определиться	Совершенно согласен	Не могу определиться	Скорее согласен	Совершенно не согласен	Совершенно не согласен	Совершенно согласен	Совершенно согласен	Не могу определиться	Скорее согласен	Совершенно согласен	Совершенно не согласен	Совершенно согласен	Скорее не согласен	Совершенно согласен	Совершенно не согласен	Скорее не согласен	Скорее согласен	Скорее не согласен	Не могу определиться	Совершенно не согласен	Скорее не согласен	Совершенно не согласен	Скорее согласен	Совершенно не согласен	Совершенно согласен	Скорее согласен	Скорее не согласен	Не могу определиться
Женский	54	Скорее согласен	Совершенно согласен	Скорее согласен	Совершенно не согласен	Совершенно не согласен	Совершенно не согласен	Скорее согласен	Совершенно не согласен	Скорее согласен	Совершенно не согласен	Не могу определиться	Совершенно согласен	Совершенно не согласен	Не могу определиться	Совершенно согласен	Совершенно не согласен	Совершенно не согласен	Совершенно согласен	Скорее не согласен	Не могу определиться	Скорее согласен	Совершенно согласен	Совершенно согласен	Скорее согласен	Не могу определиться	Совершенно согласен	Совершенно согласен	Совершенно согласен	Совершенно не согласен	Не могу определиться	Совершенно не согласен	Скорее согласен	Совершенно не согласен	Скорее согласен	Совершенно согласен	Совершенно согласен	Совершенно согласен
Мужской	24	Скорее согласен	Совершенно не согласен	Совершенно не согласен	Скорее согласен	Совершенно не согласен	Совершенно не согласен	Совершенно не согласен	Не могу определиться	Скорее согласен	Совершенно не согласен	Скорее не согласен	Скорее согласен	Совершенно согласен	Совершенно не согласен	Не могу определиться	Не могу определиться	Скорее согласен	Скорее согласен	Скорее согласен	Совершенно согласен	Не могу определиться	Не могу определиться	Совершенно согласен	Скорее согласен	Скорее согласен	Совершенно согласен	Совершенно не согласен	Совершенно согласен	Совершенно согласен	Скорее согласен	Не могу определиться	Скорее согласен	Совершенно не согласен	Скорее согласен	Совершенно согласен	Совершенно не согласен	Не могу определиться
Мужской	42	Скорее согласен	Не могу определиться	Совершенно не согласен	Совершенно не согласен	Совершенно не согласен	Совершенно не согласен	Скорее согласен	Скорее не согласен	Совершенно не согласен	Совершенно не согласен	Совершенно согласен	Совершенно согласен	Скорее согласен	Скорее согласен	Совершенно согласен	Совершенно не согласен	Совершенно не согласен	Совершенно согласен	Скорее не согласен	Скорее согласен	Скорее согласен	Скорее согласен	Скорее не согласен	Скорее не согласен	Совершенно согласен	Совершенно согласен	Скорее согласен	Скорее согласен	Скорее согласен	Скорее не согласен	Скорее согласен	Совершенно согласен	Скорее согласен	Не могу определиться	Не могу определиться	Совершенно не согласен	Совершенно согласен	Согласен	Не согласен	Не согласен	Безразлично	Согласен	Не согласен	Полностью не согласен	Согласен	Не согласен	Согласен	Не согласен
Женский	17	Не могу определиться	Скорее согласен	Скорее согласен	Скорее не согласен	Скорее не согласен	Скорее согласен	Скорее согласен	Скорее не согласен	Скорее согласен	Скорее не согласен	Скорее согласен	Скорее согласен	Скорее не согласен	Скорее согласен	Скорее согласен	Совершенно не согласен	Совершенно не согласен	Скорее согласен	Совершенно не согласен	Совершенно не согласен	Скорее согласен	Не могу определиться	Скорее согласен	Скорее не согласен	Скорее согласен	Скорее согласен	Не могу определиться	Скорее согласен	Скорее не согласен	Скорее не согласен	Скорее согласен	Скорее согласен	Скорее согласен	Скорее согласен	Скорее согласен	Совершенно согласен	Совершенно согласен	Не согласен	Полностью не согласен	Не согласен	Полностью согласен	Полностью согласен	Полностью согласен	Не согласен	Не согласен	Полностью не согласен	Не согласен	Согласен
Женский	56	Скорее не согласен	Скорее согласен	Скорее не согласен	Не могу определиться	Скорее не согласен	Скорее не согласен	Скорее не согласен	Скорее согласен	Скорее не согласен	Скорее согласен	Скорее не согласен	Скорее согласен	Скорее согласен	Совершенно не согласен	Скорее согласен	Скорее согласен	Совершенно согласен	Не могу определиться	Скорее согласен	Скорее не согласен	Скорее согласен	Скорее согласен	Скорее согласен	Не могу определиться	Скорее согласен	Совершенно согласен	Скорее не согласен	Совершенно согласен	Совершенно не согласен	Скорее не согласен	Скорее согласен	Не могу определиться	Скорее не согласен	Скорее не согласен	Скорее не согласен	Совершенно согласен	Совершенно согласен	Не согласен	Не согласен	Не согласен	Согласен	Не согласен	Полностью не согласен	Согласен	Согласен	Не согласен	Согласен	Согласен
Женский	24	Скорее не согласен	Совершенно не согласен	Совершенно не согласен	Совершенно не согласен	Совершенно не согласен	Совершенно не согласен	Скорее согласен	Скорее не согласен	Не могу определиться	Совершенно не согласен	Совершенно согласен	Скорее согласен	Скорее согласен	Не могу определиться	Скорее согласен	Скорее согласен	Совершенно не согласен	Скорее не согласен	Скорее согласен	Скорее не согласен	Совершенно согласен	Не могу определиться	Совершенно согласен	Скорее согласен	Скорее согласен	Скорее согласен	Совершенно не согласен	Совершенно согласен	Скорее согласен	Не могу определиться	Скорее не согласен	Скорее согласен	Совершенно согласен	Скорее согласен	Скорее согласен	Совершенно не согласен	Совершенно согласен	Не согласен	Полностью не согласен	Безразлично	Не согласен	Безразлично	Согласен	Не согласен	Согласен	Согласен	Согласен	Полностью согласен
Женский	57	Скорее не согласен	Скорее согласен	Скорее не согласен	Скорее не согласен	Скорее не согласен	Скорее согласен	Скорее не согласен	Скорее согласен	Скорее согласен	Скорее не согласен	Скорее согласен	Скорее согласен	Скорее не согласен	Не могу определиться	Скорее согласен	Скорее не согласен	Скорее не согласен	Не могу определиться	Скорее согласен	Скорее не согласен	Совершенно согласен	Скорее не согласен	Скорее согласен	Скорее не согласен	Скорее согласен	Скорее согласен	Скорее согласен	Скорее согласен	Скорее не согласен	Не могу определиться	Скорее не согласен	Скорее согласен	Скорее согласен	Скорее не согласен	Скорее согласен	Не могу определиться	Скорее согласен	Безразлично	Не согласен	Не согласен	Согласен	Согласен	Безразлично	Согласен	Согласен	Не согласен	Согласен	Не согласен
Женский	45	Скорее не согласен	Скорее не согласен	Скорее не согласен	Совершенно не согласен	Совершенно не согласен	Скорее согласен	Совершенно не согласен	Скорее согласен	Скорее согласен	Совершенно не согласен	Не могу определиться	Скорее согласен	Не могу определиться	Не могу определиться	Совершенно согласен	Совершенно не согласен	Совершенно не согласен	Совершенно согласен	Совершенно не согласен	Совершенно не согласен	Совершенно согласен	Скорее не согласен	Совершенно согласен	Совершенно согласен	Совершенно согласен	Совершенно согласен	Скорее не согласен	Совершенно согласен	Скорее не согласен	Скорее согласен	Не могу определиться	Совершенно согласен	Скорее согласен	Совершенно не согласен	Совершенно согласен	Скорее не согласен	Совершенно согласен	Согласен	Согласен	Безразлично	Полностью согласен	Безразлично	Безразлично	Согласен	Не согласен	Безразлично	Согласен	Не согласен
Мужской	32	Скорее согласен	Скорее не согласен	Совершенно не согласен	Скорее согласен	Скорее согласен	Скорее согласен	Скорее не согласен	Скорее согласен	Совершенно согласен	Скорее согласен	Скорее согласен	Скорее согласен	Скорее не согласен	Скорее не согласен	Скорее согласен	Скорее согласен	Скорее согласен	Скорее согласен	Скорее согласен	Совершенно согласен	Скорее не согласен	Скорее не согласен	Скорее согласен	Скорее согласен	Скорее согласен	Скорее согласен	Не могу определиться	Скорее согласен	Скорее не согласен	Скорее не согласен	Скорее не согласен	Скорее согласен	Совершенно не согласен	Совершенно не согласен	Скорее согласен	Скорее не согласен	Скорее не согласен	Согласен	Полностью не согласен	Не согласен	Согласен	Безразлично	Не согласен	Согласен	Не согласен	Полностью не согласен	Не согласен	Согласен
Женский	22	Скорее не согласен	Не могу определиться	Не могу определиться	Не могу определиться	Скорее не согласен	Скорее не согласен	Скорее не согласен	Не могу определиться	Скорее не согласен	Скорее не согласен	Не могу определиться	Скорее не согласен	Скорее согласен	Скорее согласен	Скорее согласен	Скорее согласен	Не могу определиться	Скорее согласен	Не могу определиться	Скорее не согласен	Скорее согласен	Скорее согласен	Совершенно согласен	Не могу определиться	Не могу определиться	Скорее не согласен	Не могу определиться	Скорее согласен	Скорее согласен	Скорее согласен	Не могу определиться	Скорее согласен	Не могу определиться	Не могу определиться	Скорее согласен	Скорее согласен	Не могу определиться
Женский	27	Скорее согласен	Скорее согласен	Скорее согласен	Скорее согласен	Скорее не согласен	Скорее согласен	Не могу определиться	Скорее согласен	Совершенно согласен	Скорее не согласен	Скорее согласен	Скорее не согласен	Скорее не согласен	Скорее не согласен	Скорее согласен	Скорее не согласен	Скорее согласен	Скорее согласен	Скорее не согласен	Скорее не согласен	Совершенно не согласен	Не могу определиться	Скорее согласен	Скорее согласен	Скорее согласен	Скорее согласен	Совершенно не согласен	Скорее согласен	Не могу определиться	Скорее согласен	Не могу определиться	Скорее согласен	Скорее не согласен	Скорее согласен	Скорее согласен	Совершенно не согласен	Скорее согласен
Женский	42	Совершенно согласен	Совершенно согласен	Совершенно согласен	Не могу определиться	Не могу определиться	Не могу определиться	Скорее не согласен	Скорее согласен	Скорее согласен	Не могу определиться	Не могу определиться	Скорее согласен	Не могу определиться	Совершенно не согласен	Совершенно согласен	Скорее не согласен	Скорее согласен	Скорее согласен	Не могу определиться	Скорее не согласен	Совершенно согласен	Совершенно согласен	Совершенно согласен	Не могу определиться	Скорее не согласен	Скорее согласен	Не могу определиться	Скорее согласен	Скорее не согласен	Совершенно не согласен	Совершенно не согласен	Не могу определиться	Скорее не согласен	Скорее не согласен	Скорее согласен	Скорее согласен	Совершенно согласен
Женский	33	Скорее согласен	Скорее согласен	Скорее не согласен	Скорее не согласен	Скорее не согласен	Скорее не согласен	Скорее не согласен	Скорее согласен	Скорее не согласен	Скорее согласен	Не могу определиться	Не могу определиться	Скорее не согласен	Скорее не согласен	Скорее согласен	Не могу определиться	Не могу определиться	Скорее согласен	Скорее не согласен	Совершенно согласен	Совершенно согласен	Скорее согласен	Скорее согласен	Совершенно согласен	Скорее не согласен	Скорее согласен	Не могу определиться	Скорее согласен	Скорее согласен	Скорее не согласен	Скорее не согласен	Скорее согласен	Скорее согласен	Не могу определиться	Скорее согласен	Совершенно не согласен	Скорее согласен	Полностью не согласен	Не согласен	Полностью согласен	Безразлично	Полностью согласен	Согласен	Согласен	Не согласен	Безразлично	Согласен	Согласен
Женский	27	Скорее не согласен	Скорее согласен	Совершенно не согласен	Скорее не согласен	Скорее не согласен	Не могу определиться	Скорее не согласен	Скорее не согласен	Не могу определиться	Не могу определиться	Скорее согласен	Не могу определиться	Скорее согласен	Не могу определиться	Совершенно согласен	Не могу определиться	Совершенно не согласен	Совершенно согласен	Скорее согласен	Не могу определиться	Совершенно согласен	Совершенно не согласен	Совершенно согласен	Совершенно согласен	Совершенно согласен	Скорее согласен	Скорее не согласен	Не могу определиться	Совершенно согласен	Скорее не согласен	Скорее не согласен	Совершенно согласен	Совершенно не согласен	Совершенно не согласен	Совершенно согласен	Скорее не согласен	Не могу определиться	Полностью не согласен	Не согласен	Согласен	Согласен	Согласен	Безразлично	Согласен	Не согласен	Не согласен	Безразлично	Согласен
Женский	38	Совершенно согласен	Скорее не согласен	Скорее не согласен	Совершенно не согласен	Совершенно не согласен	Совершенно не согласен	Совершенно согласен	Скорее согласен	Скорее согласен	Совершенно не согласен	Совершенно согласен	Совершенно согласен	Не могу определиться	Совершенно согласен	Совершенно согласен	Скорее не согласен	Не могу определиться	Скорее согласен	Не могу определиться	Совершенно согласен	Совершенно согласен	Совершенно согласен	Совершенно согласен	Скорее не согласен	Не могу определиться	Совершенно согласен	Скорее согласен	Скорее не согласен	Совершенно не согласен	Совершенно не согласен	Скорее не согласен	Скорее согласен	Совершенно не согласен	Совершенно согласен	Совершенно согласен	Скорее согласен	Не могу определиться	Не согласен	Не согласен	Полностью не согласен	Согласен	Согласен	Полностью согласен	Согласен	Согласен	Согласен	Не согласен	Полностью не согласен
Мужской	55	Скорее согласен	Скорее согласен	Не могу определиться	Скорее не согласен	Скорее не согласен	Скорее не согласен	Скорее согласен	Скорее не согласен	Скорее согласен	Скорее не согласен	Скорее не согласен	Скорее согласен	Скорее не согласен	Скорее согласен	Совершенно согласен	Скорее согласен	Скорее не согласен	Совершенно согласен	Скорее согласен	Скорее не согласен	Скорее согласен	Не могу определиться	Совершенно согласен	Не могу определиться	Скорее согласен	Совершенно согласен	Скорее не согласен	Совершенно согласен	Скорее не согласен	Скорее не согласен	Скорее не согласен	Совершенно согласен	Скорее не согласен	Скорее согласен	Скорее не согласен	Скорее не согласен	Скорее согласен	Согласен	Согласен	Безразлично	Согласен	Не согласен	Согласен	Согласен	Согласен	Согласен	Не согласен	Согласен
Женский	31	Скорее согласен	Скорее не согласен	Скорее не согласен	Скорее не согласен	Скорее не согласен	Скорее не согласен	Совершенно согласен	Скорее согласен	Скорее не согласен	Скорее не согласен	Скорее не согласен	Скорее согласен	Скорее согласен	Скорее не согласен	Скорее согласен	Скорее согласен	Скорее не согласен	Скорее согласен	Скорее согласен	Совершенно согласен	Скорее согласен	Скорее согласен	Скорее согласен	Совершенно согласен	Не могу определиться	Скорее согласен	Скорее согласен	Скорее согласен	Скорее не согласен	Скорее не согласен	Скорее не согласен	Скорее согласен	Скорее не согласен	Скорее согласен	Скорее согласен	Скорее согласен	Скорее согласен
Женский	23	Не могу определиться	Скорее согласен	Скорее согласен	Скорее не согласен	Скорее не согласен	Скорее не согласен	Скорее согласен	Совершенно не согласен	Скорее согласен	Совершенно не согласен	Скорее согласен	Скорее согласен	Скорее не согласен	Скорее согласен	Скорее согласен	Совершенно не согласен	Скорее не согласен	Скорее согласен	Скорее не согласен	Скорее не согласен	Скорее согласен	Не могу определиться	Скорее согласен	Скорее согласен	Совершенно согласен	Совершенно согласен	Не могу определиться	Скорее согласен	Скорее согласен	Скорее согласен	Не могу определиться	Скорее согласен	Скорее не согласен	Скорее согласен	Совершенно согласен	Не могу определиться	Скорее не согласен	Не согласен	Не согласен	Не согласен	Согласен	Согласен	Согласен	Не согласен	Не согласен	Согласен	Не согласен	Согласен
Женский	22	Совершенно не согласен	Скорее согласен	Скорее не согласен	Не могу определиться	Скорее согласен	Скорее согласен	Скорее не согласен	Скорее согласен	Скорее согласен	Скорее согласен	Не могу определиться	Скорее согласен	Совершенно не согласен	Скорее не согласен	Скорее согласен	Скорее согласен	Скорее не согласен	Не могу определиться	Скорее согласен	Совершенно не согласен	Скорее согласен	Скорее не согласен	Не могу определиться	Совершенно согласен	Не могу определиться	Совершенно согласен	Не могу определиться	Не могу определиться	Скорее не согласен	Скорее не согласен	Скорее не согласен	Не могу определиться	Скорее согласен	Не могу определиться	Скорее согласен	Скорее согласен	Скорее согласен	Не согласен	Не согласен	Не согласен	Согласен	Безразлично	Полностью согласен	Согласен	Согласен	Безразлично	Не согласен	Согласен
Женский	36	Скорее согласен	Скорее согласен	Скорее согласен	Скорее не согласен	Скорее не согласен	Скорее не согласен	Скорее не согласен	Скорее не согласен	Скорее согласен	Скорее не согласен	Не могу определиться	Скорее согласен	Скорее согласен	Скорее не согласен	Скорее согласен	Скорее не согласен	Скорее не согласен	Скорее согласен	Не могу определиться	Скорее согласен	Скорее согласен	Скорее согласен	Скорее согласен	Скорее согласен	Не могу определиться	Скорее согласен	Не могу определиться	Скорее согласен	Скорее согласен	Скорее согласен	Скорее не согласен	Скорее согласен	Скорее согласен	Скорее не согласен	Скорее согласен	Не могу определиться	Скорее согласен	Не согласен	Полностью не согласен	Безразлично	Согласен	Безразлично	Согласен	Согласен	Согласен	Согласен	Безразлично	Согласен
Женский	41	Скорее не согласен	Не могу определиться	Скорее не согласен	Совершенно не согласен	Совершенно не согласен	Совершенно не согласен	Не могу определиться	Скорее не согласен	Скорее согласен	Скорее не согласен	Скорее согласен	Скорее согласен	Не могу определиться	Не могу определиться	Совершенно согласен	Не могу определиться	Не могу определиться	Скорее согласен	Скорее согласен	Скорее согласен	Скорее согласен	Скорее не согласен	Скорее согласен	Скорее согласен	Не могу определиться	Скорее согласен	Не могу определиться	Скорее согласен	Не могу определиться	Не могу определиться	Скорее согласен	Скорее согласен	Скорее согласен	Скорее не согласен	Скорее согласен	Совершенно не согласен	Скорее согласен	Согласен	Безразлично	Безразлично	Полностью согласен	Полностью согласен	Не согласен	Полностью согласен	Безразлично	Не согласен	Согласен	Согласен
Женский	32	Скорее не согласен	Скорее не согласен	Скорее не согласен	Совершенно не согласен	Совершенно не согласен	Совершенно не согласен	Скорее согласен	Совершенно не согласен	Совершенно согласен	Скорее не согласен	Совершенно согласен	Не могу определиться	Совершенно не согласен	Совершенно согласен	Совершенно согласен	Совершенно не согласен	Совершенно не согласен	Совершенно согласен	Совершенно не согласен	Не могу определиться	Совершенно согласен	Скорее согласен	Совершенно согласен	Скорее согласен	Совершенно согласен	Совершенно согласен	Совершенно не согласен	Совершенно согласен	Скорее не согласен	Совершенно не согласен	Скорее согласен	Совершенно согласен	Совершенно согласен	Совершенно согласен	Скорее согласен	Совершенно не согласен	Не могу определиться	Полностью не согласен	Согласен	Не согласен	Согласен	Не согласен	Полностью согласен	Полностью согласен	Не согласен	Не согласен	Безразлично	Полностью согласен
Мужской	22	Совершенно согласен	Совершенно не согласен	Совершенно не согласен	Не могу определиться	Не могу определиться	Не могу определиться	Совершенно не согласен	Не могу определиться	Совершенно согласен	Не могу определиться	Скорее согласен	Скорее не согласен	Не могу определиться	Скорее согласен	Совершенно согласен	Не могу определиться	Скорее не согласен	Совершенно согласен	Не могу определиться	Скорее согласен	Скорее согласен	Совершенно не согласен	Совершенно согласен	Совершенно согласен	Совершенно согласен	Скорее не согласен	Совершенно не согласен	Совершенно согласен	Скорее согласен	Скорее согласен	Скорее согласен	Скорее согласен	Совершенно согласен	Совершенно не согласен	Скорее не согласен	Совершенно не согласен	Совершенно согласен
Мужской	31	Скорее согласен	Скорее не согласен	Совершенно не согласен	Скорее согласен	Скорее согласен	Не могу определиться	Скорее не согласен	Скорее согласен	Скорее согласен	Скорее согласен	Не могу определиться	Скорее согласен	Скорее согласен	Скорее согласен	Скорее согласен	Скорее согласен	Скорее согласен	Скорее согласен	Не могу определиться	Совершенно согласен	Не могу определиться	Скорее не согласен	Скорее согласен	Скорее согласен	Скорее не согласен	Скорее согласен	Совершенно не согласен	Скорее согласен	Не могу определиться	Скорее не согласен	Скорее не согласен	Скорее согласен	Скорее согласен	Скорее не согласен	Не могу определиться	Совершенно не согласен	Не могу определиться	Согласен	Не согласен	Полностью не согласен	Не согласен	Не согласен	Согласен	Безразлично	Согласен	Согласен	Не согласен	Безразлично
Мужской	31	Скорее согласен	Совершенно не согласен	Совершенно не согласен	Скорее согласен	Скорее согласен	Скорее согласен	Совершенно не согласен	Не могу определиться	Скорее согласен	Не могу определиться	Совершенно согласен	Скорее согласен	Скорее не согласен	Совершенно согласен	Не могу определиться	Не могу определиться	Скорее согласен	Скорее согласен	Не могу определиться	Совершенно согласен	Скорее согласен	Совершенно не согласен	Скорее согласен	Скорее согласен	Не могу определиться	Скорее согласен	Совершенно не согласен	Совершенно согласен	Совершенно согласен	Скорее не согласен	Скорее согласен	Совершенно согласен	Скорее согласен	Совершенно не согласен	Скорее не согласен	Совершенно не согласен	Скорее не согласен	Не согласен	Не согласен	Не согласен	Полностью согласен	Согласен	Согласен	Полностью согласен	Полностью согласен	Согласен	Безразлично	Безразлично
Мужской	38	Не могу определиться	Скорее не согласен	Скорее не согласен	Совершенно не согласен	Совершенно не согласен	Совершенно не согласен	Скорее согласен	Скорее согласен	Скорее согласен	Не могу определиться	Совершенно согласен	Совершенно согласен	Совершенно не согласен	Скорее согласен	Совершенно согласен	Скорее не согласен	Совершенно не согласен	Скорее согласен	Не могу определиться	Скорее согласен	Совершенно согласен	Скорее согласен	Скорее согласен	Скорее не согласен	Скорее согласен	Совершенно согласен	Скорее не согласен	Не могу определиться	Скорее не согласен	Скорее не согласен	Не могу определиться	Скорее согласен	Скорее согласен	Скорее согласен	Совершенно согласен	Не могу определиться	Скорее согласен	Не согласен	Не согласен	Согласен	Согласен	Полностью не согласен	Согласен	Безразлично	Безразлично	Согласен	Не согласен	Полностью согласен
Мужской	33	Скорее согласен	Совершенно не согласен	Совершенно не согласен	Не могу определиться	Не могу определиться	Не могу определиться	Не могу определиться	Скорее согласен	Совершенно согласен	Не могу определиться	Скорее согласен	Совершенно согласен	Скорее не согласен	Скорее согласен	Совершенно согласен	Не могу определиться	Скорее не согласен	Совершенно согласен	Скорее согласен	Не могу определиться	Скорее согласен	Скорее не согласен	Скорее согласен	Скорее согласен	Скорее согласен	Совершенно согласен	Совершенно не согласен	Совершенно согласен	Не могу определиться	Скорее согласен	Совершенно не согласен	Скорее согласен	Скорее не согласен	Не могу определиться	Не могу определиться	Совершенно не согласен	Скорее не согласен	Безразлично	Полностью не согласен	Согласен	Безразлично	Безразлично	Не согласен	Согласен	Безразлично	Не согласен	Согласен	Безразлично
Женский	24	Скорее не согласен	Скорее согласен	Скорее согласен	Скорее согласен	Скорее согласен	Скорее согласен	Совершенно не согласен	Совершенно согласен	Скорее согласен	Скорее не согласен	Скорее не согласен	Скорее согласен	Скорее согласен	Скорее не согласен	Скорее согласен	Скорее согласен	Скорее согласен	Скорее не согласен	Совершенно согласен	Скорее не согласен	Скорее согласен	Скорее не согласен	Скорее не согласен	Не могу определиться	Скорее не согласен	Скорее согласен	Совершенно согласен	Скорее согласен	Не могу определиться	Скорее не согласен	Скорее не согласен	Скорее не согласен	Скорее согласен	Совершенно не согласен	Скорее согласен	Совершенно согласен	Скорее согласен
Женский	20	Совершенно согласен	Не могу определиться	Скорее согласен	Совершенно согласен	Скорее не согласен	Не могу определиться	Совершенно согласен	Скорее не согласен	Скорее согласен	Совершенно согласен	Скорее не согласен	Не могу определиться	Скорее не согласен	Скорее не согласен	Совершенно согласен	Не могу определиться	Не могу определиться	Не могу определиться	Не могу определиться	Совершенно не согласен	Скорее согласен	Совершенно согласен	Совершенно согласен	Совершенно согласен	Скорее согласен	Скорее согласен	Не могу определиться	Совершенно согласен	Скорее не согласен	Скорее не согласен	Совершенно не согласен	Скорее согласен	Скорее не согласен	Совершенно согласен	Скорее не согласен	Скорее не согласен	Не могу определиться
Женский	20	Совершенно согласен	Не могу определиться	Скорее согласен	Совершенно согласен	Скорее не согласен	Не могу определиться	Совершенно согласен	Скорее не согласен	Скорее согласен	Совершенно согласен	Скорее не согласен	Не могу определиться	Скорее не согласен	Скорее не согласен	Совершенно согласен	Не могу определиться	Не могу определиться	Не могу определиться	Не могу определиться	Совершенно не согласен	Скорее согласен	Совершенно согласен	Совершенно согласен	Совершенно согласен	Скорее согласен	Скорее согласен	Не могу определиться	Совершенно согласен	Скорее не согласен	Скорее не согласен	Совершенно не согласен	Скорее согласен	Скорее не согласен	Совершенно согласен	Скорее не согласен	Скорее не согласен	Не могу определиться
Женский	30	Скорее не согласен	Не могу определиться	Скорее не согласен	Совершенно не согласен	Совершенно не согласен	Совершенно не согласен	Скорее согласен	Скорее не согласен	Совершенно согласен	Не могу определиться	Не могу определиться	Скорее согласен	Совершенно согласен	Скорее не согласен	Совершенно согласен	Не могу определиться	Совершенно не согласен	Совершенно согласен	Не могу определиться	Скорее согласен	Не могу определиться	Скорее согласен	Совершенно согласен	Скорее согласен	Скорее согласен	Не могу определиться	Скорее не согласен	Совершенно согласен	Не могу определиться	Не могу определиться	Не могу определиться	Совершенно согласен	Совершенно не согласен	Совершенно согласен	Не могу определиться	Скорее не согласен	Не могу определиться
Женский	35	Скорее не согласен	Не могу определиться	Скорее не согласен	Совершенно не согласен	Совершенно не согласен	Совершенно не согласен	Скорее согласен	Скорее не согласен	Совершенно согласен	Не могу определиться	Не могу определиться	Скорее согласен	Совершенно согласен	Скорее не согласен	Совершенно согласен	Не могу определиться	Совершенно не согласен	Совершенно согласен	Не могу определиться	Скорее согласен	Не могу определиться	Скорее согласен	Совершенно согласен	Скорее согласен	Скорее согласен	Не могу определиться	Скорее не согласен	Совершенно согласен	Не могу определиться	Не могу определиться	Не могу определиться	Совершенно согласен	Совершенно не согласен	Совершенно согласен	Не могу определиться	Скорее не согласен	Не могу определиться
Женский	35	Скорее не согласен	Не могу определиться	Скорее не согласен	Совершенно не согласен	Совершенно не согласен	Совершенно не согласен	Скорее согласен	Скорее не согласен	Совершенно согласен	Не могу определиться	Не могу определиться	Скорее согласен	Совершенно согласен	Скорее не согласен	Совершенно согласен	Не могу определиться	Совершенно не согласен	Совершенно согласен	Не могу определиться	Скорее согласен	Не могу определиться	Скорее согласен	Совершенно согласен	Скорее согласен	Скорее согласен	Не могу определиться	Скорее не согласен	Совершенно согласен	Не могу определиться	Не могу определиться	Не могу определиться	Совершенно согласен	Совершенно не согласен	Совершенно согласен	Не могу определиться	Скорее не согласен	Не могу определиться
Женский	35	Скорее не согласен	Не могу определиться	Скорее не согласен	Совершенно не согласен	Совершенно не согласен	Совершенно не согласен	Скорее согласен	Скорее не согласен	Совершенно согласен	Не могу определиться	Не могу определиться	Скорее согласен	Совершенно согласен	Скорее не согласен	Совершенно согласен	Не могу определиться	Совершенно не согласен	Совершенно согласен	Не могу определиться	Скорее согласен	Не могу определиться	Скорее согласен	Совершенно согласен	Скорее согласен	Скорее согласен	Не могу определиться	Скорее не согласен	Совершенно согласен	Не могу определиться	Не могу определиться	Не могу определиться	Совершенно согласен	Совершенно не согласен	Совершенно согласен	Не могу определиться	Скорее не согласен	Не могу определиться
Женский	25	Скорее согласен	Скорее согласен	Не могу определиться	Скорее согласен	Скорее согласен	Скорее согласен	Скорее не согласен	Не могу определиться	Скорее согласен	Скорее согласен	Не могу определиться	Не могу определиться	Скорее не согласен	Не могу определиться	Не могу определиться	Скорее согласен	Скорее согласен	Совершенно согласен	Скорее согласен	Не могу определиться	Скорее не согласен	Скорее согласен	Скорее согласен	Скорее согласен	Скорее согласен	Скорее не согласен	Не могу определиться	Совершенно согласен	Не могу определиться	Не могу определиться	Не могу определиться	Скорее согласен	Совершенно не согласен	Совершенно не согласен	Не могу определиться	Совершенно согласен	Не могу определиться	Согласен	Не согласен	Согласен	Согласен	Согласен	Безразлично	Полностью согласен	Согласен	Не согласен	Согласен	Согласен
Женский	53	Скорее не согласен	Совершенно согласен	Совершенно согласен	Скорее не согласен	Не могу определиться	Не могу определиться	Совершенно не согласен	Совершенно согласен	Совершенно согласен	Скорее согласен	Не могу определиться	Скорее согласен	Скорее не согласен	Совершенно не согласен	Скорее согласен	Не могу определиться	Скорее не согласен	Скорее согласен	Совершенно согласен	Совершенно не согласен	Совершенно согласен	Не могу определиться	Совершенно согласен	Скорее не согласен	Скорее согласен	Скорее согласен	Скорее согласен	Совершенно согласен	Скорее не согласен	Не могу определиться	Скорее не согласен	Скорее согласен	Скорее не согласен	Совершенно не согласен	Скорее не согласен	Совершенно согласен	Не могу определиться	Согласен	Не согласен	Не согласен	Полностью согласен	Согласен	Безразлично	Полностью согласен	Согласен	Не согласен	Безразлично	Полностью согласен
Женский	37	Скорее согласен	Скорее не согласен	Совершенно не согласен	Совершенно не согласен	Совершенно не согласен	Совершенно не согласен	Совершенно не согласен	Не могу определиться	Совершенно согласен	Не могу определиться	Скорее согласен	Совершенно согласен	Совершенно не согласен	Скорее согласен	Совершенно согласен	Скорее не согласен	Не могу определиться	Совершенно согласен	Совершенно согласен	Совершенно не согласен	Совершенно согласен	Совершенно согласен	Совершенно согласен	Скорее согласен	Совершенно согласен	Скорее согласен	Скорее не согласен	Совершенно согласен	Скорее не согласен	Скорее не согласен	Не могу определиться	Скорее согласен	Совершенно согласен	Совершенно не согласен	Совершенно согласен	Не могу определиться	Совершенно согласен	Не согласен	Безразлично	Не согласен	Согласен	Согласен	Полностью согласен	Полностью согласен	Безразлично	Не согласен	Полностью не согласен	Полностью согласен
Мужской	37	Не могу определиться	Не могу определиться	Скорее согласен	Скорее согласен	Скорее согласен	Не могу определиться	Не могу определиться	Скорее согласен	Скорее согласен	Скорее согласен	Скорее согласен	Скорее согласен	Не могу определиться	Скорее не согласен	Скорее согласен	Совершенно согласен	Совершенно согласен	Скорее согласен	Скорее согласен	Скорее согласен	Скорее не согласен	Скорее не согласен	Скорее не согласен	Скорее согласен	Скорее не согласен	Скорее не согласен	Скорее согласен	Совершенно согласен	Не могу определиться	Не могу определиться	Совершенно не согласен	Скорее согласен	Скорее не согласен	Скорее не согласен	Не могу определиться	Совершенно не согласен	Совершенно не согласен
Мужской	29	Не могу определиться	Скорее согласен	Не могу определиться	Не могу определиться	Не могу определиться	Не могу определиться	Не могу определиться	Скорее согласен	Скорее согласен	Скорее согласен	Скорее согласен	Скорее согласен	Не могу определиться	Скорее не согласен	Скорее согласен	Не могу определиться	Скорее согласен	Скорее согласен	Скорее согласен	Не могу определиться	Скорее согласен	Не могу определиться	Не могу определиться	Скорее согласен	Скорее согласен	Скорее согласен	Скорее не согласен	Совершенно согласен	Не могу определиться	Не могу определиться	Совершенно не согласен	Скорее согласен	Скорее не согласен	Скорее не согласен	Не могу определиться	Совершенно не согласен	Совершенно не согласен
Мужской	46	Не могу определиться	Скорее согласен	Не могу определиться	Не могу определиться	Не могу определиться	Не могу определиться	Не могу определиться	Скорее согласен	Скорее согласен	Скорее согласен	Скорее согласен	Скорее согласен	Не могу определиться	Скорее не согласен	Скорее согласен	Не могу определиться	Скорее согласен	Скорее согласен	Скорее согласен	Не могу определиться	Скорее согласен	Не могу определиться	Не могу определиться	Скорее согласен	Скорее согласен	Скорее согласен	Скорее не согласен	Совершенно согласен	Не могу определиться	Не могу определиться	Совершенно не согласен	Скорее согласен	Скорее не согласен	Скорее не согласен	Не могу определиться	Совершенно не согласен	Совершенно не согласен
Мужской	27	Скорее согласен	Скорее не согласен	Скорее не согласен	Не могу определиться	Не могу определиться	Не могу определиться	Скорее согласен	Скорее не согласен	Скорее согласен	Скорее не согласен	Скорее не согласен	Скорее согласен	Не могу определиться	Скорее не согласен	Скорее согласен	Скорее не согласен	Скорее не согласен	Скорее согласен	Совершенно согласен	Совершенно согласен	Скорее согласен	Скорее не согласен	Скорее согласен	Совершенно согласен	Не могу определиться	Скорее согласен	Скорее не согласен	Совершенно согласен	Не могу определиться	Скорее согласен	Скорее не согласен	Совершенно согласен	Скорее не согласен	Скорее согласен	Скорее согласен	Скорее не согласен	Скорее согласен
Мужской	23	Скорее не согласен	Совершенно не согласен	Совершенно не согласен	Не могу определиться	Скорее не согласен	Скорее не согласен	Скорее не согласен	Не могу определиться	Скорее согласен	Не могу определиться	Совершенно согласен	Скорее согласен	Скорее согласен	Скорее согласен	Совершенно согласен	Не могу определиться	Не могу определиться	Скорее согласен	Скорее согласен	Не могу определиться	Скорее не согласен	Скорее не согласен	Не могу определиться	Совершенно согласен	Скорее согласен	Скорее согласен	Скорее не согласен	Скорее согласен	Не могу определиться	Скорее согласен	Не могу определиться	Скорее согласен	Скорее согласен	Скорее не согласен	Не могу определиться	Скорее не согласен	Скорее согласен	Безразлично	Полностью не согласен	Безразлично	Согласен	Не согласен	Не согласен	Согласен	Не согласен	Не согласен	Согласен	Безразлично
Женский	22	Не могу определиться	Скорее согласен	Не могу определиться	Скорее согласен	Не могу определиться	Скорее согласен	Скорее согласен	Скорее согласен	Скорее согласен	Скорее не согласен	Не могу определиться	Скорее согласен	Скорее согласен	Не могу определиться	Не могу определиться	Не могу определиться	Скорее не согласен	Скорее согласен	Скорее согласен	Скорее согласен	Не могу определиться	Скорее не согласен	Скорее не согласен	Не могу определиться	Не могу определиться	Скорее согласен	Совершенно согласен	Совершенно согласен	Не могу определиться	Не могу определиться	Не могу определиться	Скорее не согласен	Скорее не согласен	Не могу определиться	Не могу определиться	Не могу определиться	Не могу определиться
Женский	28	Скорее согласен	Совершенно согласен	Совершенно согласен	Скорее не согласен	Совершенно согласен	Скорее не согласен	Совершенно не согласен	Скорее согласен	Не могу определиться	Скорее не согласен	Скорее не согласен	Скорее согласен	Скорее согласен	Скорее не согласен	Не могу определиться	Совершенно согласен	Скорее не согласен	Не могу определиться	Не могу определиться	Совершенно согласен	Не могу определиться	Не могу определиться	Совершенно согласен	Совершенно согласен	Не могу определиться	Совершенно согласен	Не могу определиться	Совершенно согласен	Не могу определиться	Не могу определиться	Скорее не согласен	Скорее согласен	Скорее не согласен	Совершенно не согласен	Не могу определиться	Совершенно согласен	Скорее согласен
Женский	26	Скорее согласен	Скорее согласен	Совершенно не согласен	Скорее не согласен	Скорее не согласен	Совершенно не согласен	Совершенно не согласен	Скорее согласен	Скорее согласен	Не могу определиться	Скорее согласен	Скорее согласен	Скорее согласен	Скорее не согласен	Совершенно согласен	Не могу определиться	Скорее не согласен	Совершенно согласен	Скорее согласен	Совершенно согласен	Совершенно согласен	Скорее не согласен	Скорее согласен	Скорее согласен	Скорее согласен	Скорее согласен	Скорее не согласен	Скорее согласен	Скорее не согласен	Не могу определиться	Скорее согласен	Скорее согласен	Скорее не согласен	Скорее не согласен	Совершенно согласен	Скорее не согласен	Совершенно согласен
Женский	36	Скорее не согласен	Скорее согласен	Скорее согласен	Не могу определиться	Не могу определиться	Не могу определиться	Совершенно не согласен	Не могу определиться	Скорее согласен	Не могу определиться	Скорее не согласен	Скорее не согласен	Совершенно не согласен	Скорее согласен	Совершенно согласен	Не могу определиться	Не могу определиться	Совершенно согласен	Не могу определиться	Совершенно не согласен	Совершенно согласен	Совершенно не согласен	Совершенно согласен	Совершенно согласен	Скорее согласен	Скорее согласен	Скорее согласен	Совершенно согласен	Совершенно не согласен	Не могу определиться	Не могу определиться	Совершенно согласен	Не могу определиться	Совершенно не согласен	Скорее согласен	Скорее согласен	Скорее согласен	Полностью не согласен	Не согласен	Полностью не согласен	Безразлично	Не согласен	Безразлично	Согласен	Полностью не согласен	Не согласен	Не согласен	Полностью согласен
Мужской	32	Скорее согласен	Скорее не согласен	Совершенно согласен	Скорее согласен	Скорее не согласен	Скорее не согласен	Скорее согласен	Совершенно согласен	Скорее не согласен	Скорее не согласен	Скорее согласен	Скорее согласен	Не могу определиться	Скорее не согласен	Скорее согласен	Совершенно не согласен	Скорее согласен	Скорее не согласен	Совершенно согласен	Скорее согласен	Скорее не согласен	Совершенно согласен	Скорее согласен	Совершенно согласен	Скорее согласен	Совершенно не согласен	Скорее согласен	Скорее не согласен	Скорее согласен	Скорее согласен	Скорее согласен	Скорее не согласен	Совершенно согласен	Скорее согласен	Совершенно не согласен	Скорее согласен	Скорее согласен
Мужской	22	Скорее согласен	Совершенно не согласен	Совершенно не согласен	Скорее согласен	Скорее согласен	Скорее не согласен	Совершенно не согласен	Скорее не согласен	Совершенно согласен	Скорее согласен	Скорее согласен	Скорее согласен	Скорее согласен	Скорее не согласен	Скорее согласен	Скорее не согласен	Скорее согласен	Не могу определиться	Скорее согласен	Скорее согласен	Скорее согласен	Не могу определиться	Совершенно согласен	Совершенно согласен	Скорее согласен	Скорее согласен	Совершенно не согласен	Совершенно согласен	Скорее согласен	Скорее согласен	Скорее не согласен	Скорее согласен	Не могу определиться	Не могу определиться	Не могу определиться	Совершенно не согласен	Не могу определиться
Мужской	19	Скорее согласен	Скорее не согласен	Скорее не согласен	Совершенно не согласен	Скорее не согласен	Не могу определиться	Скорее согласен	Скорее согласен	Скорее не согласен	Не могу определиться	Скорее согласен	Совершенно согласен	Не могу определиться	Не могу определиться	Скорее согласен	Скорее согласен	Совершенно не согласен	Скорее согласен	Не могу определиться	Скорее согласен	Скорее согласен	Не могу определиться	Совершенно согласен	Совершенно согласен	Скорее согласен	Скорее согласен	Не могу определиться	Совершенно согласен	Скорее согласен	Скорее согласен	Не могу определиться	Совершенно согласен	Совершенно не согласен	Скорее не согласен	Скорее согласен	Совершенно не согласен	Скорее не согласен
Мужской	38	Скорее не согласен	Совершенно не согласен	Совершенно не согласен	Не могу определиться	Не могу определиться	Не могу определиться	Совершенно не согласен	Не могу определиться	Совершенно согласен	Скорее не согласен	Скорее согласен	Совершенно согласен	Скорее согласен	Скорее согласен	Скорее согласен	Не могу определиться	Не могу определиться	Совершенно согласен	Скорее согласен	Скорее согласен	Совершенно согласен	Скорее не согласен	Скорее согласен	Скорее согласен	Скорее согласен	Совершенно согласен	Совершенно не согласен	Скорее согласен	Скорее не согласен	Скорее согласен	Скорее согласен	Совершенно согласен	Скорее не согласен	Совершенно не согласен	Не могу определиться	Совершенно не согласен	Скорее не согласен	Не согласен	Безразлично	Согласен	Согласен	Согласен	Полностью не согласен	Безразлично	Полностью согласен	Полностью не согласен	Полностью не согласен	Безразлично
Женский	34	Совершенно не согласен	Скорее не согласен	Скорее согласен	Скорее согласен	Не могу определиться	Совершенно согласен	Скорее не согласен	Не могу определиться	Скорее не согласен	Не могу определиться	Скорее согласен	Не могу определиться	Скорее согласен	Не могу определиться	Скорее согласен	Не могу определиться	Не могу определиться	Совершенно согласен	Не могу определиться	Скорее согласен	Скорее не согласен	Не могу определиться	Не могу определиться	Скорее не согласен	Не могу определиться	Скорее не согласен	Совершенно согласен	Не могу определиться	Скорее согласен	Скорее не согласен	Скорее согласен	Скорее не согласен	Скорее согласен	Не могу определиться	Не могу определиться	Не могу определиться	Совершенно согласен	Не согласен	Согласен	Безразлично	Безразлично	Безразлично	Полностью не согласен	Полностью согласен	Безразлично	Не согласен	Безразлично	Не согласен
Женский	22	Скорее не согласен	Скорее согласен	Скорее не согласен	Скорее не согласен	Скорее не согласен	Скорее не согласен	Совершенно согласен	Скорее не согласен	Скорее согласен	Скорее не согласен	Скорее не согласен	Скорее согласен	Скорее согласен	Скорее не согласен	Совершенно согласен	Совершенно не согласен	Скорее не согласен	Скорее согласен	Не могу определиться	Скорее согласен	Совершенно согласен	Скорее согласен	Совершенно согласен	Скорее не согласен	Скорее не согласен	Скорее не согласен	Скорее не согласен	Совершенно согласен	Скорее согласен	Совершенно согласен	Скорее не согласен	Совершенно согласен	Скорее не согласен	Совершенно согласен	Совершенно согласен	Скорее не согласен	Скорее согласен
Женский	33	Не могу определиться	Скорее согласен	Скорее согласен	Скорее не согласен	Не могу определиться	Скорее не согласен	Совершенно не согласен	Скорее не согласен	Скорее согласен	Скорее не согласен	Скорее согласен	Скорее согласен	Не могу определиться	Не могу определиться	Скорее согласен	Скорее не согласен	Скорее не согласен	Не могу определиться	Скорее согласен	Скорее согласен	Скорее согласен	Скорее согласен	Скорее согласен	Не могу определиться	Не могу определиться	Скорее согласен	Скорее согласен	Скорее согласен	Не могу определиться	Скорее согласен	Скорее согласен	Скорее согласен	Скорее согласен	Скорее не согласен	Скорее согласен	Скорее не согласен	Скорее согласен	Безразлично	Полностью не согласен	Не согласен	Безразлично	Согласен	Согласен	Согласен	Полностью согласен	Не согласен	Не согласен	Согласен
Женский	40	Скорее согласен	Совершенно согласен	Совершенно согласен	Скорее не согласен	Скорее не согласен	Скорее не согласен	Не могу определиться	Скорее не согласен	Скорее не согласен	Скорее согласен	Скорее согласен	Скорее согласен	Не могу определиться	Скорее не согласен	Скорее согласен	Скорее не согласен	Скорее не согласен	Скорее согласен	Скорее не согласен	Совершенно согласен	Совершенно согласен	Скорее согласен	Скорее согласен	Не могу определиться	Скорее согласен	Совершенно согласен	Совершенно не согласен	Скорее согласен	Скорее согласен	Скорее согласен	Скорее согласен	Скорее согласен	Скорее не согласен	Скорее не согласен	Скорее согласен	Скорее согласен	Скорее согласен	Не согласен	Не согласен	Не согласен	Согласен	Согласен	Согласен	Безразлично	Согласен	Не согласен	Не согласен	Согласен
Женский	33	Скорее согласен	Скорее согласен	Скорее не согласен	Скорее не согласен	Скорее не согласен	Скорее не согласен	Скорее не согласен	Скорее согласен	Скорее согласен	Скорее не согласен	Не могу определиться	Скорее согласен	Скорее не согласен	Не могу определиться	Скорее согласен	Не могу определиться	Не могу определиться	Не могу определиться	Совершенно согласен	Совершенно согласен	Скорее согласен	Скорее согласен	Совершенно согласен	Совершенно согласен	Не могу определиться	Скорее согласен	Не могу определиться	Совершенно согласен	Скорее согласен	Не могу определиться	Скорее не согласен	Не могу определиться	Скорее согласен	Скорее не согласен	Скорее согласен	Скорее согласен	Не могу определиться	Не согласен	Не согласен	Не согласен	Не согласен	Безразлично	Согласен	Согласен	Безразлично	Не согласен	Не согласен	Согласен
Женский	36	Скорее согласен	Скорее не согласен	Скорее не согласен	Скорее не согласен	Скорее согласен	Скорее согласен	Скорее согласен	Скорее согласен	Скорее согласен	Скорее согласен	Скорее согласен	Совершенно согласен	Скорее не согласен	Скорее согласен	Совершенно согласен	Скорее не согласен	Скорее согласен	Скорее не согласен	Скорее согласен	Совершенно не согласен	Совершенно согласен	Не могу определиться	Совершенно согласен	Совершенно не согласен	Совершенно согласен	Совершенно согласен	Скорее согласен	Скорее согласен	Скорее не согласен	Скорее не согласен	Скорее не согласен	Не могу определиться	Скорее не согласен	Скорее не согласен	Скорее согласен	Не могу определиться	Совершенно согласен	Согласен	Не согласен	Согласен	Согласен	Безразлично	Не согласен	Согласен	Безразлично	Безразлично	Согласен	Согласен
Мужской	26	Не могу определиться	Скорее согласен	Не могу определиться	Не могу определиться	Скорее согласен	Скорее согласен	Скорее не согласен	Не могу определиться	Скорее согласен	Скорее согласен	Скорее согласен	Скорее согласен	Скорее согласен	Скорее не согласен	Скорее согласен	Не могу определиться	Не могу определиться	Не могу определиться	Не могу определиться	Совершенно согласен	Скорее согласен	Скорее не согласен	Скорее согласен	Совершенно согласен	Скорее согласен	Скорее согласен	Совершенно не согласен	Скорее согласен	Не могу определиться	Не могу определиться	Не могу определиться	Скорее согласен	Скорее не согласен	Совершенно не согласен	Не могу определиться	Совершенно не согласен	Не могу определиться
Мужской	25	Скорее не согласен	Совершенно не согласен	Совершенно не согласен	Не могу определиться	Не могу определиться	Не могу определиться	Совершенно не согласен	Скорее не согласен	Скорее согласен	Не могу определиться	Не могу определиться	Не могу определиться	Скорее не согласен	Не могу определиться	Скорее согласен	Не могу определиться	Не могу определиться	Не могу определиться	Не могу определиться	Скорее согласен	Совершенно согласен	Не могу определиться	Совершенно согласен	Совершенно согласен	Скорее согласен	Скорее согласен	Не могу определиться	Совершенно согласен	Совершенно согласен	Скорее согласен	Не могу определиться	Совершенно согласен	Не могу определиться	Скорее не согласен	Не могу определиться	Совершенно не согласен	Скорее согласен
Мужской	41	Скорее не согласен	Скорее согласен	Скорее согласен	Скорее не согласен	Скорее не согласен	Скорее не согласен	Скорее согласен	Не могу определиться	Скорее не согласен	Скорее не согласен	Скорее согласен	Совершенно согласен	Скорее не согласен	Скорее согласен	Совершенно согласен	Не могу определиться	Скорее согласен	Скорее согласен	Скорее согласен	Скорее согласен	Скорее согласен	Скорее согласен	Скорее согласен	Скорее не согласен	Скорее не согласен	Скорее согласен	Не могу определиться	Скорее согласен	Скорее не согласен	Скорее не согласен	Скорее не согласен	Скорее согласен	Скорее согласен	Скорее согласен	Скорее не согласен	Не могу определиться	Скорее согласен	Не согласен	Не согласен	Не согласен	Согласен	Согласен	Согласен	Согласен	Согласен	Не согласен	Не согласен	Согласен
Мужской	43	Совершенно согласен	Скорее не согласен	Совершенно не согласен	Скорее не согласен	Скорее не согласен	Скорее не согласен	Скорее согласен	Не могу определиться	Совершенно согласен	Не могу определиться	Совершенно согласен	Совершенно согласен	Совершенно не согласен	Совершенно согласен	Совершенно согласен	Не могу определиться	Не могу определиться	Совершенно согласен	Не могу определиться	Совершенно не согласен	Совершенно согласен	Совершенно согласен	Совершенно согласен	Совершенно согласен	Совершенно согласен	Совершенно не согласен	Скорее согласен	Совершенно согласен	Совершенно не согласен	Совершенно не согласен	Скорее согласен	Совершенно согласен	Совершенно не согласен	Совершенно согласен	Не могу определиться	Совершенно не согласен	Не могу определиться	Согласен	Согласен	Безразлично	Не согласен	Не согласен	Полностью не согласен	Согласен	Безразлично	Полностью не согласен	Полностью не согласен	Согласен
Мужской	37	Скорее согласен	Совершенно согласен	Совершенно согласен	Совершенно не согласен	Скорее не согласен	Не могу определиться	Совершенно согласен	Скорее не согласен	Совершенно согласен	Скорее согласен	Скорее согласен	Скорее согласен	Совершенно не согласен	Совершенно согласен	Совершенно согласен	Скорее согласен	Не могу определиться	Совершенно согласен	Скорее не согласен	Совершенно не согласен	Совершенно согласен	Скорее согласен	Совершенно согласен	Совершенно не согласен	Скорее согласен	Совершенно согласен	Совершенно согласен	Совершенно согласен	Совершенно не согласен	Совершенно не согласен	Не могу определиться	Совершенно согласен	Совершенно не согласен	Скорее не согласен	Не могу определиться	Совершенно согласен	Совершенно не согласен	Не согласен	Не согласен	Согласен	Согласен	Согласен	Согласен	Не согласен	Полностью согласен	Не согласен	Не согласен	Не согласен
Женский	19	Скорее не согласен	Скорее не согласен	Скорее не согласен	Скорее не согласен	Скорее не согласен	Скорее согласен	Скорее согласен	Скорее согласен	Скорее согласен	Совершенно согласен	Совершенно согласен	Совершенно согласен	Скорее не согласен	Скорее не согласен	Совершенно согласен	Не могу определиться	Скорее не согласен	Совершенно согласен	Совершенно согласен	Совершенно не согласен	Скорее согласен	Совершенно согласен	Совершенно согласен	Совершенно не согласен	Скорее не согласен	Совершенно согласен	Скорее не согласен	Скорее согласен	Скорее не согласен	Скорее не согласен	Совершенно не согласен	Не могу определиться	Скорее согласен	Скорее не согласен	Совершенно согласен	Совершенно согласен	Совершенно согласен
Женский	22	Скорее не согласен	Совершенно согласен	Совершенно согласен	Совершенно согласен	Совершенно не согласен	Совершенно не согласен	Скорее согласен	Совершенно не согласен	Скорее согласен	Совершенно не согласен	Совершенно согласен	Совершенно согласен	Скорее не согласен	Скорее согласен	Совершенно согласен	Скорее не согласен	Совершенно не согласен	Совершенно согласен	Совершенно не согласен	Совершенно не согласен	Совершенно согласен	Не могу определиться	Совершенно согласен	Скорее не согласен	Совершенно согласен	Совершенно согласен	Не могу определиться	Совершенно согласен	Совершенно не согласен	Совершенно не согласен	Скорее согласен	Совершенно согласен	Совершенно не согласен	Скорее согласен	Совершенно согласен	Совершенно согласен	Скорее согласен	Полностью не согласен	Полностью не согласен	Не согласен	Согласен	Полностью согласен	Полностью согласен	Полностью не согласен	Полностью согласен	Полностью согласен	Не согласен	Полностью согласен
Женский	33	Не могу определиться	Скорее согласен	Не могу определиться	Совершенно не согласен	Совершенно не согласен	Совершенно не согласен	Скорее согласен	Не могу определиться	Совершенно согласен	Скорее не согласен	Скорее согласен	Скорее согласен	Не могу определиться	Не могу определиться	Совершенно согласен	Совершенно согласен	Скорее не согласен	Не могу определиться	Не могу определиться	Скорее согласен	Совершенно согласен	Скорее не согласен	Скорее согласен	Не могу определиться	Не могу определиться	Скорее согласен	Скорее согласен	Скорее согласен	Скорее не согласен	Скорее не согласен	Скорее не согласен	Совершенно согласен	Совершенно согласен	Не могу определиться	Скорее согласен	Скорее согласен	Совершенно согласен	Полностью не согласен	Согласен	Не согласен	Согласен	Согласен	Согласен	Полностью согласен	Полностью согласен	Не согласен	Полностью согласен	Полностью согласен
Мужской	28	Совершенно согласен	Не могу определиться	Скорее согласен	Совершенно согласен	Скорее согласен	Скорее согласен	Скорее не согласен	Скорее согласен	Не могу определиться	Совершенно согласен	Не могу определиться	Скорее не согласен	Скорее согласен	Совершенно согласен	Скорее согласен	Совершенно согласен	Скорее согласен	Скорее согласен	Скорее не согласен	Не могу определиться	Не могу определиться	Скорее не согласен	Скорее не согласен	Не могу определиться	Скорее согласен	Скорее согласен	Не могу определиться	Скорее согласен	Совершенно не согласен	Скорее не согласен	Не могу определиться	Совершенно согласен	Не могу определиться	Не могу определиться	Не могу определиться	Не могу определиться	Скорее согласен
Мужской	28	Совершенно согласен	Не могу определиться	Скорее согласен	Совершенно согласен	Скорее согласен	Скорее согласен	Скорее не согласен	Скорее согласен	Не могу определиться	Совершенно согласен	Не могу определиться	Скорее не согласен	Скорее согласен	Совершенно согласен	Скорее согласен	Совершенно согласен	Скорее согласен	Скорее согласен	Скорее не согласен	Не могу определиться	Не могу определиться	Скорее не согласен	Скорее не согласен	Не могу определиться	Скорее согласен	Скорее согласен	Не могу определиться	Скорее согласен	Совершенно не согласен	Скорее не согласен	Не могу определиться	Совершенно согласен	Не могу определиться	Не могу определиться	Не могу определиться	Не могу определиться	Скорее согласен
Мужской	22	Скорее не согласен	Совершенно не согласен	Совершенно не согласен	Скорее не согласен	Скорее не согласен	Не могу определиться	Не могу определиться	Скорее согласен	Совершенно согласен	Не могу определиться	Скорее не согласен	Скорее согласен	Скорее согласен	Не могу определиться	Совершенно согласен	Скорее согласен	Скорее согласен	Совершенно согласен	Не могу определиться	Совершенно не согласен	Скорее согласен	Не могу определиться	Совершенно согласен	Совершенно согласен	Не могу определиться	Скорее согласен	Не могу определиться	Совершенно согласен	Скорее не согласен	Скорее не согласен	Скорее не согласен	Совершенно согласен	Скорее согласен	Скорее не согласен	Скорее согласен	Не могу определиться	Скорее согласен
Женский	22	Не могу определиться	Совершенно согласен	Скорее согласен	Не могу определиться	Скорее согласен	Скорее согласен	Не могу определиться	Скорее согласен	Скорее не согласен	Скорее не согласен	Скорее согласен	Скорее согласен	Скорее не согласен	Скорее согласен	Не могу определиться	Не могу определиться	Не могу определиться	Не могу определиться	Скорее согласен	Скорее согласен	Не могу определиться	Не могу определиться	Скорее согласен	Не могу определиться	Скорее согласен	Скорее согласен	Скорее согласен	Не могу определиться	Не могу определиться	Скорее не согласен	Не могу определиться	Скорее согласен	Скорее согласен	Скорее согласен	Скорее согласен	Скорее согласен	Совершенно не согласен
Женский	18	Скорее согласен	Скорее согласен	Не могу определиться	Скорее согласен	Скорее согласен	Скорее согласен	Скорее согласен	Совершенно согласен	Не могу определиться	Не могу определиться	Скорее не согласен	Не могу определиться	Не могу определиться	Скорее не согласен	Скорее согласен	Скорее согласен	Совершенно согласен	Не могу определиться	Совершенно согласен	Скорее не согласен	Скорее согласен	Не могу определиться	Скорее согласен	Скорее не согласен	Скорее не согласен	Совершенно согласен	Не могу определиться	Не могу определиться	Не могу определиться	Не могу определиться	Скорее не согласен	Не могу определиться	Скорее не согласен	Скорее согласен	Скорее согласен	Не могу определиться	Совершенно согласен	Не согласен	Не согласен	Не согласен	Полностью согласен	Согласен	Безразлично	Безразлично	Полностью согласен	Полностью не согласен	Полностью не согласен	Полностью согласен
Женский	43	Скорее согласен	Скорее согласен	Скорее согласен	Скорее не согласен	Скорее не согласен	Скорее не согласен	Совершенно согласен	Не могу определиться	Скорее не согласен	Скорее согласен	Скорее согласен	Скорее согласен	Скорее не согласен	Скорее не согласен	Скорее согласен	Не могу определиться	Не могу определиться	Скорее согласен	Скорее согласен	Скорее не согласен	Скорее согласен	Скорее согласен	Совершенно согласен	Совершенно согласен	Совершенно согласен	Скорее согласен	Скорее согласен	Скорее согласен	Скорее не согласен	Скорее не согласен	Скорее не согласен	Скорее согласен	Скорее не согласен	Скорее согласен	Не могу определиться	Скорее согласен	Совершенно согласен
Женский	43	Скорее согласен	Скорее согласен	Скорее согласен	Скорее не согласен	Скорее не согласен	Скорее не согласен	Совершенно согласен	Не могу определиться	Скорее не согласен	Скорее согласен	Скорее согласен	Скорее согласен	Скорее не согласен	Скорее не согласен	Скорее согласен	Не могу определиться	Не могу определиться	Скорее согласен	Скорее согласен	Скорее не согласен	Скорее согласен	Скорее согласен	Совершенно согласен	Совершенно согласен	Совершенно согласен	Скорее согласен	Скорее согласен	Скорее согласен	Скорее не согласен	Скорее не согласен	Скорее не согласен	Скорее согласен	Скорее не согласен	Скорее согласен	Не могу определиться	Скорее согласен	Совершенно согласен
Женский	56	Скорее не согласен	Скорее согласен	Скорее не согласен	Скорее не согласен	Скорее не согласен	Скорее не согласен	Скорее согласен	Скорее не согласен	Скорее согласен	Скорее не согласен	Скорее не согласен	Совершенно согласен	Совершенно согласен	Скорее не согласен	Скорее согласен	Скорее согласен	Скорее не согласен	Скорее согласен	Совершенно согласен	Совершенно согласен	Не могу определиться	Скорее не согласен	Скорее согласен	Скорее согласен	Скорее согласен	Совершенно согласен	Скорее не согласен	Совершенно согласен	Скорее не согласен	Скорее не согласен	Скорее не согласен	Скорее согласен	Скорее согласен	Скорее согласен	Скорее согласен	Не могу определиться	Скорее согласен	Не согласен	Не согласен	Согласен	Согласен	Безразлично	Не согласен	Согласен	Не согласен	Не согласен	Не согласен	Не согласен
Женский	18	Совершенно согласен	Скорее согласен	Не могу определиться	Скорее согласен	Скорее согласен	Скорее согласен	Скорее не согласен	Скорее согласен	Совершенно согласен	Скорее согласен	Скорее не согласен	Скорее не согласен	Совершенно согласен	Совершенно не согласен	Скорее не согласен	Совершенно согласен	Скорее согласен	Совершенно согласен	Совершенно согласен	Совершенно согласен	Совершенно согласен	Скорее согласен	Скорее не согласен	Совершенно согласен	Совершенно не согласен	Не могу определиться	Совершенно согласен	Совершенно согласен	Не могу определиться	Совершенно не согласен	Совершенно не согласен	Совершенно согласен	Не могу определиться	Совершенно не согласен	Не могу определиться	Совершенно согласен	Не могу определиться	Полностью не согласен	Полностью не согласен	Безразлично	Не согласен	Безразлично	Согласен	Согласен	Полностью согласен	Не согласен	Полностью согласен	Полностью согласен
Женский	23	Скорее согласен	Совершенно согласен	Совершенно согласен	Скорее согласен	Скорее согласен	Совершенно не согласен	Совершенно согласен	Совершенно не согласен	Совершенно согласен	Совершенно не согласен	Скорее согласен	Не могу определиться	Скорее согласен	Скорее согласен	Совершенно согласен	Скорее не согласен	Скорее не согласен	Скорее согласен	Скорее согласен	Совершенно не согласен	Скорее согласен	Совершенно согласен	Совершенно согласен	Совершенно согласен	Скорее не согласен	Не могу определиться	Скорее согласен	Совершенно согласен	Скорее не согласен	Не могу определиться	Скорее не согласен	Скорее согласен	Скорее не согласен	Совершенно согласен	Скорее не согласен	Скорее согласен	Скорее не согласен	Согласен	Полностью не согласен	Не согласен	Полностью согласен	Полностью не согласен	Не согласен	Полностью согласен	Полностью не согласен	Не согласен	Безразлично	Полностью не согласен
Женский	52	Не могу определиться	Скорее согласен	Не могу определиться	Скорее не согласен	Скорее не согласен	Скорее не согласен	Совершенно не согласен	Не могу определиться	Скорее не согласен	Совершенно не согласен	Скорее не согласен	Скорее согласен	Скорее согласен	Скорее не согласен	Совершенно согласен	Не могу определиться	Скорее согласен	Совершенно согласен	Совершенно согласен	Совершенно согласен	Совершенно согласен	Не могу определиться	Совершенно согласен	Совершенно согласен	Скорее согласен	Совершенно согласен	Скорее не согласен	Скорее согласен	Скорее согласен	Не могу определиться	Скорее не согласен	Совершенно согласен	Скорее не согласен	Скорее не согласен	Не могу определиться	Не могу определиться	Совершенно согласен	Не согласен	Безразлично	Не согласен	Не согласен	Согласен	Не согласен	Полностью согласен	Не согласен	Полностью не согласен	Полностью согласен	Полностью не согласен
Женский	32	Скорее не согласен	Совершенно согласен	Не могу определиться	Совершенно не согласен	Скорее не согласен	Скорее не согласен	Скорее согласен	Скорее не согласен	Совершенно согласен	Совершенно не согласен	Совершенно согласен	Скорее согласен	Скорее не согласен	Скорее согласен	Совершенно согласен	Скорее не согласен	Скорее не согласен	Совершенно согласен	Скорее не согласен	Совершенно согласен	Совершенно согласен	Совершенно не согласен	Совершенно согласен	Скорее согласен	Совершенно согласен	Скорее согласен	Скорее не согласен	Совершенно согласен	Скорее не согласен	Скорее согласен	Не могу определиться	Скорее согласен	Скорее не согласен	Скорее согласен	Не могу определиться	Скорее не согласен	Не могу определиться	Полностью не согласен	Не согласен	Полностью не согласен	Безразлично	Не согласен	Безразлично	Полностью согласен	Согласен	Не согласен	Не согласен	Безразлично
Женский	32	Совершенно не согласен	Совершенно не согласен	Совершенно не согласен	Совершенно не согласен	Совершенно не согласен	Не могу определиться	Совершенно не согласен	Совершенно не согласен	Совершенно согласен	Не могу определиться	Совершенно согласен	Совершенно согласен	Не могу определиться	Совершенно согласен	Совершенно согласен	Не могу определиться	Совершенно не согласен	Совершенно согласен	Скорее не согласен	Совершенно согласен	Совершенно согласен	Совершенно не согласен	Совершенно согласен	Совершенно не согласен	Совершенно согласен	Совершенно согласен	Совершенно не согласен	Совершенно согласен	Не могу определиться	Не могу определиться	Совершенно согласен	Совершенно согласен	Совершенно согласен	Совершенно не согласен	Совершенно согласен	Совершенно не согласен	Совершенно согласен	Полностью согласен	Безразлично	Полностью не согласен	Согласен	Полностью не согласен	Не согласен	Полностью согласен	Согласен	Не согласен	Не согласен	Не согласен
Мужской	17	Совершенно не согласен	Совершенно согласен	Скорее не согласен	Не могу определиться	Скорее не согласен	Скорее согласен	Не могу определиться	Скорее не согласен	Не могу определиться	Совершенно не согласен	Совершенно согласен	Совершенно согласен	Совершенно согласен	Не могу определиться	Совершенно согласен	Совершенно не согласен	Совершенно согласен	Скорее согласен	Совершенно согласен	Скорее не согласен	Совершенно согласен	Совершенно согласен	Скорее согласен	Скорее согласен	Совершенно не согласен	Не могу определиться	Не могу определиться	Скорее согласен	Скорее не согласен	Совершенно не согласен	Не могу определиться	Скорее согласен	Скорее согласен	Скорее согласен	Скорее не согласен	Не могу определиться	Скорее не согласен
Мужской	37	Совершенно не согласен	Совершенно не согласен	Совершенно не согласен	Скорее не согласен	Скорее не согласен	Скорее не согласен	Скорее не согласен	Совершенно согласен	Скорее согласен	Скорее не согласен	Скорее согласен	Совершенно согласен	Скорее согласен	Скорее согласен	Совершенно согласен	Совершенно не согласен	Скорее не согласен	Совершенно согласен	Скорее согласен	Скорее не согласен	Скорее согласен	Скорее не согласен	Совершенно согласен	Совершенно согласен	Совершенно согласен	Совершенно согласен	Совершенно не согласен	Совершенно согласен	Скорее не согласен	Скорее не согласен	Скорее не согласен	Совершенно согласен	Скорее согласен	Скорее не согласен	Совершенно согласен	Совершенно не согласен	Совершенно согласен
Женский	56	Не могу определиться	Скорее согласен	Скорее согласен	Не могу определиться	Не могу определиться	Скорее согласен	Скорее согласен	Не могу определиться	Скорее согласен	Скорее не согласен	Скорее согласен	Скорее согласен	Скорее не согласен	Скорее согласен	Не могу определиться	Не могу определиться	Не могу определиться	Не могу определиться	Совершенно согласен	Скорее не согласен	Скорее согласен	Скорее согласен	Скорее согласен	Не могу определиться	Не могу определиться	Не могу определиться	Скорее согласен	Скорее согласен	Не могу определиться	Не могу определиться	Не могу определиться	Не могу определиться	Не могу определиться	Скорее согласен	Скорее согласен	Скорее согласен	Не могу определиться
Женский	36	Скорее не согласен	Совершенно согласен	Скорее согласен	Не могу определиться	Не могу определиться	Скорее не согласен	Совершенно согласен	Не могу определиться	Скорее не согласен	Скорее не согласен	Скорее не согласен	Скорее не согласен	Скорее не согласен	Совершенно не согласен	Скорее согласен	Скорее согласен	Не могу определиться	Скорее согласен	Скорее согласен	Скорее согласен	Совершенно согласен	Совершенно согласен	Совершенно согласен	Скорее согласен	Скорее согласен	Скорее согласен	Скорее согласен	Не могу определиться	Скорее согласен	Скорее не согласен	Скорее не согласен	Скорее согласен	Совершенно не согласен	Совершенно согласен	Не могу определиться	Скорее согласен	Скорее согласен
Женский	43	Совершенно согласен	Скорее не согласен	Скорее согласен	Не могу определиться	Скорее не согласен	Не могу определиться	Скорее согласен	Скорее согласен	Совершенно не согласен	Скорее согласен	Скорее согласен	Совершенно согласен	Скорее согласен	Скорее согласен	Скорее согласен	Скорее согласен	Совершенно не согласен	Скорее не согласен	Не могу определиться	Скорее согласен	Совершенно согласен	Скорее согласен	Совершенно согласен	Скорее согласен	Скорее согласен	Скорее согласен	Скорее не согласен	Совершенно согласен	Скорее согласен	Не могу определиться	Не могу определиться	Не могу определиться	Совершенно не согласен	Не могу определиться	Скорее согласен	Скорее согласен	Совершенно согласен
Женский	41	Скорее согласен	Скорее согласен	Скорее согласен	Скорее согласен	Скорее согласен	Скорее согласен	Скорее согласен	Скорее согласен	Совершенно согласен	Совершенно согласен	Скорее согласен	Скорее согласен	Скорее не согласен	Скорее не согласен	Скорее не согласен	Не могу определиться	Совершенно согласен	Не могу определиться	Совершенно согласен	Скорее не согласен	Не могу определиться	Скорее согласен	Не могу определиться	Совершенно не согласен	Скорее не согласен	Скорее согласен	Скорее согласен	Скорее согласен	Скорее не согласен	Скорее не согласен	Не могу определиться	Скорее согласен	Не могу определиться	Совершенно согласен	Не могу определиться	Скорее согласен	Не могу определиться	Не согласен	Полностью не согласен	Не согласен	Не согласен	Согласен	Согласен	Безразлично	Согласен	Не согласен	Не согласен	Согласен
Женский	24	Скорее не согласен	Не могу определиться	Не могу определиться	Скорее согласен	Скорее согласен	Скорее не согласен	Скорее не согласен	Не могу определиться	Не могу определиться	Скорее согласен	Скорее согласен	Совершенно согласен	Скорее не согласен	Не могу определиться	Скорее согласен	Скорее согласен	Не могу определиться	Скорее согласен	Скорее не согласен	Скорее не согласен	Совершенно согласен	Не могу определиться	Совершенно согласен	Скорее не согласен	Скорее согласен	Скорее согласен	Скорее не согласен	Не могу определиться	Не могу определиться	Скорее согласен	Не могу определиться	Скорее согласен	Скорее согласен	Не могу определиться	Скорее согласен	Скорее согласен	Скорее согласен	Согласен	Не согласен	Безразлично	Не согласен	Полностью согласен	Не согласен	Согласен	Не согласен	Не согласен	Согласен	Не согласен
Женский	30	Скорее согласен	Скорее согласен	Скорее согласен	Скорее не согласен	Совершенно не согласен	Совершенно не согласен	Не могу определиться	Не могу определиться	Скорее согласен	Скорее не согласен	Скорее согласен	Скорее согласен	Не могу определиться	Скорее согласен	Совершенно согласен	Скорее согласен	Скорее не согласен	Скорее согласен	Скорее не согласен	Скорее согласен	Совершенно согласен	Скорее согласен	Совершенно согласен	Совершенно согласен	Не могу определиться	Не могу определиться	Не могу определиться	Совершенно согласен	Скорее не согласен	Скорее согласен	Скорее не согласен	Совершенно согласен	Скорее согласен	Скорее не согласен	Не могу определиться	Скорее согласен	Совершенно согласен	Не согласен	Не согласен	Не согласен	Безразлично	Согласен	Не согласен	Полностью согласен	Согласен	Безразлично	Безразлично	Согласен
Женский	31	Не могу определиться	Скорее согласен	Скорее не согласен	Скорее не согласен	Скорее не согласен	Не могу определиться	Совершенно не согласен	Скорее согласен	Скорее согласен	Скорее не согласен	Скорее согласен	Совершенно согласен	Скорее не согласен	Скорее согласен	Совершенно согласен	Скорее не согласен	Скорее не согласен	Скорее согласен	Не могу определиться	Совершенно не согласен	Совершенно согласен	Скорее согласен	Скорее согласен	Скорее согласен	Скорее согласен	Скорее согласен	Совершенно согласен	Совершенно согласен	Не могу определиться	Скорее не согласен	Скорее согласен	Скорее согласен	Совершенно согласен	Совершенно не согласен	Скорее согласен	Совершенно не согласен	Совершенно согласен	Не согласен	Полностью не согласен	Полностью не согласен	Согласен	Согласен	Согласен	Полностью согласен	Согласен	Не согласен	Не согласен	Полностью согласен
Женский	40	Не могу определиться	Скорее не согласен	Скорее не согласен	Скорее не согласен	Скорее не согласен	Скорее не согласен	Скорее согласен	Скорее не согласен	Совершенно согласен	Скорее не согласен	Не могу определиться	Совершенно согласен	Скорее согласен	Не могу определиться	Совершенно согласен	Не могу определиться	Не могу определиться	Совершенно согласен	Не могу определиться	Совершенно согласен	Скорее согласен	Не могу определиться	Совершенно согласен	Скорее согласен	Не могу определиться	Совершенно согласен	Совершенно не согласен	Совершенно согласен	Скорее согласен	Скорее согласен	Скорее не согласен	Скорее согласен	Скорее не согласен	Скорее согласен	Совершенно согласен	Совершенно не согласен	Скорее не согласен	Безразлично	Не согласен	Согласен	Согласен	Согласен	Безразлично	Безразлично	Не согласен	Не согласен	Согласен	Согласен
Мужской	23	Не могу определиться	Скорее согласен	Скорее согласен	Скорее согласен	Совершенно согласен	Совершенно согласен	Скорее согласен	Совершенно согласен	Не могу определиться	Скорее согласен	Не могу определиться	Скорее согласен	Скорее не согласен	Не могу определиться	Скорее не согласен	Скорее не согласен	Скорее согласен	Не могу определиться	Скорее не согласен	Скорее согласен	Не могу определиться	Не могу определиться	Не могу определиться	Не могу определиться	Не могу определиться	Скорее согласен	Скорее не согласен	Скорее не согласен	Не могу определиться	Скорее согласен	Скорее согласен	Скорее согласен	Не могу определиться	Не могу определиться	Скорее согласен	Скорее согласен	Скорее согласен
Мужской	34	Скорее согласен	Скорее согласен	Скорее не согласен	Не могу определиться	Скорее не согласен	Не могу определиться	Совершенно согласен	Совершенно согласен	Скорее согласен	Не могу определиться	Не могу определиться	Совершенно согласен	Скорее согласен	Скорее согласен	Скорее согласен	Скорее не согласен	Скорее не согласен	Совершенно согласен	Скорее согласен	Скорее не согласен	Не могу определиться	Совершенно согласен	Скорее согласен	Не могу определиться	Совершенно согласен	Скорее согласен	Совершенно согласен	Совершенно согласен	Не могу определиться	Не могу определиться	Скорее не согласен	Скорее не согласен	Совершенно не согласен	Не могу определиться	Не могу определиться	Совершенно не согласен	Не могу определиться
Мужской	27	Скорее не согласен	Скорее не согласен	Совершенно не согласен	Скорее не согласен	Скорее не согласен	Совершенно не согласен	Совершенно не согласен	Не могу определиться	Совершенно согласен	Не могу определиться	Совершенно согласен	Совершенно согласен	Не могу определиться	Совершенно согласен	Совершенно согласен	Скорее согласен	Совершенно согласен	Совершенно согласен	Скорее согласен	Совершенно не согласен	Совершенно согласен	Скорее не согласен	Совершенно согласен	Совершенно не согласен	Совершенно согласен	Совершенно согласен	Совершенно не согласен	Совершенно согласен	Совершенно не согласен	Совершенно не согласен	Совершенно согласен	Совершенно согласен	Скорее согласен	Совершенно не согласен	Совершенно согласен	Совершенно не согласен	Совершенно согласен	Не согласен	Не согласен	Не согласен	Согласен	Согласен	Безразлично	Согласен	Безразлично	Полностью не согласен	Полностью не согласен	Согласен
Женский	22	Скорее не согласен	Скорее согласен	Не могу определиться	Скорее согласен	Скорее согласен	Не могу определиться	Не могу определиться	Скорее согласен	Скорее согласен	Не могу определиться	Не могу определиться	Совершенно согласен	Скорее согласен	Не могу определиться	Совершенно согласен	Скорее согласен	Скорее согласен	Не могу определиться	Не могу определиться	Скорее не согласен	Совершенно согласен	Не могу определиться	Скорее согласен	Не могу определиться	Не могу определиться	Скорее согласен	Скорее не согласен	Скорее согласен	Совершенно не согласен	Скорее не согласен	Не могу определиться	Скорее согласен	Скорее не согласен	Не могу определиться	Скорее согласен	Скорее согласен	Скорее согласен	Полностью не согласен	Безразлично	Не согласен	Согласен	Согласен	Не согласен	Согласен	Не согласен	Не согласен	Согласен	Безразлично
Женский	28	Скорее не согласен	Скорее согласен	Скорее не согласен	Совершенно согласен	Совершенно согласен	Скорее согласен	Скорее не согласен	Не могу определиться	Скорее не согласен	Скорее согласен	Не могу определиться	Скорее согласен	Скорее согласен	Совершенно согласен	Не могу определиться	Скорее согласен	Скорее согласен	Не могу определиться	Не могу определиться	Скорее не согласен	Скорее согласен	Скорее не согласен	Не могу определиться	Скорее не согласен	Скорее согласен	Скорее согласен	Скорее согласен	Скорее согласен	Не могу определиться	Не могу определиться	Не могу определиться	Скорее согласен	Скорее согласен	Скорее не согласен	Скорее согласен	Скорее согласен	Не могу определиться	Не согласен	Согласен	Полностью не согласен	Согласен	Согласен	Согласен	Полностью согласен	Согласен	Не согласен	Согласен	Согласен
Женский	32	Скорее не согласен	Совершенно согласен	Не могу определиться	Скорее не согласен	Совершенно не согласен	Скорее не согласен	Скорее согласен	Скорее согласен	Скорее согласен	Скорее не согласен	Скорее согласен	Скорее согласен	Скорее не согласен	Не могу определиться	Скорее согласен	Скорее согласен	Скорее не согласен	Скорее согласен	Скорее согласен	Скорее не согласен	Совершенно согласен	Совершенно не согласен	Скорее согласен	Не могу определиться	Скорее не согласен	Совершенно согласен	Совершенно согласен	Скорее согласен	Не могу определиться	Скорее не согласен	Не могу определиться	Скорее согласен	Скорее согласен	Совершенно согласен	Скорее согласен	Скорее согласен	Совершенно согласен	Не согласен	Не согласен	Полностью не согласен	Полностью согласен	Безразлично	Согласен	Полностью согласен	Безразлично	Полностью не согласен	Безразлично	Полностью согласен
Женский	39	Не могу определиться	Совершенно согласен	Не могу определиться	Скорее не согласен	Совершенно не согласен	Скорее не согласен	Не могу определиться	Совершенно согласен	Не могу определиться	Не могу определиться	Совершенно согласен	Не могу определиться	Совершенно не согласен	Не могу определиться	Совершенно согласен	Не могу определиться	Совершенно не согласен	Не могу определиться	Совершенно не согласен	Скорее согласен	Совершенно согласен	Не могу определиться	Совершенно согласен	Не могу определиться	Совершенно согласен	Совершенно согласен	Не могу определиться	Совершенно согласен	Совершенно не согласен	Скорее согласен	Скорее согласен	Совершенно согласен	Не могу определиться	Не могу определиться	Совершенно согласен	Не могу определиться	Совершенно согласен	Полностью не согласен	Не согласен	Полностью не согласен	Согласен	Полностью не согласен	Согласен	Полностью согласен	Безразлично	Безразлично	Безразлично	Согласен
Мужской	36	Скорее не согласен	Скорее не согласен	Совершенно не согласен	Совершенно согласен	Скорее согласен	Скорее согласен	Совершенно не согласен	Скорее согласен	Совершенно согласен	Скорее согласен	Не могу определиться	Скорее согласен	Совершенно согласен	Не могу определиться	Совершенно согласен	Скорее согласен	Скорее согласен	Скорее согласен	Скорее согласен	Совершенно согласен	Совершенно согласен	Совершенно не согласен	Совершенно согласен	Совершенно согласен	Не могу определиться	Скорее согласен	Совершенно не согласен	Совершенно согласен	Скорее согласен	Совершенно не согласен	Совершенно не согласен	Скорее согласен	Совершенно не согласен	Совершенно не согласен	Скорее согласен	Совершенно не согласен	Не могу определиться
Женский	21	Не могу определиться	Скорее согласен	Не могу определиться	Совершенно согласен	Не могу определиться	Скорее согласен	Не могу определиться	Не могу определиться	Скорее согласен	Скорее согласен	Не могу определиться	Не могу определиться	Скорее согласен	Скорее согласен	Не могу определиться	Не могу определиться	Скорее согласен	Скорее не согласен	Скорее не согласен	Не могу определиться	Не могу определиться	Скорее согласен	Совершенно согласен	Скорее согласен	Совершенно согласен	Скорее согласен	Не могу определиться	Скорее не согласен	Не могу определиться	Не могу определиться	Не могу определиться	Скорее согласен	Не могу определиться	Не могу определиться	Не могу определиться	Скорее согласен	Совершенно согласен
Женский	23	Скорее согласен	Скорее не согласен	Скорее согласен	Не могу определиться	Не могу определиться	Не могу определиться	Совершенно согласен	Скорее согласен	Скорее согласен	Скорее согласен	Не могу определиться	Скорее согласен	Скорее согласен	Не могу определиться	Скорее согласен	Не могу определиться	Скорее согласен	Скорее согласен	Скорее согласен	Скорее согласен	Не могу определиться	Скорее согласен	Не могу определиться	Скорее согласен	Не могу определиться	Скорее согласен	Скорее не согласен	Скорее согласен	Не могу определиться	Скорее не согласен	Скорее не согласен	Скорее согласен	Скорее согласен	Скорее согласен	Не могу определиться	Скорее не согласен	Скорее согласен
Женский	17	Скорее согласен	Скорее не согласен	Скорее согласен	Скорее согласен	Скорее согласен	Скорее согласен	Скорее согласен	Скорее согласен	Скорее не согласен	Скорее не согласен	Скорее согласен	Скорее согласен	Скорее не согласен	Скорее согласен	Скорее согласен	Скорее согласен	Скорее согласен	Скорее согласен	Скорее не согласен	Скорее согласен	Совершенно согласен	Скорее не согласен	Скорее согласен	Скорее согласен	Скорее согласен	Скорее согласен	Скорее не согласен	Скорее согласен	Скорее не согласен	Скорее не согласен	Скорее согласен	Совершенно согласен	Скорее не согласен	Скорее согласен	Скорее согласен	Скорее согласен	Скорее согласен
Женский	20	Скорее согласен	Скорее согласен	Совершенно не согласен	Скорее не согласен	Не могу определиться	Не могу определиться	Совершенно согласен	Скорее согласен	Совершенно согласен	Не могу определиться	Не могу определиться	Скорее не согласен	Скорее не согласен	Скорее не согласен	Совершенно согласен	Не могу определиться	Не могу определиться	Не могу определиться	Скорее согласен	Не могу определиться	Скорее согласен	Совершенно согласен	Совершенно согласен	Совершенно согласен	Не могу определиться	Не могу определиться	Скорее согласен	Совершенно согласен	Не могу определиться	Скорее согласен	Скорее не согласен	Совершенно согласен	Скорее согласен	Совершенно согласен	Скорее не согласен	Совершенно согласен	Не могу определиться	Не согласен	Полностью не согласен	Полностью не согласен	Полностью не согласен	Безразлично	Полностью согласен	Полностью согласен	Полностью согласен	Согласен	Не согласен	Безразлично
Женский	39	Скорее согласен	Совершенно согласен	Совершенно согласен	Совершенно согласен	Совершенно не согласен	Скорее не согласен	Скорее согласен	Совершенно не согласен	Скорее не согласен	Скорее не согласен	Совершенно согласен	Не могу определиться	Совершенно не согласен	Совершенно согласен	Совершенно согласен	Совершенно согласен	Совершенно не согласен	Совершенно согласен	Скорее согласен	Совершенно не согласен	Совершенно согласен	Совершенно согласен	Совершенно согласен	Совершенно не согласен	Скорее согласен	Совершенно согласен	Скорее согласен	Скорее согласен	Совершенно не согласен	Скорее не согласен	Не могу определиться	Скорее согласен	Скорее согласен	Скорее согласен	Скорее согласен	Скорее согласен	Совершенно согласен	Не согласен	Согласен	Не согласен	Согласен	Согласен	Согласен	Согласен	Не согласен	Согласен	Безразлично	Согласен
Женский	54	Совершенно согласен	Совершенно согласен	Совершенно согласен	Скорее не согласен	Скорее не согласен	Скорее не согласен	Скорее согласен	Скорее согласен	Совершенно согласен	Скорее не согласен	Скорее не согласен	Не могу определиться	Совершенно согласен	Совершенно не согласен	Скорее согласен	Скорее согласен	Скорее не согласен	Совершенно согласен	Скорее не согласен	Совершенно согласен	Совершенно согласен	Не могу определиться	Совершенно согласен	Совершенно согласен	Не могу определиться	Совершенно согласен	Не могу определиться	Совершенно согласен	Скорее согласен	Скорее согласен	Скорее не согласен	Совершенно согласен	Совершенно не согласен	Не могу определиться	Скорее согласен	Не могу определиться	Скорее не согласен	Не согласен	Не согласен	Не согласен	Согласен	Согласен	Согласен	Безразлично	Согласен	Не согласен	Согласен	Согласен
Женский	27	Скорее не согласен	Совершенно не согласен	Совершенно не согласен	Скорее согласен	Скорее согласен	Скорее не согласен	Скорее согласен	Совершенно не согласен	Скорее согласен	Совершенно не согласен	Совершенно согласен	Совершенно согласен	Скорее согласен	Скорее не согласен	Совершенно согласен	Не могу определиться	Совершенно не согласен	Совершенно согласен	Скорее не согласен	Совершенно согласен	Совершенно согласен	Скорее согласен	Совершенно согласен	Совершенно согласен	Совершенно согласен	Совершенно согласен	Совершенно не согласен	Совершенно согласен	Совершенно согласен	Скорее согласен	Совершенно не согласен	Совершенно согласен	Совершенно не согласен	Не могу определиться	Совершенно согласен	Не могу определиться	Скорее не согласен	Полностью не согласен	Полностью не согласен	Полностью согласен	Полностью согласен	Полностью не согласен	Полностью согласен	Согласен	Согласен	Не согласен	Не согласен	Не согласен
Женский	33	Скорее не согласен	Совершенно согласен	Скорее не согласен	Скорее не согласен	Скорее не согласен	Совершенно не согласен	Совершенно согласен	Скорее согласен	Совершенно согласен	Скорее не согласен	Скорее согласен	Совершенно согласен	Совершенно не согласен	Скорее согласен	Совершенно согласен	Скорее не согласен	Скорее не согласен	Совершенно согласен	Скорее согласен	Совершенно не согласен	Совершенно согласен	Совершенно согласен	Совершенно согласен	Совершенно не согласен	Скорее согласен	Совершенно согласен	Скорее не согласен	Совершенно согласен	Совершенно не согласен	Скорее не согласен	Скорее согласен	Совершенно согласен	Совершенно не согласен	Скорее согласен	Совершенно согласен	Не могу определиться	Совершенно согласен	Полностью не согласен	Безразлично	Полностью не согласен	Согласен	Не согласен	Полностью согласен	Согласен	Не согласен	Полностью не согласен	Полностью согласен	Безразлично
Мужской	23	Скорее не согласен	Не могу определиться	Совершенно не согласен	Не могу определиться	Скорее согласен	Скорее согласен	Скорее согласен	Скорее согласен	Скорее согласен	Скорее согласен	Скорее согласен	Совершенно согласен	Скорее не согласен	Не могу определиться	Скорее согласен	Скорее согласен	Совершенно согласен	Скорее согласен	Скорее согласен	Скорее не согласен	Скорее согласен	Совершенно не согласен	Совершенно согласен	Не могу определиться	Скорее согласен	Скорее согласен	Не могу определиться	Скорее согласен	Скорее не согласен	Скорее не согласен	Не могу определиться	Скорее согласен	Скорее не согласен	Не могу определиться	Скорее согласен	Совершенно не согласен	Скорее согласен
Мужской	30	Скорее согласен	Скорее не согласен	Скорее не согласен	Скорее согласен	Скорее согласен	Не могу определиться	Скорее не согласен	Совершенно согласен	Скорее согласен	Скорее не согласен	Скорее не согласен	Совершенно согласен	Скорее не согласен	Скорее не согласен	Совершенно согласен	Скорее не согласен	Совершенно согласен	Скорее согласен	Скорее не согласен	Скорее согласен	Совершенно согласен	Совершенно согласен	Совершенно согласен	Совершенно согласен	Скорее согласен	Совершенно согласен	Скорее не согласен	Скорее согласен	Скорее не согласен	Скорее согласен	Скорее не согласен	Совершенно согласен	Не могу определиться	Скорее не согласен	Скорее согласен	Совершенно не согласен	Скорее согласен	Согласен	Безразлично	Не согласен	Согласен	Согласен	Согласен	Безразлично	Не согласен	Согласен	Не согласен	Полностью согласен
Мужской	50	Скорее согласен	Совершенно не согласен	Совершенно не согласен	Скорее согласен	Скорее согласен	Скорее согласен	Скорее согласен	Совершенно согласен	Совершенно согласен	Не могу определиться	Не могу определиться	Совершенно согласен	Скорее согласен	Скорее согласен	Скорее согласен	Не могу определиться	Скорее согласен	Скорее согласен	Не могу определиться	Скорее не согласен	Скорее согласен	Скорее не согласен	Совершенно согласен	Не могу определиться	Не могу определиться	Скорее согласен	Скорее не согласен	Совершенно согласен	Не могу определиться	Совершенно согласен	Не могу определиться	Скорее согласен	Не могу определиться	Скорее не согласен	Не могу определиться	Совершенно не согласен	Скорее согласен	Согласен	Безразлично	Согласен	Полностью согласен	Безразлично	Полностью не согласен	Согласен	Безразлично	Не согласен	Согласен	Не согласен
Мужской	42	Скорее не согласен	Скорее согласен	Скорее не согласен	Скорее не согласен	Скорее не согласен	Скорее не согласен	Не могу определиться	Скорее согласен	Не могу определиться	Совершенно не согласен	Скорее согласен	Совершенно согласен	Не могу определиться	Скорее согласен	Совершенно согласен	Скорее не согласен	Скорее не согласен	Совершенно согласен	Не могу определиться	Скорее согласен	Скорее согласен	Не могу определиться	Совершенно согласен	Не могу определиться	Скорее согласен	Совершенно согласен	Не могу определиться	Скорее согласен	Скорее согласен	Не могу определиться	Не могу определиться	Скорее согласен	Скорее согласен	Не могу определиться	Скорее согласен	Скорее не согласен	Скорее согласен	Не согласен	Согласен	Безразлично	Согласен	Согласен	Безразлично	Безразлично	Не согласен	Не согласен	Не согласен	Согласен
Женский	23	Скорее согласен	Скорее согласен	Скорее согласен	Не могу определиться	Скорее согласен	Не могу определиться	Совершенно согласен	Не могу определиться	Совершенно согласен	Совершенно согласен	Не могу определиться	Скорее согласен	Скорее согласен	Скорее не согласен	Скорее согласен	Скорее согласен	Скорее согласен	Не могу определиться	Скорее согласен	Скорее согласен	Не могу определиться	Не могу определиться	Скорее согласен	Скорее согласен	Не могу определиться	Не могу определиться	Не могу определиться	Скорее согласен	Не могу определиться	Не могу определиться	Не могу определиться	Не могу определиться	Скорее не согласен	Скорее согласен	Не могу определиться	Скорее согласен	Не могу определиться	Не согласен	Безразлично	Полностью не согласен	Полностью согласен	Согласен	Полностью не согласен	Согласен	Согласен	Безразлично	Согласен	Согласен
Женский	20	Скорее не согласен	Скорее согласен	Скорее согласен	Скорее согласен	Не могу определиться	Не могу определиться	Не могу определиться	Не могу определиться	Скорее согласен	Не могу определиться	Не могу определиться	Скорее согласен	Не могу определиться	Не могу определиться	Скорее согласен	Не могу определиться	Не могу определиться	Не могу определиться	Не могу определиться	Не могу определиться	Скорее согласен	Не могу определиться	Скорее согласен	Скорее согласен	Скорее согласен	Скорее согласен	Не могу определиться	Скорее согласен	Не могу определиться	Скорее согласен	Скорее согласен	Не могу определиться	Не могу определиться	Скорее согласен	Не могу определиться	Не могу определиться	Скорее согласен	Согласен	Безразлично	Безразлично	Безразлично	Безразлично	Безразлично	Безразлично	Безразлично	Не согласен	Безразлично	Согласен
Женский	23	Не могу определиться	Совершенно согласен	Не могу определиться	Скорее согласен	Скорее согласен	Не могу определиться	Скорее не согласен	Совершенно согласен	Совершенно согласен	Не могу определиться	Не могу определиться	Скорее согласен	Совершенно согласен	Скорее не согласен	Не могу определиться	Не могу определиться	Скорее согласен	Не могу определиться	Скорее согласен	Совершенно не согласен	Совершенно согласен	Не могу определиться	Совершенно согласен	Совершенно согласен	Не могу определиться	Скорее согласен	Не могу определиться	Совершенно согласен	Не могу определиться	Не могу определиться	Не могу определиться	Не могу определиться	Скорее не согласен	Скорее не согласен	Скорее согласен	Не могу определиться	Не могу определиться	Не согласен	Безразлично	Согласен	Безразлично	Не согласен	Полностью не согласен	Согласен	Не согласен	Полностью не согласен	Не согласен	Согласен
Женский	25	Скорее не согласен	Совершенно согласен	Скорее согласен	Не могу определиться	Не могу определиться	Не могу определиться	Скорее согласен	Скорее согласен	Скорее согласен	Скорее согласен	Не могу определиться	Не могу определиться	Не могу определиться	Скорее не согласен	Скорее согласен	Не могу определиться	Скорее согласен	Скорее согласен	Скорее согласен	Совершенно согласен	Скорее согласен	Скорее согласен	Не могу определиться	Совершенно согласен	Скорее не согласен	Скорее согласен	Совершенно согласен	Совершенно согласен	Не могу определиться	Скорее не согласен	Совершенно не согласен	Скорее согласен	Совершенно не согласен	Не могу определиться	Не могу определиться	Скорее согласен	Не могу определиться	Не согласен	Полностью не согласен	Не согласен	Согласен	Безразлично	Согласен	Безразлично	Безразлично	Не согласен	Безразлично	Безразлично
Женский	36	Совершенно не согласен	Скорее согласен	Скорее не согласен	Совершенно не согласен	Совершенно не согласен	Совершенно не согласен	Совершенно согласен	Совершенно не согласен	Скорее согласен	Совершенно не согласен	Скорее согласен	Скорее согласен	Скорее согласен	Совершенно не согласен	Скорее согласен	Скорее согласен	Скорее не согласен	Совершенно согласен	Скорее согласен	Совершенно согласен	Совершенно согласен	Совершенно согласен	Совершенно согласен	Совершенно согласен	Совершенно согласен	Совершенно согласен	Скорее согласен	Скорее согласен	Скорее не согласен	Скорее не согласен	Скорее не согласен	Совершенно согласен	Не могу определиться	Совершенно согласен	Скорее не согласен	Не могу определиться	Скорее согласен	Согласен	Согласен	Согласен	Полностью согласен	Согласен	Не согласен	Полностью согласен	Не согласен	Не согласен	Полностью согласен	Не согласен
Женский	34	Скорее согласен	Скорее согласен	Скорее не согласен	Не могу определиться	Не могу определиться	Не могу определиться	Скорее не согласен	Скорее согласен	Скорее согласен	Скорее не согласен	Скорее не согласен	Совершенно согласен	Скорее не согласен	Скорее согласен	Совершенно согласен	Скорее не согласен	Скорее согласен	Скорее согласен	Не могу определиться	Скорее согласен	Совершенно согласен	Скорее не согласен	Скорее согласен	Совершенно согласен	Скорее согласен	Совершенно согласен	Скорее согласен	Совершенно согласен	Скорее согласен	Скорее согласен	Не могу определиться	Не могу определиться	Скорее не согласен	Скорее не согласен	Скорее согласен	Скорее не согласен	Совершенно согласен	Безразлично	Не согласен	Полностью не согласен	Согласен	Согласен	Не согласен	Согласен	Безразлично	Не согласен	Безразлично	Согласен
Женский	27	Скорее согласен	Совершенно согласен	Совершенно согласен	Скорее согласен	Скорее согласен	Скорее согласен	Скорее согласен	Не могу определиться	Скорее согласен	Скорее согласен	Скорее не согласен	Совершенно согласен	Совершенно не согласен	Скорее не согласен	Скорее согласен	Скорее согласен	Не могу определиться	Совершенно согласен	Не могу определиться	Совершенно не согласен	Совершенно согласен	Совершенно согласен	Совершенно согласен	Скорее не согласен	Скорее не согласен	Совершенно согласен	Совершенно согласен	Скорее не согласен	Совершенно не согласен	Совершенно не согласен	Скорее согласен	Совершенно согласен	Скорее не согласен	Скорее согласен	Скорее согласен	Скорее не согласен	Скорее согласен	Полностью не согласен	Не согласен	Согласен	Согласен	Не согласен	Согласен	Не согласен	Не согласен	Согласен	Не согласен	Полностью согласен
Женский	19	Скорее согласен	Совершенно согласен	Скорее не согласен	Скорее не согласен	Скорее не согласен	Скорее не согласен	Скорее не согласен	Скорее не согласен	Скорее согласен	Совершенно не согласен	Не могу определиться	Скорее согласен	Не могу определиться	Не могу определиться	Совершенно согласен	Скорее не согласен	Скорее не согласен	Совершенно согласен	Скорее согласен	Скорее согласен	Совершенно согласен	Скорее согласен	Совершенно согласен	Совершенно согласен	Скорее согласен	Совершенно согласен	Скорее согласен	Совершенно согласен	Совершенно согласен	Скорее согласен	Не могу определиться	Совершенно согласен	Не могу определиться	Не могу определиться	Не могу определиться	Совершенно согласен	Не могу определиться	Не согласен	Полностью не согласен	Полностью не согласен	Полностью согласен	Согласен	Безразлично	Полностью согласен	Безразлично	Безразлично	Согласен	Безразлично
Мужской	27	Скорее согласен	Скорее согласен	Скорее согласен	Скорее не согласен	Скорее не согласен	Скорее не согласен	Совершенно согласен	Скорее не согласен	Скорее согласен	Скорее не согласен	Скорее согласен	Скорее согласен	Скорее согласен	Не могу определиться	Скорее согласен	Скорее согласен	Не могу определиться	Скорее согласен	Скорее не согласен	Совершенно согласен	Совершенно согласен	Скорее не согласен	Совершенно согласен	Совершенно согласен	Скорее согласен	Скорее согласен	Скорее не согласен	Совершенно согласен	Скорее согласен	Не могу определиться	Не могу определиться	Скорее согласен	Скорее не согласен	Скорее согласен	Скорее согласен	Не могу определиться	Не могу определиться
Мужской	22	Не могу определиться	Совершенно не согласен	Совершенно не согласен	Скорее согласен	Скорее согласен	Скорее согласен	Скорее не согласен	Не могу определиться	Скорее согласен	Не могу определиться	Скорее согласен	Не могу определиться	Скорее согласен	Скорее согласен	Совершенно согласен	Скорее не согласен	Не могу определиться	Совершенно согласен	Совершенно согласен	Скорее не согласен	Совершенно согласен	Не могу определиться	Совершенно согласен	Совершенно согласен	Скорее согласен	Скорее согласен	Скорее не согласен	Совершенно согласен	Не могу определиться	Не могу определиться	Скорее согласен	Скорее согласен	Скорее не согласен	Совершенно не согласен	Скорее согласен	Скорее не согласен	Совершенно согласен
Женский	23	Скорее не согласен	Не могу определиться	Скорее не согласен	Не могу определиться	Не могу определиться	Не могу определиться	Скорее не согласен	Скорее не согласен	Скорее не согласен	Скорее согласен	Скорее не согласен	Не могу определиться	Скорее согласен	Скорее согласен	Совершенно согласен	Совершенно согласен	Скорее согласен	Скорее согласен	Не могу определиться	Скорее согласен	Скорее согласен	Не могу определиться	Не могу определиться	Скорее согласен	Скорее согласен	Не могу определиться	Совершенно согласен	Совершенно согласен	Совершенно согласен	Не могу определиться	Скорее согласен	Не могу определиться	Скорее согласен	Не могу определиться	Скорее согласен	Скорее согласен	Не могу определиться
Женский	19	Скорее согласен	Не могу определиться	Не могу определиться	Скорее согласен	Скорее согласен	Скорее согласен	Не могу определиться	Совершенно согласен	Не могу определиться	Совершенно согласен	Скорее согласен	Совершенно согласен	Не могу определиться	Не могу определиться	Скорее согласен	Скорее согласен	Скорее согласен	Не могу определиться	Совершенно согласен	Скорее не согласен	Совершенно согласен	Скорее согласен	Скорее согласен	Совершенно не согласен	Скорее согласен	Совершенно согласен	Не могу определиться	Скорее согласен	Скорее не согласен	Скорее не согласен	Совершенно не согласен	Совершенно не согласен	Скорее согласен	Скорее согласен	Совершенно согласен	Не могу определиться	Скорее согласен
Женский	23	Не могу определиться	Совершенно согласен	Скорее не согласен	Не могу определиться	Совершенно согласен	Совершенно не согласен	Не могу определиться	Скорее согласен	Не могу определиться	Скорее согласен	Скорее не согласен	Скорее не согласен	Скорее не согласен	Скорее не согласен	Совершенно согласен	Совершенно согласен	Скорее согласен	Совершенно согласен	Совершенно согласен	Скорее согласен	Скорее согласен	Скорее согласен	Совершенно согласен	Совершенно согласен	Не могу определиться	Скорее согласен	Совершенно согласен	Скорее согласен	Не могу определиться	Не могу определиться	Скорее не согласен	Совершенно согласен	Совершенно не согласен	Не могу определиться	Не могу определиться	Совершенно согласен	Не могу определиться	Безразлично	Полностью не согласен	Полностью не согласен	Согласен	Не согласен	Полностью не согласен	Согласен	Согласен	Не согласен	Согласен	Согласен
Женский	20	Не могу определиться	Не могу определиться	Скорее не согласен	Скорее согласен	Не могу определиться	Скорее не согласен	Скорее согласен	Скорее не согласен	Скорее согласен	Не могу определиться	Не могу определиться	Скорее согласен	Скорее согласен	Скорее не согласен	Скорее согласен	Скорее согласен	Не могу определиться	Не могу определиться	Скорее согласен	Совершенно согласен	Скорее согласен	Не могу определиться	Скорее согласен	Скорее согласен	Не могу определиться	Совершенно согласен	Скорее согласен	Скорее согласен	Скорее согласен	Скорее не согласен	Не могу определиться	Совершенно согласен	Скорее согласен	Скорее согласен	Скорее согласен	Совершенно согласен	Не могу определиться
Женский	26	Скорее не согласен	Скорее согласен	Скорее согласен	Скорее не согласен	Скорее не согласен	Скорее не согласен	Скорее согласен	Скорее согласен	Скорее согласен	Скорее не согласен	Скорее согласен	Совершенно согласен	Скорее не согласен	Скорее согласен	Совершенно согласен	Не могу определиться	Скорее не согласен	Скорее согласен	Не могу определиться	Не могу определиться	Скорее согласен	Совершенно согласен	Совершенно согласен	Скорее согласен	Скорее согласен	Совершенно согласен	Не могу определиться	Скорее согласен	Не могу определиться	Не могу определиться	Скорее не согласен	Скорее согласен	Совершенно не согласен	Скорее не согласен	Совершенно согласен	Скорее не согласен	Совершенно согласен
Женский	37	Скорее не согласен	Скорее согласен	Скорее согласен	Скорее согласен	Скорее согласен	Скорее согласен	Скорее согласен	Скорее согласен	Скорее согласен	Скорее не согласен	Скорее согласен	Скорее согласен	Скорее не согласен	Скорее не согласен	Скорее не согласен	Скорее согласен	Скорее согласен	Скорее не согласен	Скорее согласен	Скорее согласен	Скорее согласен	Скорее согласен	Скорее согласен	Скорее не согласен	Скорее согласен	Скорее согласен	Скорее согласен	Скорее согласен	Скорее не согласен	Скорее согласен	Скорее не согласен	Скорее не согласен	Скорее согласен	Скорее согласен	Скорее согласен	Скорее согласен	Скорее согласен	Не согласен	Безразлично	Не согласен	Согласен	Согласен	Согласен	Согласен	Согласен	Не согласен	Согласен	Безразлично
Женский	30	Не могу определиться	Скорее согласен	Не могу определиться	Скорее не согласен	Скорее не согласен	Не могу определиться	Совершенно согласен	Совершенно не согласен	Скорее не согласен	Не могу определиться	Скорее согласен	Скорее согласен	Скорее согласен	Не могу определиться	Скорее согласен	Скорее согласен	Скорее не согласен	Скорее согласен	Скорее согласен	Совершенно согласен	Совершенно согласен	Не могу определиться	Совершенно согласен	Совершенно согласен	Скорее согласен	Скорее согласен	Скорее не согласен	Скорее согласен	Не могу определиться	Скорее не согласен	Не могу определиться	Совершенно согласен	Не могу определиться	Скорее согласен	Скорее согласен	Скорее согласен	Скорее согласен	Не согласен	Не согласен	Не согласен	Согласен	Согласен	Не согласен	Согласен	Безразлично	Полностью не согласен	Согласен	Полностью не согласен
Женский	18	Скорее согласен	Совершенно не согласен	Скорее согласен	Скорее не согласен	Скорее не согласен	Скорее не согласен	Совершенно согласен	Совершенно согласен	Скорее согласен	Скорее не согласен	Скорее не согласен	Скорее согласен	Скорее согласен	Совершенно не согласен	Совершенно согласен	Скорее не согласен	Скорее согласен	Совершенно согласен	Скорее не согласен	Совершенно не согласен	Совершенно согласен	Совершенно согласен	Совершенно согласен	Совершенно согласен	Скорее не согласен	Скорее согласен	Скорее согласен	Совершенно согласен	Скорее согласен	Совершенно согласен	Совершенно не согласен	Совершенно согласен	Скорее согласен	Скорее согласен	Скорее согласен	Скорее согласен	Совершенно согласен	Полностью не согласен	Полностью не согласен	Не согласен	Согласен	Согласен	Согласен	Согласен	Согласен	Полностью не согласен	Не согласен	Полностью согласен
Женский	36	Не могу определиться	Совершенно согласен	Совершенно согласен	Скорее не согласен	Скорее не согласен	Скорее не согласен	Скорее не согласен	Не могу определиться	Не могу определиться	Совершенно не согласен	Скорее согласен	Совершенно согласен	Скорее не согласен	Скорее согласен	Совершенно согласен	Скорее не согласен	Не могу определиться	Совершенно согласен	Скорее не согласен	Скорее не согласен	Совершенно согласен	Совершенно согласен	Совершенно согласен	Не могу определиться	Совершенно согласен	Совершенно согласен	Совершенно согласен	Скорее согласен	Скорее не согласен	Не могу определиться	Не могу определиться	Совершенно согласен	Скорее не согласен	Не могу определиться	Совершенно согласен	Совершенно согласен	Скорее согласен	Не согласен	Безразлично	Безразлично	Согласен	Полностью согласен	Безразлично	Безразлично	Полностью согласен	Не согласен	Согласен	Согласен
Мужской	23	Скорее не согласен	Скорее не согласен	Скорее не согласен	Скорее согласен	Не могу определиться	Не могу определиться	Скорее не согласен	Не могу определиться	Совершенно согласен	Не могу определиться	Скорее согласен	Скорее согласен	Скорее не согласен	Скорее согласен	Совершенно согласен	Не могу определиться	Скорее не согласен	Совершенно согласен	Скорее не согласен	Скорее согласен	Не могу определиться	Скорее согласен	Скорее согласен	Совершенно согласен	Совершенно согласен	Скорее согласен	Не могу определиться	Совершенно согласен	Скорее согласен	Не могу определиться	Не могу определиться	Скорее согласен	Скорее согласен	Скорее не согласен	Не могу определиться	Совершенно не согласен	Скорее согласен
Мужской	47	Скорее согласен	Скорее согласен	Скорее не согласен	Скорее не согласен	Скорее не согласен	Скорее согласен	Совершенно не согласен	Скорее не согласен	Совершенно согласен	Скорее не согласен	Скорее согласен	Совершенно согласен	Скорее согласен	Скорее согласен	Совершенно согласен	Скорее не согласен	Скорее согласен	Скорее согласен	Скорее согласен	Скорее согласен	Скорее согласен	Скорее не согласен	Скорее согласен	Скорее согласен	Скорее согласен	Совершенно согласен	Совершенно согласен	Совершенно согласен	Скорее согласен	Скорее согласен	Скорее согласен	Совершенно согласен	Скорее согласен	Совершенно не согласен	Скорее не согласен	Совершенно не согласен	Не могу определиться	Не согласен	Не согласен	Не согласен	Согласен	Согласен	Не согласен	Согласен	Не согласен	Полностью не согласен	Не согласен	Не согласен
Женский	68	Совершенно согласен	Совершенно согласен	Скорее согласен	Скорее согласен	Скорее согласен	Скорее согласен	Не могу определиться	Скорее согласен	Скорее согласен	Скорее согласен	Скорее согласен	Скорее не согласен	Скорее не согласен	Совершенно не согласен	Скорее согласен	Скорее согласен	Не могу определиться	Скорее согласен	Скорее согласен	Не могу определиться	Скорее согласен	Скорее согласен	Скорее согласен	Скорее согласен	Скорее согласен	Не могу определиться	Совершенно согласен	Скорее согласен	Не могу определиться	Не могу определиться	Не могу определиться	Скорее согласен	Не могу определиться	Скорее согласен	Не могу определиться	Скорее согласен	Скорее согласен
Женский	20	Скорее согласен	Не могу определиться	Скорее не согласен	Не могу определиться	Совершенно согласен	Совершенно согласен	Совершенно согласен	Совершенно согласен	Скорее согласен	Скорее согласен	Скорее не согласен	Не могу определиться	Скорее согласен	Не могу определиться	Совершенно согласен	Не могу определиться	Не могу определиться	Не могу определиться	Совершенно согласен	Скорее согласен	Совершенно согласен	Скорее согласен	Скорее согласен	Скорее согласен	Скорее не согласен	Скорее согласен	Скорее согласен	Скорее согласен	Не могу определиться	Скорее не согласен	Совершенно не согласен	Скорее не согласен	Скорее не согласен	Скорее согласен	Скорее согласен	Совершенно согласен	Совершенно согласен
Женский	25	Скорее не согласен	Скорее согласен	Скорее согласен	Скорее согласен	Не могу определиться	Не могу определиться	Скорее согласен	Скорее согласен	Не могу определиться	Не могу определиться	Скорее согласен	Скорее согласен	Скорее не согласен	Не могу определиться	Совершенно согласен	Не могу определиться	Не могу определиться	Скорее согласен	Не могу определиться	Не могу определиться	Скорее согласен	Не могу определиться	Скорее согласен	Скорее согласен	Скорее согласен	Совершенно согласен	Скорее согласен	Скорее согласен	Не могу определиться	Не могу определиться	Скорее не согласен	Скорее согласен	Скорее не согласен	Не могу определиться	Скорее согласен	Не могу определиться	Скорее согласен
Женский	23	Скорее согласен	Совершенно не согласен	Совершенно согласен	Не могу определиться	Не могу определиться	Скорее не согласен	Скорее согласен	Скорее согласен	Совершенно согласен	Скорее согласен	Не могу определиться	Скорее согласен	Не могу определиться	Скорее не согласен	Скорее согласен	Совершенно согласен	Скорее согласен	Не могу определиться	Не могу определиться	Не могу определиться	Скорее согласен	Совершенно согласен	Совершенно согласен	Совершенно согласен	Скорее не согласен	Скорее согласен	Совершенно согласен	Совершенно согласен	Скорее не согласен	Скорее не согласен	Скорее не согласен	Совершенно согласен	Скорее согласен	Не могу определиться	Скорее согласен	Совершенно согласен	Не могу определиться
Женский	22	Скорее согласен	Скорее согласен	Скорее согласен	Скорее не согласен	Скорее не согласен	Совершенно не согласен	Скорее согласен	Скорее согласен	Совершенно согласен	Не могу определиться	Скорее не согласен	Скорее согласен	Скорее не согласен	Скорее не согласен	Совершенно согласен	Скорее согласен	Скорее согласен	Совершенно согласен	Скорее не согласен	Не могу определиться	Совершенно согласен	Скорее не согласен	Совершенно согласен	Совершенно согласен	Совершенно согласен	Совершенно согласен	Не могу определиться	Совершенно согласен	Не могу определиться	Скорее согласен	Не могу определиться	Совершенно согласен	Скорее не согласен	Скорее согласен	Совершенно согласен	Скорее согласен	Скорее не согласен	Безразлично	Не согласен	Не согласен	Согласен	Согласен	Не согласен	Полностью согласен	Не согласен	Безразлично	Согласен	Согласен
Мужской	27	Скорее согласен	Скорее согласен	Скорее не согласен	Скорее согласен	Скорее согласен	Скорее согласен	Скорее согласен	Скорее не согласен	Скорее согласен	Скорее согласен	Скорее не согласен	Скорее согласен	Скорее согласен	Скорее не согласен	Не могу определиться	Скорее согласен	Не могу определиться	Скорее согласен	Не могу определиться	Скорее согласен	Совершенно согласен	Скорее согласен	Совершенно согласен	Скорее согласен	Скорее согласен	Скорее согласен	Скорее не согласен	Не могу определиться	Не могу определиться	Не могу определиться	Скорее не согласен	Скорее согласен	Скорее согласен	Совершенно согласен	Скорее согласен	Скорее не согласен	Скорее согласен
Мужской	50	Скорее согласен	Совершенно не согласен	Совершенно не согласен	Скорее согласен	Совершенно согласен	Скорее не согласен	Совершенно не согласен	Совершенно согласен	Совершенно согласен	Не могу определиться	Скорее согласен	Совершенно согласен	Совершенно согласен	Не могу определиться	Скорее согласен	Не могу определиться	Совершенно согласен	Совершенно согласен	Совершенно согласен	Совершенно согласен	Совершенно согласен	Совершенно не согласен	Скорее согласен	Совершенно согласен	Скорее согласен	Совершенно согласен	Совершенно не согласен	Скорее согласен	Совершенно согласен	Скорее не согласен	Скорее не согласен	Скорее согласен	Скорее не согласен	Совершенно не согласен	Совершенно согласен	Совершенно не согласен	Скорее согласен
Мужской	26	Скорее не согласен	Скорее не согласен	Скорее не согласен	Совершенно не согласен	Скорее не согласен	Скорее не согласен	Скорее не согласен	Совершенно согласен	Совершенно согласен	Скорее не согласен	Совершенно согласен	Совершенно согласен	Скорее не согласен	Скорее согласен	Совершенно согласен	Совершенно согласен	Скорее согласен	Совершенно согласен	Скорее согласен	Скорее не согласен	Скорее согласен	Совершенно не согласен	Совершенно согласен	Совершенно согласен	Совершенно согласен	Совершенно согласен	Скорее не согласен	Совершенно согласен	Совершенно не согласен	Скорее согласен	Скорее не согласен	Совершенно согласен	Совершенно согласен	Скорее не согласен	Скорее согласен	Скорее согласен	Скорее согласен	Не согласен	Согласен	Не согласен	Полностью согласен	Согласен	Полностью не согласен	Согласен	Не согласен	Не согласен	Согласен	Полностью не согласен
Мужской	40	Скорее не согласен	Не могу определиться	Скорее не согласен	Скорее не согласен	Скорее не согласен	Скорее согласен	Не могу определиться	Не могу определиться	Совершенно согласен	Скорее не согласен	Скорее не согласен	Скорее согласен	Скорее согласен	Не могу определиться	Совершенно согласен	Не могу определиться	Скорее согласен	Скорее согласен	Скорее согласен	Совершенно согласен	Не могу определиться	Скорее согласен	Совершенно согласен	Совершенно согласен	Скорее согласен	Скорее согласен	Не могу определиться	Совершенно согласен	Скорее согласен	Скорее согласен	Не могу определиться	Скорее согласен	Скорее не согласен	Не могу определиться	Не могу определиться	Не могу определиться	Не могу определиться	Не согласен	Не согласен	Не согласен	Согласен	Безразлично	Не согласен	Полностью согласен	Согласен	Не согласен	Не согласен	Не согласен
Женский	23	Не могу определиться	Скорее согласен	Скорее согласен	Совершенно согласен	Совершенно согласен	Скорее согласен	Скорее согласен	Не могу определиться	Не могу определиться	Совершенно согласен	Скорее не согласен	Скорее согласен	Совершенно согласен	Совершенно не согласен	Скорее согласен	Совершенно согласен	Совершенно согласен	Скорее согласен	Совершенно согласен	Скорее не согласен	Скорее не согласен	Не могу определиться	Не могу определиться	Не могу определиться	Скорее согласен	Совершенно согласен	Скорее согласен	Скорее согласен	Скорее согласен	Скорее не согласен	Скорее согласен	Скорее не согласен	Скорее не согласен	Не могу определиться	Скорее не согласен	Скорее согласен	Скорее согласен
Женский	23	Скорее не согласен	Скорее согласен	Не могу определиться	Скорее согласен	Скорее согласен	Скорее не согласен	Скорее не согласен	Совершенно согласен	Совершенно согласен	Скорее согласен	Не могу определиться	Скорее согласен	Не могу определиться	Не могу определиться	Скорее согласен	Не могу определиться	Скорее согласен	Скорее согласен	Скорее согласен	Скорее согласен	Не могу определиться	Скорее согласен	Скорее согласен	Скорее согласен	Не могу определиться	Не могу определиться	Не могу определиться	Скорее согласен	Скорее не согласен	Скорее не согласен	Не могу определиться	Скорее согласен	Скорее согласен	Скорее согласен	Скорее согласен	Скорее согласен	Скорее согласен
Женский	34	Скорее согласен	Совершенно согласен	Совершенно согласен	Не могу определиться	Не могу определиться	Скорее согласен	Скорее не согласен	Не могу определиться	Не могу определиться	Не могу определиться	Не могу определиться	Скорее согласен	Скорее согласен	Скорее не согласен	Совершенно согласен	Скорее согласен	Не могу определиться	Не могу определиться	Скорее согласен	Совершенно согласен	Скорее согласен	Не могу определиться	Скорее согласен	Совершенно согласен	Скорее согласен	Скорее согласен	Не могу определиться	Совершенно согласен	Скорее не согласен	Скорее не согласен	Не могу определиться	Совершенно согласен	Не могу определиться	Скорее не согласен	Скорее согласен	Совершенно согласен	Совершенно согласен
Женский	23	Скорее согласен	Скорее согласен	Скорее не согласен	Скорее согласен	Скорее не согласен	Не могу определиться	Скорее не согласен	Скорее согласен	Скорее согласен	Скорее согласен	Скорее согласен	Совершенно согласен	Совершенно согласен	Не могу определиться	Совершенно согласен	Совершенно не согласен	Совершенно согласен	Не могу определиться	Скорее не согласен	Совершенно не согласен	Скорее согласен	Не могу определиться	Совершенно согласен	Совершенно согласен	Не могу определиться	Совершенно согласен	Не могу определиться	Совершенно согласен	Не могу определиться	Скорее согласен	Скорее не согласен	Совершенно согласен	Скорее согласен	Не могу определиться	Скорее согласен	Не могу определиться	Совершенно согласен
Женский	18	Скорее не согласен	Скорее согласен	Скорее согласен	Скорее не согласен	Скорее не согласен	Скорее не согласен	Скорее согласен	Скорее не согласен	Совершенно согласен	Совершенно не согласен	Не могу определиться	Совершенно согласен	Скорее согласен	Не могу определиться	Совершенно согласен	Совершенно не согласен	Скорее не согласен	Совершенно согласен	Совершенно не согласен	Скорее согласен	Скорее согласен	Не могу определиться	Совершенно согласен	Совершенно согласен	Скорее согласен	Совершенно согласен	Скорее согласен	Совершенно согласен	Скорее не согласен	Не могу определиться	Не могу определиться	Совершенно согласен	Скорее согласен	Скорее согласен	Скорее согласен	Скорее согласен	Совершенно согласен	Не согласен	Согласен	Полностью не согласен	Полностью согласен	Согласен	Согласен	Безразлично	Согласен	Согласен	Безразлично	Согласен
Женский	47	Скорее не согласен	Скорее согласен	Не могу определиться	Совершенно не согласен	Совершенно не согласен	Совершенно не согласен	Скорее не согласен	Не могу определиться	Совершенно согласен	Совершенно не согласен	Скорее согласен	Совершенно согласен	Скорее согласен	Скорее согласен	Скорее согласен	Скорее не согласен	Совершенно не согласен	Совершенно согласен	Скорее не согласен	Скорее согласен	Совершенно согласен	Скорее согласен	Совершенно согласен	Совершенно согласен	Совершенно согласен	Совершенно согласен	Не могу определиться	Совершенно согласен	Не могу определиться	Совершенно согласен	Не могу определиться	Совершенно согласен	Скорее не согласен	Скорее согласен	Совершенно согласен	Скорее согласен	Скорее согласен
Женский	46	Скорее не согласен	Совершенно не согласен	Совершенно не согласен	Не могу определиться	Скорее согласен	Скорее согласен	Совершенно согласен	Скорее согласен	Скорее не согласен	Не могу определиться	Не могу определиться	Скорее согласен	Совершенно согласен	Не могу определиться	Скорее согласен	Не могу определиться	Скорее согласен	Скорее согласен	Скорее согласен	Скорее согласен	Скорее согласен	Совершенно согласен	Совершенно согласен	Не могу определиться	Скорее согласен	Скорее согласен	Скорее не согласен	Не могу определиться	Не могу определиться	Не могу определиться	Скорее согласен	Совершенно согласен	Скорее согласен	Совершенно не согласен	Скорее согласен	Совершенно не согласен	Совершенно согласен	Безразлично	Безразлично	Полностью не согласен	Не согласен	Безразлично	Не согласен	Согласен	Согласен	Не согласен	Безразлично	Согласен
Женский	18	Совершенно не согласен	Скорее согласен	Совершенно не согласен	Не могу определиться	Совершенно согласен	Совершенно согласен	Скорее не согласен	Совершенно согласен	Скорее согласен	Совершенно согласен	Не могу определиться	Совершенно согласен	Совершенно согласен	Не могу определиться	Скорее согласен	Совершенно согласен	Совершенно согласен	Не могу определиться	Скорее согласен	Скорее не согласен	Совершенно согласен	Скорее не согласен	Скорее согласен	Совершенно не согласен	Скорее не согласен	Скорее согласен	Не могу определиться	Совершенно согласен	Не могу определиться	Скорее не согласен	Не могу определиться	Скорее не согласен	Не могу определиться	Совершенно не согласен	Совершенно согласен	Совершенно не согласен	Совершенно согласен	Не согласен	Не согласен	Не согласен	Полностью согласен	Согласен	Не согласен	Согласен	Не согласен	Полностью не согласен	Безразлично	Согласен
Женский	47	Совершенно согласен	Скорее согласен	Не могу определиться	Скорее согласен	Скорее согласен	Скорее согласен	Не могу определиться	Совершенно согласен	Совершенно согласен	Совершенно согласен	Скорее не согласен	Совершенно согласен	Скорее согласен	Скорее не согласен	Скорее согласен	Не могу определиться	Скорее согласен	Скорее согласен	Совершенно согласен	Совершенно согласен	Скорее согласен	Скорее согласен	Скорее согласен	Не могу определиться	Не могу определиться	Совершенно согласен	Скорее не согласен	Совершенно согласен	Не могу определиться	Не могу определиться	Скорее не согласен	Не могу определиться	Совершенно не согласен	Не могу определиться	Не могу определиться	Скорее согласен	Скорее согласен	Не согласен	Не согласен	Безразлично	Согласен	Не согласен	Полностью не согласен	Согласен	Безразлично	Не согласен	Не согласен	Безразлично
Женский	29	Не могу определиться	Скорее согласен	Скорее согласен	Не могу определиться	Скорее не согласен	Не могу определиться	Не могу определиться	Скорее согласен	Совершенно согласен	Скорее не согласен	Скорее согласен	Скорее согласен	Не могу определиться	Не могу определиться	Совершенно согласен	Не могу определиться	Не могу определиться	Совершенно согласен	Скорее не согласен	Совершенно не согласен	Скорее согласен	Скорее согласен	Совершенно согласен	Не могу определиться	Совершенно согласен	Скорее согласен	Не могу определиться	Совершенно согласен	Не могу определиться	Скорее согласен	Не могу определиться	Совершенно согласен	Скорее согласен	Не могу определиться	Не могу определиться	Не могу определиться	Скорее согласен	Не согласен	Не согласен	Не согласен	Не согласен	Согласен	Согласен	Согласен	Безразлично	Полностью не согласен	Не согласен	Безразлично
Женский	37	Совершенно не согласен	Совершенно согласен	Совершенно согласен	Совершенно не согласен	Совершенно не согласен	Совершенно не согласен	Совершенно согласен	Совершенно не согласен	Совершенно согласен	Совершенно не согласен	Совершенно согласен	Совершенно согласен	Не могу определиться	Скорее согласен	Совершенно согласен	Скорее не согласен	Скорее не согласен	Совершенно согласен	Скорее согласен	Скорее согласен	Совершенно согласен	Не могу определиться	Совершенно согласен	Совершенно не согласен	Скорее согласен	Совершенно согласен	Совершенно не согласен	Совершенно согласен	Скорее не согласен	Скорее согласен	Не могу определиться	Совершенно согласен	Скорее согласен	Скорее не согласен	Совершенно согласен	Скорее согласен	Совершенно согласен	Согласен	Не согласен	Не согласен	Безразлично	Не согласен	Не согласен	Согласен	Безразлично	Не согласен	Согласен	Не согласен
Мужской	25	Не могу определиться	Скорее согласен	Скорее согласен	Скорее согласен	Не могу определиться	Скорее согласен	Не могу определиться	Не могу определиться	Не могу определиться	Скорее согласен	Не могу определиться	Не могу определиться	Скорее согласен	Скорее согласен	Скорее согласен	Скорее согласен	Не могу определиться	Скорее согласен	Совершенно согласен	Совершенно согласен	Совершенно согласен	Скорее согласен	Не могу определиться	Скорее не согласен	Не могу определиться	Скорее согласен	Не могу определиться	Скорее согласен	Не могу определиться	Не могу определиться	Не могу определиться	Не могу определиться	Не могу определиться	Скорее согласен	Не могу определиться	Не могу определиться	Скорее согласен
Мужской	32	Скорее не согласен	Скорее не согласен	Совершенно не согласен	Не могу определиться	Скорее согласен	Скорее согласен	Скорее согласен	Не могу определиться	Не могу определиться	Скорее согласен	Совершенно согласен	Совершенно согласен	Совершенно не согласен	Совершенно согласен	Совершенно согласен	Не могу определиться	Не могу определиться	Совершенно согласен	Скорее согласен	Совершенно не согласен	Скорее согласен	Скорее не согласен	Совершенно согласен	Не могу определиться	Скорее согласен	Совершенно согласен	Скорее согласен	Скорее согласен	Совершенно не согласен	Совершенно согласен	Совершенно согласен	Совершенно согласен	Не могу определиться	Не могу определиться	Не могу определиться	Скорее не согласен	Не могу определиться	Безразлично	Не согласен	Безразлично	Согласен	Согласен	Согласен	Согласен	Согласен	Не согласен	Безразлично	Не согласен
Женский	22	Скорее согласен	Скорее согласен	Не могу определиться	Скорее согласен	Совершенно согласен	Совершенно согласен	Не могу определиться	Совершенно согласен	Скорее согласен	Совершенно согласен	Не могу определиться	Не могу определиться	Скорее не согласен	Скорее согласен	Совершенно согласен	Скорее согласен	Совершенно согласен	Совершенно согласен	Не могу определиться	Скорее не согласен	Скорее не согласен	Скорее согласен	Скорее согласен	Скорее согласен	Не могу определиться	Скорее согласен	Скорее не согласен	Совершенно согласен	Скорее не согласен	Скорее не согласен	Не могу определиться	Совершенно согласен	Скорее согласен	Не могу определиться	Не могу определиться	Скорее не согласен	Не могу определиться
Женский	22	Скорее согласен	Скорее согласен	Не могу определиться	Скорее согласен	Совершенно согласен	Совершенно согласен	Не могу определиться	Совершенно согласен	Скорее согласен	Совершенно согласен	Не могу определиться	Не могу определиться	Скорее не согласен	Скорее согласен	Совершенно согласен	Скорее согласен	Совершенно согласен	Совершенно согласен	Не могу определиться	Скорее не согласен	Скорее не согласен	Скорее согласен	Скорее согласен	Скорее согласен	Не могу определиться	Скорее согласен	Скорее не согласен	Совершенно согласен	Скорее не согласен	Скорее не согласен	Не могу определиться	Совершенно согласен	Скорее согласен	Не могу определиться	Не могу определиться	Скорее не согласен	Не могу определиться
Женский	22	Скорее согласен	Скорее согласен	Не могу определиться	Скорее согласен	Совершенно согласен	Совершенно согласен	Не могу определиться	Совершенно согласен	Скорее согласен	Совершенно согласен	Не могу определиться	Не могу определиться	Скорее не согласен	Скорее согласен	Совершенно согласен	Скорее согласен	Совершенно согласен	Совершенно согласен	Не могу определиться	Скорее не согласен	Скорее не согласен	Скорее согласен	Скорее согласен	Скорее согласен	Не могу определиться	Скорее согласен	Скорее не согласен	Совершенно согласен	Скорее не согласен	Скорее не согласен	Не могу определиться	Совершенно согласен	Скорее согласен	Не могу определиться	Не могу определиться	Скорее не согласен	Не могу определиться
Женский	24	Скорее согласен	Скорее согласен	Не могу определиться	Скорее согласен	Совершенно согласен	Совершенно согласен	Не могу определиться	Совершенно согласен	Скорее согласен	Совершенно согласен	Не могу определиться	Не могу определиться	Скорее не согласен	Скорее согласен	Совершенно согласен	Скорее согласен	Совершенно согласен	Совершенно согласен	Не могу определиться	Скорее не согласен	Скорее не согласен	Скорее согласен	Скорее согласен	Скорее согласен	Не могу определиться	Скорее согласен	Скорее не согласен	Совершенно согласен	Скорее не согласен	Скорее не согласен	Не могу определиться	Совершенно согласен	Скорее согласен	Не могу определиться	Не могу определиться	Скорее не согласен	Не могу определиться
Женский	23	Не могу определиться	Скорее согласен	Скорее не согласен	Скорее согласен	Скорее согласен	Скорее согласен	Совершенно согласен	Скорее согласен	Скорее согласен	Скорее согласен	Скорее не согласен	Совершенно согласен	Скорее не согласен	Не могу определиться	Совершенно согласен	Скорее согласен	Скорее не согласен	Скорее согласен	Скорее согласен	Скорее не согласен	Скорее согласен	Скорее согласен	Совершенно согласен	Не могу определиться	Скорее согласен	Совершенно согласен	Скорее не согласен	Скорее согласен	Скорее не согласен	Не могу определиться	Скорее не согласен	Совершенно согласен	Скорее не согласен	Скорее согласен	Совершенно согласен	Скорее согласен	Скорее согласен
Женский	18	Скорее согласен	Скорее не согласен	Скорее не согласен	Совершенно согласен	Совершенно согласен	Совершенно согласен	Скорее согласен	Не могу определиться	Совершенно согласен	Совершенно согласен	Не могу определиться	Не могу определиться	Скорее согласен	Не могу определиться	Совершенно согласен	Скорее согласен	Скорее согласен	Совершенно согласен	Скорее согласен	Совершенно согласен	Скорее не согласен	Совершенно не согласен	Не могу определиться	Не могу определиться	Скорее согласен	Скорее согласен	Скорее согласен	Совершенно согласен	Совершенно согласен	Не могу определиться	Скорее не согласен	Скорее согласен	Не могу определиться	Скорее согласен	Скорее не согласен	Скорее согласен	Скорее не согласен	Полностью согласен	Полностью не согласен	Полностью не согласен	Не согласен	Согласен	Полностью не согласен	Не согласен	Не согласен	Безразлично	Полностью не согласен	Согласен
Женский	34	Скорее не согласен	Скорее согласен	Скорее согласен	Скорее согласен	Скорее согласен	Не могу определиться	Совершенно согласен	Скорее согласен	Скорее согласен	Скорее согласен	Скорее согласен	Не могу определиться	Совершенно не согласен	Скорее согласен	Совершенно согласен	Совершенно согласен	Скорее согласен	Не могу определиться	Скорее согласен	Совершенно не согласен	Совершенно согласен	Скорее согласен	Скорее согласен	Скорее не согласен	Не могу определиться	Скорее не согласен	Скорее согласен	Скорее согласен	Скорее не согласен	Скорее не согласен	Не могу определиться	Скорее согласен	Скорее согласен	Скорее согласен	Скорее согласен	Скорее не согласен	Скорее согласен	Полностью не согласен	Полностью не согласен	Не согласен	Не согласен	Не согласен	Согласен	Не согласен	Безразлично	Полностью не согласен	Не согласен	Согласен
Женский	28	Скорее согласен	Совершенно согласен	Не могу определиться	Не могу определиться	Не могу определиться	Не могу определиться	Скорее согласен	Не могу определиться	Скорее согласен	Скорее согласен	Скорее согласен	Совершенно согласен	Совершенно согласен	Скорее не согласен	Скорее согласен	Не могу определиться	Скорее согласен	Не могу определиться	Скорее согласен	Скорее согласен	Скорее не согласен	Не могу определиться	Совершенно согласен	Скорее согласен	Не могу определиться	Совершенно согласен	Скорее согласен	Скорее согласен	Скорее не согласен	Скорее согласен	Скорее не согласен	Скорее согласен	Совершенно согласен	Не могу определиться	Не могу определиться	Совершенно согласен	Скорее согласен	Полностью не согласен	Не согласен	Не согласен	Полностью согласен	Не согласен	Полностью согласен	Безразлично	Безразлично	Полностью не согласен	Не согласен	Согласен
Женский	55	Не могу определиться	Скорее согласен	Скорее согласен	Совершенно не согласен	Совершенно не согласен	Не могу определиться	Скорее согласен	Скорее согласен	Скорее согласен	Не могу определиться	Совершенно согласен	Совершенно согласен	Не могу определиться	Совершенно согласен	Совершенно согласен	Скорее согласен	Не могу определиться	Совершенно согласен	Скорее согласен	Скорее согласен	Совершенно согласен	Скорее согласен	Скорее согласен	Не могу определиться	Скорее согласен	Совершенно согласен	Скорее согласен	Скорее согласен	Совершенно не согласен	Совершенно не согласен	Не могу определиться	Не могу определиться	Скорее согласен	Не могу определиться	Не могу определиться	Скорее не согласен	Скорее согласен	Безразлично	Полностью не согласен	Не согласен	Согласен	Согласен	Не согласен	Полностью согласен	Согласен	Полностью не согласен	Не согласен	Полностью согласен
Мужской	24	Не могу определиться	Не могу определиться	Скорее согласен	Не могу определиться	Не могу определиться	Скорее согласен	Не могу определиться	Скорее согласен	Не могу определиться	Совершенно согласен	Скорее согласен	Не могу определиться	Скорее согласен	Не могу определиться	Совершенно согласен	Скорее согласен	Не могу определиться	Скорее согласен	Совершенно согласен	Скорее согласен	Не могу определиться	Скорее не согласен	Не могу определиться	Не могу определиться	Не могу определиться	Скорее согласен	Скорее согласен	Не могу определиться	Скорее не согласен	Не могу определиться	Скорее согласен	Совершенно согласен	Совершенно согласен	Скорее согласен	Скорее согласен	Не могу определиться	Не могу определиться
Мужской	50	Не могу определиться	Скорее не согласен	Скорее не согласен	Совершенно согласен	Совершенно согласен	Совершенно согласен	Скорее согласен	Не могу определиться	Совершенно согласен	Скорее согласен	Не могу определиться	Не могу определиться	Скорее согласен	Скорее не согласен	Совершенно согласен	Скорее не согласен	Совершенно согласен	Совершенно согласен	Совершенно согласен	Не могу определиться	Скорее не согласен	Не могу определиться	Скорее согласен	Совершенно согласен	Не могу определиться	Совершенно согласен	Совершенно не согласен	Совершенно согласен	Скорее согласен	Скорее согласен	Скорее не согласен	Скорее согласен	Не могу определиться	Скорее согласен	Скорее не согласен	Совершенно не согласен	Не могу определиться	Безразлично	Безразлично	Полностью не согласен	Полностью согласен	Согласен	Безразлично	Согласен	Согласен	Не согласен	Не согласен	Не согласен
Женский	25	Скорее не согласен	Скорее согласен	Скорее согласен	Скорее согласен	Не могу определиться	Не могу определиться	Скорее согласен	Скорее согласен	Скорее согласен	Не могу определиться	Скорее согласен	Совершенно согласен	Скорее не согласен	Не могу определиться	Совершенно согласен	Не могу определиться	Не могу определиться	Скорее согласен	Не могу определиться	Не могу определиться	Скорее согласен	Скорее согласен	Скорее согласен	Скорее согласен	Скорее согласен	Совершенно согласен	Скорее согласен	Скорее согласен	Не могу определиться	Не могу определиться	Скорее не согласен	Скорее согласен	Скорее не согласен	Не могу определиться	Скорее согласен	Не могу определиться	Скорее согласен
Женский	23	Не могу определиться	Скорее не согласен	Совершенно не согласен	Скорее согласен	Совершенно согласен	Совершенно согласен	Не могу определиться	Совершенно согласен	Не могу определиться	Совершенно согласен	Не могу определиться	Скорее согласен	Совершенно согласен	Скорее не согласен	Совершенно согласен	Совершенно не согласен	Скорее согласен	Не могу определиться	Совершенно согласен	Совершенно согласен	Совершенно согласен	Совершенно не согласен	Совершенно согласен	Скорее не согласен	Скорее согласен	Скорее согласен	Совершенно не согласен	Скорее согласен	Скорее согласен	Скорее согласен	Не могу определиться	Скорее согласен	Совершенно согласен	Скорее не согласен	Совершенно согласен	Совершенно не согласен	Скорее согласен	Безразлично	Согласен	Не согласен	Не согласен	Не согласен	Не согласен	Безразлично	Не согласен	Не согласен	Не согласен	Безразлично
Женский	32	Скорее не согласен	Совершенно согласен	Скорее согласен	Скорее не согласен	Не могу определиться	Не могу определиться	Совершенно согласен	Скорее согласен	Совершенно согласен	Скорее согласен	Совершенно согласен	Совершенно согласен	Скорее не согласен	Не могу определиться	Совершенно согласен	Скорее согласен	Скорее не согласен	Скорее согласен	Не могу определиться	Совершенно не согласен	Скорее согласен	Совершенно согласен	Скорее согласен	Не могу определиться	Скорее согласен	Скорее согласен	Совершенно согласен	Не могу определиться	Совершенно не согласен	Скорее не согласен	Скорее не согласен	Скорее согласен	Скорее не согласен	Совершенно согласен	Скорее согласен	Совершенно согласен	Совершенно согласен	Не согласен	Безразлично	Согласен	Согласен	Полностью согласен	Безразлично	Не согласен	Не согласен	Не согласен	Полностью согласен	Согласен
Женский	31	Скорее согласен	Не могу определиться	Совершенно не согласен	Не могу определиться	Не могу определиться	Совершенно не согласен	Скорее не согласен	Скорее согласен	Совершенно согласен	Скорее не согласен	Не могу определиться	Скорее согласен	Скорее согласен	Скорее не согласен	Совершенно согласен	Не могу определиться	Скорее согласен	Совершенно согласен	Не могу определиться	Совершенно согласен	Совершенно согласен	Совершенно согласен	Совершенно согласен	Совершенно согласен	Скорее согласен	Совершенно согласен	Не могу определиться	Совершенно согласен	Скорее согласен	Не могу определиться	Не могу определиться	Совершенно согласен	Не могу определиться	Скорее не согласен	Совершенно согласен	Скорее согласен	Скорее согласен	Не согласен	Полностью не согласен	Полностью согласен	Согласен	Не согласен	Безразлично	Безразлично	Согласен	Не согласен	Не согласен	Полностью согласен
Мужской	24	Скорее согласен	Совершенно согласен	Скорее не согласен	Скорее согласен	Скорее согласен	Скорее согласен	Скорее согласен	Совершенно согласен	Не могу определиться	Совершенно согласен	Скорее согласен	Совершенно согласен	Не могу определиться	Не могу определиться	Скорее согласен	Скорее согласен	Совершенно согласен	Совершенно согласен	Совершенно не согласен	Совершенно согласен	Скорее согласен	Скорее согласен	Не могу определиться	Совершенно согласен	Скорее согласен	Не могу определиться	Не могу определиться	Скорее согласен	Скорее не согласен	Скорее не согласен	Совершенно не согласен	Совершенно не согласен	Скорее согласен	Скорее согласен	Совершенно согласен	Не могу определиться	Скорее согласен
Мужской	23	Скорее согласен	Скорее согласен	Скорее согласен	Скорее не согласен	Скорее согласен	Скорее согласен	Совершенно согласен	Скорее согласен	Совершенно согласен	Скорее не согласен	Совершенно согласен	Совершенно согласен	Скорее не согласен	Скорее согласен	Совершенно согласен	Скорее не согласен	Скорее не согласен	Скорее согласен	Скорее не согласен	Скорее не согласен	Скорее согласен	Скорее согласен	Совершенно согласен	Совершенно не согласен	Скорее согласен	Скорее согласен	Не могу определиться	Совершенно согласен	Скорее не согласен	Скорее не согласен	Скорее согласен	Совершенно согласен	Совершенно согласен	Совершенно согласен	Скорее согласен	Совершенно не согласен	Скорее согласен
Мужской	25	Скорее согласен	Скорее согласен	Скорее согласен	Скорее не согласен	Скорее согласен	Скорее согласен	Совершенно согласен	Скорее согласен	Совершенно согласен	Скорее не согласен	Совершенно согласен	Совершенно согласен	Скорее не согласен	Скорее согласен	Совершенно согласен	Скорее не согласен	Скорее не согласен	Скорее согласен	Скорее не согласен	Скорее не согласен	Скорее согласен	Скорее согласен	Совершенно согласен	Совершенно не согласен	Скорее согласен	Скорее согласен	Не могу определиться	Совершенно согласен	Скорее не согласен	Скорее не согласен	Скорее согласен	Совершенно согласен	Совершенно согласен	Совершенно согласен	Скорее согласен	Совершенно не согласен	Скорее согласен
Мужской	23	Скорее не согласен	Скорее не согласен	Не могу определиться	Скорее не согласен	Совершенно не согласен	Совершенно не согласен	Скорее согласен	Не могу определиться	Совершенно согласен	Совершенно не согласен	Скорее согласен	Скорее согласен	Совершенно не согласен	Не могу определиться	Совершенно согласен	Скорее согласен	Скорее не согласен	Совершенно согласен	Не могу определиться	Совершенно не согласен	Совершенно согласен	Скорее согласен	Совершенно согласен	Совершенно согласен	Совершенно согласен	Совершенно согласен	Не могу определиться	Совершенно согласен	Скорее не согласен	Скорее согласен	Скорее согласен	Совершенно согласен	Совершенно согласен	Совершенно согласен	Совершенно согласен	Скорее не согласен	Совершенно согласен	Согласен	Не согласен	Не согласен	Безразлично	Безразлично	Не согласен	Согласен	Безразлично	Согласен	Согласен	Согласен
Мужской	30	Скорее не согласен	Совершенно не согласен	Совершенно не согласен	Скорее согласен	Не могу определиться	Скорее не согласен	Совершенно не согласен	Не могу определиться	Совершенно согласен	Не могу определиться	Скорее согласен	Совершенно согласен	Совершенно согласен	Скорее не согласен	Совершенно согласен	Скорее согласен	Не могу определиться	Совершенно согласен	Совершенно согласен	Совершенно согласен	Совершенно согласен	Не могу определиться	Совершенно согласен	Скорее согласен	Скорее согласен	Скорее согласен	Не могу определиться	Скорее согласен	Совершенно согласен	Совершенно не согласен	Не могу определиться	Совершенно согласен	Скорее согласен	Совершенно не согласен	Скорее согласен	Совершенно не согласен	Совершенно согласен	Согласен	Полностью не согласен	Полностью не согласен	Согласен	Безразлично	Полностью не согласен	Согласен	Безразлично	Полностью не согласен	Согласен	Не согласен
Женский	21	Скорее согласен	Скорее согласен	Не могу определиться	Скорее согласен	Скорее согласен	Скорее согласен	Скорее согласен	Скорее не согласен	Совершенно согласен	Скорее согласен	Не могу определиться	Скорее согласен	Скорее согласен	Скорее не согласен	Не могу определиться	Скорее согласен	Скорее согласен	Не могу определиться	Не могу определиться	Скорее согласен	Скорее согласен	Скорее согласен	Совершенно согласен	Совершенно согласен	Скорее согласен	Скорее не согласен	Не могу определиться	Не могу определиться	Не могу определиться	Не могу определиться	Скорее согласен	Скорее согласен	Скорее согласен	Совершенно согласен	Скорее согласен	Не могу определиться	Скорее согласен
Женский	32	Скорее согласен	Совершенно согласен	Совершенно согласен	Скорее согласен	Не могу определиться	Не могу определиться	Совершенно согласен	Совершенно согласен	Совершенно не согласен	Совершенно согласен	Не могу определиться	Скорее согласен	Совершенно не согласен	Совершенно не согласен	Совершенно согласен	Совершенно согласен	Скорее согласен	Скорее согласен	Совершенно согласен	Совершенно согласен	Совершенно согласен	Совершенно согласен	Совершенно согласен	Совершенно согласен	Не могу определиться	Не могу определиться	Совершенно согласен	Не могу определиться	Скорее не согласен	Скорее не согласен	Скорее не согласен	Совершенно согласен	Скорее не согласен	Совершенно согласен	Скорее не согласен	Совершенно согласен	Скорее не согласен	Не согласен	Безразлично	Безразлично	Полностью не согласен	Согласен	Не согласен	Полностью согласен	Не согласен	Безразлично	Безразлично	Безразлично
Женский	30	Не могу определиться	Скорее не согласен	Скорее не согласен	Не могу определиться	Скорее не согласен	Скорее не согласен	Скорее согласен	Совершенно согласен	Совершенно согласен	Совершенно согласен	Совершенно согласен	Совершенно согласен	Скорее согласен	Не могу определиться	Скорее согласен	Скорее согласен	Не могу определиться	Скорее согласен	Скорее согласен	Совершенно согласен	Скорее согласен	Совершенно не согласен	Скорее не согласен	Совершенно согласен	Скорее согласен	Скорее согласен	Скорее не согласен	Совершенно согласен	Совершенно согласен	Скорее не согласен	Скорее не согласен	Совершенно согласен	Совершенно согласен	Скорее согласен	Не могу определиться	Совершенно не согласен	Скорее согласен	Полностью не согласен	Согласен	Полностью не согласен	Согласен	Согласен	Не согласен	Полностью согласен	Полностью не согласен	Полностью согласен	Не согласен	Полностью согласен
Женский	26	Скорее согласен	Скорее согласен	Скорее согласен	Скорее согласен	Скорее согласен	Скорее согласен	Скорее согласен	Совершенно согласен	Не могу определиться	Скорее согласен	Скорее согласен	Скорее согласен	Скорее не согласен	Скорее согласен	Скорее согласен	Скорее согласен	Скорее согласен	Скорее согласен	Не могу определиться	Совершенно не согласен	Совершенно согласен	Скорее не согласен	Скорее согласен	Не могу определиться	Скорее не согласен	Скорее согласен	Не могу определиться	Скорее согласен	Не могу определиться	Не могу определиться	Не могу определиться	Совершенно согласен	Совершенно согласен	Совершенно согласен	Скорее согласен	Скорее согласен	Скорее согласен	Согласен	Не согласен	Полностью согласен	Согласен	Безразлично	Согласен	Согласен	Не согласен	Полностью не согласен	Не согласен	Полностью не согласен
Женский	35	Скорее не согласен	Совершенно согласен	Скорее согласен	Скорее не согласен	Скорее не согласен	Не могу определиться	Не могу определиться	Скорее согласен	Не могу определиться	Скорее согласен	Скорее согласен	Скорее согласен	Скорее не согласен	Скорее не согласен	Совершенно согласен	Не могу определиться	Скорее согласен	Скорее согласен	Скорее согласен	Не могу определиться	Совершенно согласен	Скорее согласен	Совершенно согласен	Скорее согласен	Скорее согласен	Не могу определиться	Совершенно не согласен	Скорее согласен	Не могу определиться	Скорее не согласен	Совершенно согласен	Совершенно согласен	Совершенно согласен	Не могу определиться	Скорее согласен	Скорее не согласен	Совершенно согласен	Полностью не согласен	Не согласен	Не согласен	Безразлично	Не согласен	Согласен	Безразлично	Безразлично	Не согласен	Не согласен	Согласен
Женский	25	Скорее не согласен	Совершенно согласен	Скорее согласен	Не могу определиться	Скорее не согласен	Не могу определиться	Не могу определиться	Скорее не согласен	Скорее согласен	Не могу определиться	Совершенно согласен	Совершенно согласен	Скорее не согласен	Совершенно согласен	Совершенно согласен	Скорее согласен	Скорее не согласен	Скорее согласен	Скорее согласен	Скорее согласен	Совершенно согласен	Скорее не согласен	Совершенно согласен	Совершенно согласен	Совершенно согласен	Совершенно согласен	Совершенно согласен	Совершенно согласен	Не могу определиться	Совершенно не согласен	Скорее не согласен	Скорее согласен	Скорее согласен	Скорее не согласен	Не могу определиться	Совершенно согласен	Скорее не согласен	Не согласен	Полностью не согласен	Полностью не согласен	Согласен	Не согласен	Согласен	Безразлично	Не согласен	Не согласен	Согласен	Полностью согласен
Женский	40	Скорее согласен	Скорее не согласен	Скорее не согласен	Совершенно не согласен	Совершенно не согласен	Не могу определиться	Совершенно не согласен	Скорее согласен	Скорее согласен	Скорее не согласен	Не могу определиться	Совершенно согласен	Совершенно согласен	Не могу определиться	Совершенно согласен	Не могу определиться	Скорее согласен	Скорее согласен	Не могу определиться	Скорее согласен	Совершенно согласен	Скорее согласен	Совершенно согласен	Совершенно согласен	Скорее согласен	Совершенно согласен	Совершенно согласен	Совершенно согласен	Скорее согласен	Скорее согласен	Не могу определиться	Совершенно согласен	Скорее согласен	Скорее не согласен	Совершенно согласен	Не могу определиться	Совершенно согласен	Не согласен	Безразлично	Не согласен	Полностью согласен	Не согласен	Согласен	Полностью согласен	Не согласен	Безразлично	Согласен	Безразлично
Женский	18	Скорее согласен	Совершенно согласен	Совершенно согласен	Совершенно не согласен	Скорее не согласен	Скорее не согласен	Совершенно согласен	Не могу определиться	Совершенно согласен	Совершенно не согласен	Совершенно не согласен	Совершенно согласен	Скорее согласен	Скорее не согласен	Совершенно согласен	Скорее согласен	Не могу определиться	Совершенно согласен	Совершенно согласен	Скорее не согласен	Совершенно согласен	Скорее согласен	Совершенно согласен	Совершенно согласен	Скорее согласен	Скорее согласен	Скорее не согласен	Совершенно согласен	Скорее не согласен	Совершенно согласен	Совершенно не согласен	Совершенно согласен	Не могу определиться	Совершенно согласен	Совершенно согласен	Совершенно согласен	Скорее согласен	Не согласен	Не согласен	Безразлично	Безразлично	Не согласен	Не согласен	Согласен	Согласен	Согласен	Полностью согласен	Полностью согласен
Мужской	26	Совершенно не согласен	Скорее согласен	Скорее не согласен	Скорее не согласен	Скорее не согласен	Совершенно не согласен	Совершенно не согласен	Не могу определиться	Совершенно согласен	Совершенно не согласен	Скорее не согласен	Совершенно согласен	Скорее согласен	Скорее согласен	Совершенно согласен	Не могу определиться	Не могу определиться	Совершенно согласен	Не могу определиться	Совершенно согласен	Совершенно согласен	Скорее согласен	Совершенно согласен	Совершенно согласен	Совершенно согласен	Совершенно согласен	Скорее согласен	Совершенно согласен	Не могу определиться	Скорее согласен	Скорее согласен	Совершенно согласен	Скорее не согласен	Совершенно не согласен	Скорее согласен	Совершенно не согласен	Совершенно согласен	Полностью согласен	Безразлично	Не согласен	Не согласен	Безразлично	Не согласен	Полностью согласен	Полностью не согласен	Не согласен	Согласен	Безразлично
Мужской	47	Скорее не согласен	Скорее согласен	Скорее не согласен	Скорее не согласен	Не могу определиться	Не могу определиться	Совершенно не согласен	Скорее согласен	Скорее согласен	Не могу определиться	Скорее согласен	Скорее согласен	Скорее не согласен	Скорее согласен	Совершенно согласен	Скорее не согласен	Не могу определиться	Совершенно согласен	Скорее согласен	Совершенно согласен	Совершенно согласен	Не могу определиться	Совершенно согласен	Совершенно согласен	Скорее согласен	Совершенно согласен	Совершенно не согласен	Совершенно согласен	Скорее согласен	Скорее согласен	Скорее согласен	Скорее согласен	Совершенно согласен	Скорее не согласен	Не могу определиться	Совершенно не согласен	Скорее согласен	Полностью согласен	Не согласен	Безразлично	Безразлично	Согласен	Не согласен	Согласен	Не согласен	Полностью не согласен	Не согласен	Безразлично
Женский	20	Совершенно согласен	Скорее не согласен	Совершенно согласен	Совершенно согласен	Совершенно согласен	Скорее согласен	Скорее согласен	Совершенно согласен	Скорее не согласен	Совершенно не согласен	Скорее согласен	Скорее согласен	Не могу определиться	Скорее согласен	Скорее согласен	Не могу определиться	Совершенно согласен	Скорее согласен	Скорее согласен	Скорее согласен	Скорее не согласен	Совершенно согласен	Совершенно согласен	Скорее согласен	Совершенно согласен	Скорее не согласен	Совершенно согласен	Не могу определиться	Скорее согласен	Не могу определиться	Скорее согласен	Скорее согласен	Скорее согласен	Скорее согласен	Скорее не согласен	Скорее согласен	Не могу определиться
Женский	30	Скорее не согласен	Скорее согласен	Скорее согласен	Скорее не согласен	Скорее не согласен	Не могу определиться	Скорее согласен	Скорее согласен	Совершенно согласен	Скорее не согласен	Скорее согласен	Скорее согласен	Скорее согласен	Не могу определиться	Совершенно согласен	Не могу определиться	Не могу определиться	Скорее согласен	Не могу определиться	Скорее согласен	Скорее согласен	Не могу определиться	Скорее согласен	Совершенно согласен	Не могу определиться	Скорее согласен	Не могу определиться	Совершенно согласен	Не могу определиться	Скорее согласен	Не могу определиться	Скорее согласен	Скорее согласен	Скорее согласен	Скорее согласен	Скорее согласен	Скорее согласен
Женский	32	Совершенно не согласен	Скорее согласен	Скорее не согласен	Не могу определиться	Не могу определиться	Скорее не согласен	Скорее не согласен	Не могу определиться	Скорее согласен	Скорее согласен	Не могу определиться	Не могу определиться	Совершенно согласен	Не могу определиться	Совершенно согласен	Совершенно согласен	Совершенно согласен	Совершенно согласен	Скорее согласен	Совершенно согласен	Не могу определиться	Не могу определиться	Совершенно согласен	Совершенно согласен	Скорее согласен	Совершенно согласен	Не могу определиться	Совершенно согласен	Скорее согласен	Скорее не согласен	Скорее не согласен	Совершенно согласен	Совершенно не согласен	Не могу определиться	Скорее согласен	Скорее согласен	Не могу определиться
Женский	33	Скорее не согласен	Совершенно согласен	Скорее согласен	Не могу определиться	Не могу определиться	Не могу определиться	Скорее согласен	Не могу определиться	Скорее согласен	Скорее согласен	Скорее согласен	Скорее согласен	Скорее не согласен	Скорее согласен	Совершенно согласен	Не могу определиться	Не могу определиться	Скорее согласен	Не могу определиться	Не могу определиться	Совершенно согласен	Скорее согласен	Совершенно согласен	Скорее согласен	Скорее согласен	Скорее согласен	Не могу определиться	Не могу определиться	Не могу определиться	Скорее согласен	Не могу определиться	Скорее согласен	Не могу определиться	Скорее согласен	Скорее согласен	Не могу определиться	Не могу определиться	Не согласен	Безразлично	Безразлично	Согласен	Не согласен	Безразлично	Безразлично	Не согласен	Не согласен	Согласен	Согласен
Женский	17	Скорее не согласен	Скорее согласен	Не могу определиться	Скорее не согласен	Не могу определиться	Скорее не согласен	Скорее согласен	Совершенно согласен	Скорее согласен	Скорее согласен	Не могу определиться	Скорее согласен	Скорее согласен	Не могу определиться	Совершенно согласен	Скорее согласен	Скорее согласен	Скорее согласен	Скорее согласен	Скорее согласен	Совершенно согласен	Скорее не согласен	Совершенно согласен	Не могу определиться	Скорее согласен	Скорее согласен	Не могу определиться	Скорее согласен	Не могу определиться	Не могу определиться	Скорее не согласен	Скорее согласен	Скорее согласен	Скорее согласен	Скорее согласен	Скорее согласен	Скорее согласен	Не согласен	Безразлично	Не согласен	Согласен	Согласен	Не согласен	Согласен	Безразлично	Безразлично	Безразлично	Согласен
Женский	33	Совершенно не согласен	Совершенно согласен	Скорее не согласен	Скорее не согласен	Скорее не согласен	Скорее не согласен	Скорее согласен	Не могу определиться	Скорее не согласен	Скорее согласен	Скорее согласен	Совершенно согласен	Скорее не согласен	Не могу определиться	Скорее согласен	Не могу определиться	Не могу определиться	Совершенно согласен	Скорее не согласен	Совершенно согласен	Совершенно согласен	Не могу определиться	Совершенно согласен	Совершенно согласен	Совершенно согласен	Совершенно согласен	Не могу определиться	Скорее не согласен	Не могу определиться	Скорее согласен	Скорее согласен	Совершенно согласен	Не могу определиться	Не могу определиться	Совершенно согласен	Скорее не согласен	Совершенно согласен	Не согласен	Полностью не согласен	Согласен	Полностью согласен	Полностью согласен	Безразлично	Безразлично	Безразлично	Безразлично	Согласен	Согласен
Женский	28	Совершенно не согласен	Скорее не согласен	Не могу определиться	Не могу определиться	Скорее согласен	Не могу определиться	Скорее не согласен	Совершенно согласен	Скорее согласен	Не могу определиться	Скорее согласен	Совершенно согласен	Скорее согласен	Не могу определиться	Совершенно согласен	Не могу определиться	Скорее согласен	Скорее согласен	Скорее согласен	Скорее согласен	Скорее согласен	Скорее не согласен	Скорее согласен	Совершенно не согласен	Не могу определиться	Совершенно согласен	Скорее согласен	Скорее согласен	Скорее согласен	Скорее не согласен	Скорее согласен	Совершенно согласен	Совершенно согласен	Скорее не согласен	Скорее согласен	Скорее согласен	Совершенно согласен	Полностью не согласен	Безразлично	Согласен	Полностью согласен	Полностью не согласен	Не согласен	Не согласен	Безразлично	Полностью не согласен	Не согласен	Согласен
Женский	45	Скорее согласен	Не могу определиться	Не могу определиться	Скорее согласен	Скорее согласен	Скорее согласен	Скорее не согласен	Не могу определиться	Скорее согласен	Не могу определиться	Скорее согласен	Скорее согласен	Скорее согласен	Не могу определиться	Совершенно согласен	Не могу определиться	Скорее согласен	Совершенно согласен	Скорее согласен	Совершенно согласен	Совершенно согласен	Не могу определиться	Совершенно согласен	Скорее согласен	Скорее согласен	Совершенно согласен	Не могу определиться	Скорее согласен	Не могу определиться	Скорее согласен	Не могу определиться	Скорее согласен	Не могу определиться	Скорее не согласен	Скорее согласен	Не могу определиться	Не могу определиться	Не согласен	Не согласен	Не согласен	Согласен	Согласен	Безразлично	Согласен	Согласен	Не согласен	Согласен	Согласен
Женский	36	Скорее согласен	Совершенно согласен	Совершенно не согласен	Скорее согласен	Скорее согласен	Скорее согласен	Совершенно не согласен	Скорее согласен	Скорее не согласен	Скорее не согласен	Совершенно согласен	Скорее согласен	Скорее согласен	Скорее согласен	Совершенно согласен	Не могу определиться	Не могу определиться	Совершенно согласен	Совершенно согласен	Скорее согласен	Совершенно согласен	Совершенно не согласен	Совершенно согласен	Скорее не согласен	Совершенно согласен	Совершенно согласен	Совершенно согласен	Совершенно согласен	Не могу определиться	Не могу определиться	Не могу определиться	Совершенно согласен	Скорее согласен	Совершенно не согласен	Скорее согласен	Скорее согласен	Совершенно согласен	Согласен	Безразлично	Полностью не согласен	Согласен	Согласен	Не согласен	Полностью согласен	Безразлично	Полностью не согласен	Согласен	Согласен
Женский	43	Не могу определиться	Скорее не согласен	Скорее согласен	Не могу определиться	Скорее не согласен	Не могу определиться	Не могу определиться	Не могу определиться	Скорее согласен	Скорее согласен	Скорее согласен	Скорее согласен	Не могу определиться	Скорее не согласен	Скорее согласен	Скорее согласен	Не могу определиться	Скорее согласен	Скорее согласен	Совершенно согласен	Совершенно согласен	Скорее не согласен	Скорее согласен	Скорее согласен	Скорее согласен	Совершенно согласен	Не могу определиться	Совершенно согласен	Скорее согласен	Совершенно согласен	Не могу определиться	Совершенно согласен	Скорее согласен	Не могу определиться	Совершенно согласен	Не могу определиться	Не могу определиться	Не согласен	Безразлично	Согласен	Полностью согласен	Согласен	Согласен	Согласен	Безразлично	Безразлично	Не согласен	Согласен
Женский	42	Скорее не согласен	Скорее не согласен	Скорее не согласен	Скорее не согласен	Скорее не согласен	Скорее не согласен	Скорее согласен	Скорее не согласен	Скорее согласен	Не могу определиться	Совершенно согласен	Совершенно согласен	Не могу определиться	Скорее согласен	Совершенно согласен	Скорее не согласен	Не могу определиться	Совершенно согласен	Не могу определиться	Скорее согласен	Совершенно согласен	Совершенно согласен	Совершенно согласен	Не могу определиться	Скорее согласен	Совершенно согласен	Совершенно согласен	Совершенно согласен	Скорее не согласен	Скорее согласен	Скорее согласен	Скорее согласен	Скорее согласен	Не могу определиться	Не могу определиться	Совершенно согласен	Совершенно согласен	Не согласен	Согласен	Не согласен	Согласен	Безразлично	Полностью согласен	Полностью согласен	Не согласен	Согласен	Не согласен	Полностью согласен
Мужской	23	Скорее не согласен	Не могу определиться	Не могу определиться	Скорее согласен	Скорее согласен	Не могу определиться	Скорее согласен	Скорее согласен	Скорее согласен	Скорее согласен	Скорее согласен	Совершенно согласен	Скорее согласен	Скорее согласен	Скорее согласен	Не могу определиться	Скорее согласен	Скорее согласен	Скорее согласен	Не могу определиться	Скорее согласен	Скорее согласен	Скорее согласен	Скорее согласен	Скорее согласен	Скорее согласен	Скорее не согласен	Скорее согласен	Скорее не согласен	Скорее не согласен	Скорее не согласен	Скорее согласен	Скорее согласен	Не могу определиться	Скорее согласен	Совершенно не согласен	Совершенно согласен
Мужской	27	Скорее не согласен	Скорее не согласен	Скорее не согласен	Скорее не согласен	Скорее не согласен	Скорее согласен	Совершенно не согласен	Скорее согласен	Скорее согласен	Скорее не согласен	Скорее согласен	Скорее согласен	Скорее согласен	Скорее согласен	Совершенно согласен	Скорее не согласен	Скорее согласен	Совершенно согласен	Не могу определиться	Совершенно согласен	Скорее согласен	Скорее не согласен	Совершенно согласен	Совершенно согласен	Совершенно согласен	Совершенно согласен	Скорее не согласен	Совершенно согласен	Совершенно согласен	Совершенно согласен	Совершенно согласен	Совершенно согласен	Скорее согласен	Скорее не согласен	Скорее согласен	Скорее не согласен	Скорее не согласен
Мужской	46	Скорее согласен	Не могу определиться	Совершенно не согласен	Совершенно согласен	Совершенно согласен	Совершенно согласен	Не могу определиться	Скорее согласен	Совершенно согласен	Скорее согласен	Не могу определиться	Совершенно согласен	Скорее согласен	Скорее не согласен	Совершенно согласен	Не могу определиться	Скорее согласен	Скорее согласен	Скорее согласен	Скорее согласен	Совершенно согласен	Скорее не согласен	Совершенно согласен	Скорее согласен	Совершенно не согласен	Совершенно согласен	Не могу определиться	Совершенно согласен	Скорее не согласен	Совершенно согласен	Совершенно не согласен	Совершенно согласен	Скорее не согласен	Скорее не согласен	Совершенно согласен	Не могу определиться	Совершенно согласен	Не согласен	Полностью не согласен	Не согласен	Полностью согласен	Безразлично	Не согласен	Согласен	Полностью согласен	Не согласен	Не согласен	Безразлично
Женский	23	Скорее согласен	Скорее согласен	Скорее согласен	Скорее согласен	Скорее согласен	Скорее согласен	Скорее согласен	Скорее согласен	Скорее согласен	Не могу определиться	Скорее согласен	Скорее согласен	Скорее согласен	Не могу определиться	Не могу определиться	Не могу определиться	Совершенно согласен	Не могу определиться	Скорее согласен	Скорее не согласен	Скорее согласен	Не могу определиться	Скорее согласен	Скорее согласен	Скорее согласен	Скорее согласен	Скорее согласен	Скорее согласен	Скорее согласен	Скорее согласен	Скорее согласен	Скорее согласен	Скорее не согласен	Скорее согласен	Скорее согласен	Скорее согласен	Скорее согласен	Не согласен	Безразлично	Согласен	Безразлично	Безразлично	Не согласен	Безразлично	Согласен	Согласен	Согласен	Согласен
Женский	79	Совершенно согласен	Скорее согласен	Скорее согласен	Совершенно согласен	Совершенно согласен	Совершенно согласен	Совершенно согласен	Совершенно согласен	Совершенно согласен	Совершенно согласен	Скорее согласен	Скорее согласен	Скорее согласен	Скорее не согласен	Скорее согласен	Совершенно согласен	Скорее согласен	Скорее согласен	Не могу определиться	Скорее согласен	Не могу определиться	Скорее согласен	Не могу определиться	Скорее не согласен	Не могу определиться	Не могу определиться	Не могу определиться	Совершенно согласен	Совершенно не согласен	Скорее не согласен	Не могу определиться	Скорее согласен	Не могу определиться	Скорее согласен	Скорее согласен	Не могу определиться	Скорее согласен
Женский	26	Скорее согласен	Скорее согласен	Не могу определиться	Скорее не согласен	Скорее не согласен	Скорее не согласен	Скорее не согласен	Скорее согласен	Скорее согласен	Не могу определиться	Совершенно согласен	Скорее согласен	Скорее согласен	Совершенно согласен	Скорее согласен	Не могу определиться	Скорее согласен	Совершенно согласен	Не могу определиться	Скорее не согласен	Совершенно согласен	Совершенно согласен	Совершенно согласен	Совершенно согласен	Не могу определиться	Совершенно согласен	Скорее согласен	Скорее согласен	Скорее согласен	Скорее согласен	Не могу определиться	Совершенно согласен	Скорее согласен	Скорее не согласен	Скорее согласен	Скорее согласен	Скорее согласен	Не согласен	Не согласен	Безразлично	Согласен	Безразлично	Полностью согласен	Согласен	Согласен	Не согласен	Полностью не согласен	Согласен
Мужской	25	Скорее согласен	Не могу определиться	Скорее согласен	Совершенно согласен	Скорее согласен	Не могу определиться	Скорее согласен	Скорее согласен	Совершенно согласен	Скорее согласен	Скорее согласен	Совершенно согласен	Скорее согласен	Не могу определиться	Скорее не согласен	Не могу определиться	Не могу определиться	Не могу определиться	Скорее согласен	Скорее согласен	Скорее согласен	Совершенно согласен	Скорее согласен	Не могу определиться	Скорее не согласен	Скорее согласен	Скорее согласен	Скорее согласен	Не могу определиться	Скорее согласен	Совершенно согласен	Скорее согласен	Не могу определиться	Скорее согласен	Скорее согласен	Не могу определиться	Не могу определиться
Женский	34	Не могу определиться	Совершенно согласен	Скорее согласен	Скорее не согласен	Скорее не согласен	Скорее не согласен	Скорее согласен	Скорее не согласен	Не могу определиться	Не могу определиться	Скорее согласен	Скорее согласен	Скорее согласен	Не могу определиться	Скорее согласен	Скорее согласен	Скорее согласен	Скорее согласен	Скорее согласен	Не могу определиться	Совершенно согласен	Не могу определиться	Скорее согласен	Скорее согласен	Скорее согласен	Совершенно согласен	Скорее согласен	Совершенно согласен	Скорее не согласен	Скорее согласен	Скорее согласен	Скорее согласен	Скорее согласен	Скорее согласен	Совершенно согласен	Скорее согласен	Совершенно согласен
Женский	17	Скорее согласен	Совершенно согласен	Скорее не согласен	Совершенно согласен	Совершенно согласен	Скорее не согласен	Скорее не согласен	Не могу определиться	Скорее согласен	Совершенно согласен	Скорее согласен	Не могу определиться	Совершенно согласен	Совершенно согласен	Не могу определиться	Совершенно не согласен	Совершенно согласен	Совершенно согласен	Не могу определиться	Совершенно согласен	Скорее согласен	Скорее не согласен	Совершенно согласен	Совершенно согласен	Совершенно согласен	Совершенно согласен	Скорее согласен	Совершенно согласен	Совершенно согласен	Совершенно согласен	Скорее не согласен	Совершенно согласен	Совершенно не согласен	Совершенно не согласен	Не могу определиться	Не могу определиться	Не могу определиться	Согласен	Безразлично	Не согласен	Полностью согласен	Согласен	Полностью согласен	Согласен	Согласен	Полностью согласен	Безразлично	Полностью согласен
Мужской	33	Скорее согласен	Скорее не согласен	Скорее не согласен	Скорее согласен	Скорее согласен	Скорее не согласен	Скорее не согласен	Скорее согласен	Совершенно согласен	Скорее согласен	Скорее согласен	Скорее согласен	Скорее согласен	Совершенно согласен	Совершенно согласен	Скорее согласен	Скорее согласен	Скорее согласен	Скорее согласен	Не могу определиться	Скорее согласен	Не могу определиться	Скорее согласен	Скорее согласен	Совершенно согласен	Совершенно согласен	Совершенно не согласен	Совершенно согласен	Скорее согласен	Скорее согласен	Не могу определиться	Совершенно согласен	Скорее согласен	Не могу определиться	Скорее согласен	Совершенно не согласен	Скорее согласен
Мужской	33	Скорее согласен	Скорее не согласен	Скорее не согласен	Скорее согласен	Скорее согласен	Скорее не согласен	Скорее не согласен	Скорее согласен	Совершенно согласен	Скорее согласен	Скорее согласен	Скорее согласен	Скорее согласен	Совершенно согласен	Совершенно согласен	Скорее согласен	Скорее согласен	Скорее согласен	Скорее согласен	Не могу определиться	Скорее согласен	Не могу определиться	Скорее согласен	Скорее согласен	Совершенно согласен	Совершенно согласен	Совершенно не согласен	Совершенно согласен	Скорее согласен	Скорее согласен	Не могу определиться	Совершенно согласен	Скорее согласен	Не могу определиться	Скорее согласен	Совершенно не согласен	Скорее согласен
Женский	24	Скорее согласен	Совершенно согласен	Совершенно согласен	Скорее согласен	Не могу определиться	Не могу определиться	Совершенно согласен	Не могу определиться	Совершенно согласен	Не могу определиться	Скорее согласен	Скорее согласен	Не могу определиться	Скорее согласен	Скорее согласен	Скорее не согласен	Не могу определиться	Не могу определиться	Не могу определиться	Не могу определиться	Совершенно согласен	Скорее согласен	Скорее согласен	Скорее согласен	Скорее согласен	Скорее согласен	Совершенно согласен	Совершенно согласен	Скорее согласен	Скорее согласен	Не могу определиться	Не могу определиться	Не могу определиться	Скорее согласен	Скорее согласен	Совершенно согласен	Скорее согласен
Женский	55	Скорее не согласен	Скорее согласен	Совершенно согласен	Не могу определиться	Скорее согласен	Скорее не согласен	Не могу определиться	Не могу определиться	Совершенно согласен	Скорее согласен	Не могу определиться	Скорее согласен	Не могу определиться	Не могу определиться	Скорее не согласен	Скорее не согласен	Скорее согласен	Совершенно согласен	Скорее согласен	Не могу определиться	Скорее не согласен	Совершенно согласен	Совершенно согласен	Скорее согласен	Совершенно согласен	Скорее согласен	Скорее согласен	Совершенно согласен	Скорее не согласен	Скорее согласен	Не могу определиться	Скорее согласен	Не могу определиться	Совершенно согласен	Совершенно согласен	Скорее согласен	Совершенно согласен
Женский	25	Совершенно согласен	Не могу определиться	Скорее не согласен	Не могу определиться	Скорее согласен	Скорее согласен	Скорее согласен	Совершенно согласен	Не могу определиться	Совершенно согласен	Скорее согласен	Не могу определиться	Скорее согласен	Скорее не согласен	Скорее согласен	Не могу определиться	Скорее согласен	Скорее согласен	Скорее согласен	Совершенно согласен	Совершенно согласен	Не могу определиться	Совершенно согласен	Скорее согласен	Скорее согласен	Скорее согласен	Не могу определиться	Совершенно согласен	Совершенно согласен	Совершенно согласен	Не могу определиться	Совершенно согласен	Скорее не согласен	Не могу определиться	Скорее согласен	Скорее не согласен	Скорее согласен
Женский	31	Скорее согласен	Совершенно согласен	Не могу определиться	Совершенно согласен	Совершенно согласен	Не могу определиться	Совершенно согласен	Скорее согласен	Совершенно согласен	Совершенно согласен	Не могу определиться	Скорее согласен	Не могу определиться	Не могу определиться	Скорее согласен	Совершенно согласен	Совершенно согласен	Совершенно согласен	Совершенно согласен	Не могу определиться	Не могу определиться	Скорее согласен	Скорее согласен	Скорее не согласен	Скорее согласен	Скорее согласен	Совершенно согласен	Скорее согласен	Скорее не согласен	Скорее не согласен	Скорее не согласен	Скорее согласен	Не могу определиться	Скорее согласен	Скорее не согласен	Совершенно согласен	Скорее согласен	Не согласен	Согласен	Не согласен	Согласен	Безразлично	Согласен	Полностью согласен	Безразлично	Безразлично	Согласен	Согласен
Женский	35	Скорее не согласен	Совершенно согласен	Скорее не согласен	Скорее согласен	Скорее согласен	Скорее согласен	Скорее не согласен	Скорее согласен	Скорее согласен	Скорее не согласен	Совершенно согласен	Скорее согласен	Скорее согласен	Скорее согласен	Совершенно согласен	Совершенно согласен	Скорее согласен	Совершенно согласен	Совершенно согласен	Скорее не согласен	Скорее согласен	Совершенно не согласен	Не могу определиться	Скорее согласен	Скорее согласен	Скорее согласен	Не могу определиться	Скорее согласен	Скорее согласен	Скорее не согласен	Скорее согласен	Совершенно согласен	Не могу определиться	Не могу определиться	Скорее согласен	Скорее не согласен	Совершенно согласен	Безразлично	Безразлично	Не согласен	Согласен	Согласен	Согласен	Согласен	Не согласен	Не согласен	Согласен	Не согласен
Женский	20	Скорее согласен	Скорее согласен	Скорее не согласен	Скорее не согласен	Совершенно не согласен	Совершенно согласен	Совершенно согласен	Совершенно согласен	Скорее согласен	Не могу определиться	Совершенно согласен	Скорее согласен	Скорее не согласен	Скорее согласен	Совершенно согласен	Скорее согласен	Не могу определиться	Скорее согласен	Скорее согласен	Скорее согласен	Совершенно согласен	Не могу определиться	Скорее согласен	Не могу определиться	Скорее не согласен	Скорее согласен	Скорее согласен	Скорее согласен	Скорее согласен	Скорее согласен	Скорее согласен	Скорее согласен	Скорее согласен	Скорее согласен	Совершенно согласен	Совершенно согласен	Совершенно согласен	Не согласен	Полностью не согласен	Не согласен	Согласен	Не согласен	Полностью согласен	Безразлично	Согласен	Согласен	Согласен	Полностью согласен
Женский	28	Скорее не согласен	Скорее согласен	Не могу определиться	Совершенно не согласен	Совершенно не согласен	Скорее не согласен	Скорее согласен	Не могу определиться	Скорее согласен	Скорее не согласен	Скорее согласен	Совершенно согласен	Скорее согласен	Скорее согласен	Совершенно согласен	Скорее не согласен	Скорее не согласен	Совершенно согласен	Не могу определиться	Совершенно согласен	Совершенно согласен	Скорее не согласен	Совершенно согласен	Скорее не согласен	Совершенно согласен	Совершенно согласен	Не могу определиться	Скорее согласен	Совершенно согласен	Совершенно согласен	Скорее согласен	Совершенно согласен	Скорее согласен	Скорее согласен	Совершенно согласен	Совершенно согласен	Совершенно согласен	Согласен	Согласен	Не согласен	Согласен	Не согласен	Не согласен	Согласен	Согласен	Полностью не согласен	Согласен	Согласен
Мужской	25	Не могу определиться	Совершенно согласен	Совершенно согласен	Скорее согласен	Не могу определиться	Не могу определиться	Не могу определиться	Скорее не согласен	Скорее согласен	Не могу определиться	Не могу определиться	Скорее не согласен	Не могу определиться	Скорее согласен	Скорее согласен	Скорее согласен	Не могу определиться	Скорее согласен	Совершенно согласен	Совершенно согласен	Скорее согласен	Не могу определиться	Совершенно согласен	Совершенно согласен	Скорее согласен	Скорее согласен	Совершенно согласен	Скорее согласен	Не могу определиться	Не могу определиться	Скорее согласен	Скорее согласен	Не могу определиться	Совершенно согласен	Скорее согласен	Совершенно согласен	Не могу определиться
Мужской	27	Скорее согласен	Совершенно согласен	Совершенно согласен	Совершенно согласен	Скорее не согласен	Совершенно не согласен	Скорее согласен	Совершенно согласен	Скорее не согласен	Совершенно не согласен	Скорее согласен	Совершенно согласен	Не могу определиться	Совершенно согласен	Совершенно согласен	Совершенно не согласен	Скорее согласен	Скорее согласен	Скорее согласен	Совершенно согласен	Совершенно согласен	Скорее согласен	Совершенно согласен	Скорее согласен	Скорее не согласен	Совершенно согласен	Скорее не согласен	Совершенно согласен	Не могу определиться	Скорее согласен	Не могу определиться	Совершенно согласен	Скорее согласен	Скорее не согласен	Совершенно согласен	Совершенно согласен	Совершенно согласен
Женский	26	Скорее не согласен	Совершенно согласен	Совершенно согласен	Скорее согласен	Совершенно согласен	Совершенно согласен	Скорее не согласен	Скорее согласен	Совершенно согласен	Совершенно согласен	Скорее согласен	Не могу определиться	Совершенно согласен	Скорее не согласен	Скорее согласен	Скорее согласен	Совершенно согласен	Скорее согласен	Совершенно согласен	Совершенно согласен	Скорее согласен	Скорее согласен	Скорее согласен	Совершенно согласен	Скорее не согласен	Не могу определиться	Скорее не согласен	Скорее согласен	Скорее не согласен	Скорее не согласен	Скорее не согласен	Скорее согласен	Скорее согласен	Не могу определиться	Скорее не согласен	Скорее согласен	Скорее согласен
Женский	51	Скорее не согласен	Скорее согласен	Скорее согласен	Не могу определиться	Скорее согласен	Скорее согласен	Скорее не согласен	Не могу определиться	Скорее согласен	Не могу определиться	Скорее согласен	Скорее согласен	Совершенно согласен	Скорее согласен	Скорее согласен	Скорее не согласен	Не могу определиться	Скорее согласен	Скорее согласен	Скорее согласен	Скорее согласен	Скорее согласен	Скорее согласен	Не могу определиться	Скорее согласен	Скорее согласен	Скорее согласен	Скорее согласен	Не могу определиться	Скорее согласен	Скорее согласен	Совершенно согласен	Совершенно согласен	Скорее не согласен	Скорее согласен	Скорее согласен	Совершенно согласен	Согласен	Полностью согласен	Согласен	Согласен	Полностью согласен	Не согласен	Согласен	Безразлично	Не согласен	Согласен	Полностью согласен
Женский	23	Скорее не согласен	Не могу определиться	Не могу определиться	Не могу определиться	Не могу определиться	Не могу определиться	Скорее согласен	Не могу определиться	Совершенно согласен	Не могу определиться	Совершенно согласен	Совершенно согласен	Не могу определиться	Не могу определиться	Совершенно согласен	Не могу определиться	Скорее согласен	Не могу определиться	Не могу определиться	Совершенно согласен	Совершенно согласен	Не могу определиться	Совершенно согласен	Скорее согласен	Не могу определиться	Скорее согласен	Не могу определиться	Совершенно согласен	Не могу определиться	Не могу определиться	Не могу определиться	Совершенно согласен	Не могу определиться	Совершенно согласен	Скорее согласен	Не могу определиться	Совершенно согласен
Женский	23	Скорее не согласен	Не могу определиться	Не могу определиться	Не могу определиться	Не могу определиться	Не могу определиться	Скорее согласен	Не могу определиться	Совершенно согласен	Не могу определиться	Совершенно согласен	Совершенно согласен	Не могу определиться	Не могу определиться	Совершенно согласен	Не могу определиться	Скорее согласен	Не могу определиться	Не могу определиться	Совершенно согласен	Совершенно согласен	Не могу определиться	Совершенно согласен	Скорее согласен	Не могу определиться	Скорее согласен	Не могу определиться	Совершенно согласен	Не могу определиться	Не могу определиться	Не могу определиться	Совершенно согласен	Не могу определиться	Совершенно согласен	Скорее согласен	Не могу определиться	Совершенно согласен
Женский	28	Скорее согласен	Скорее не согласен	Совершенно не согласен	Скорее согласен	Скорее согласен	Скорее согласен	Совершенно согласен	Скорее не согласен	Совершенно согласен	Совершенно согласен	Совершенно согласен	Совершенно согласен	Скорее не согласен	Скорее не согласен	Совершенно согласен	Совершенно согласен	Совершенно согласен	Совершенно согласен	Скорее согласен	Скорее согласен	Скорее согласен	Не могу определиться	Совершенно согласен	Скорее согласен	Скорее согласен	Совершенно согласен	Скорее согласен	Скорее согласен	Не могу определиться	Совершенно согласен	Скорее не согласен	Скорее согласен	Не могу определиться	Не могу определиться	Совершенно согласен	Совершенно согласен	Скорее не согласен
Женский	37	Не могу определиться	Скорее согласен	Скорее согласен	Скорее согласен	Скорее согласен	Скорее не согласен	Скорее согласен	Совершенно согласен	Скорее согласен	Скорее согласен	Скорее согласен	Скорее согласен	Совершенно согласен	Скорее согласен	Совершенно согласен	Не могу определиться	Скорее не согласен	Скорее согласен	Скорее согласен	Совершенно согласен	Совершенно согласен	Скорее согласен	Совершенно согласен	Скорее согласен	Не могу определиться	Скорее согласен	Не могу определиться	Не могу определиться	Скорее согласен	Не могу определиться	Скорее не согласен	Скорее согласен	Скорее не согласен	Скорее согласен	Скорее согласен	Совершенно не согласен	Скорее согласен	Полностью не согласен	Полностью не согласен	Полностью согласен	Согласен	Согласен	Согласен	Согласен	Согласен	Не согласен	Безразлично	Полностью согласен
Женский	32	Совершенно не согласен	Скорее согласен	Скорее согласен	Скорее не согласен	Скорее не согласен	Скорее согласен	Скорее согласен	Скорее согласен	Совершенно согласен	Скорее не согласен	Скорее согласен	Скорее согласен	Скорее согласен	Скорее согласен	Скорее согласен	Не могу определиться	Не могу определиться	Скорее согласен	Скорее согласен	Совершенно согласен	Совершенно согласен	Скорее согласен	Скорее согласен	Скорее согласен	Скорее согласен	Совершенно согласен	Скорее согласен	Скорее согласен	Не могу определиться	Скорее не согласен	Не могу определиться	Скорее согласен	Не могу определиться	Не могу определиться	Скорее согласен	Совершенно согласен	Совершенно согласен	Не согласен	Согласен	Полностью не согласен	Полностью согласен	Согласен	Безразлично	Согласен	Не согласен	Не согласен	Согласен	Согласен
Женский	44	Скорее согласен	Скорее согласен	Скорее не согласен	Скорее согласен	Скорее согласен	Скорее согласен	Не могу определиться	Совершенно согласен	Скорее согласен	Совершенно согласен	Совершенно согласен	Совершенно согласен	Скорее согласен	Скорее согласен	Совершенно согласен	Скорее согласен	Скорее согласен	Совершенно согласен	Скорее не согласен	Скорее согласен	Скорее согласен	Скорее не согласен	Скорее согласен	Не могу определиться	Совершенно согласен	Совершенно согласен	Не могу определиться	Не могу определиться	Скорее не согласен	Скорее согласен	Скорее согласен	Скорее согласен	Скорее согласен	Скорее не согласен	Скорее согласен	Скорее не согласен	Скорее согласен	Согласен	Безразлично	Полностью не согласен	Полностью согласен	Безразлично	Не согласен	Полностью согласен	Не согласен	Не согласен	Не согласен	Согласен
Женский	33	Не могу определиться	Не могу определиться	Совершенно не согласен	Скорее согласен	Совершенно согласен	Совершенно согласен	Скорее не согласен	Совершенно согласен	Скорее согласен	Скорее согласен	Не могу определиться	Скорее согласен	Совершенно согласен	Не могу определиться	Совершенно согласен	Скорее согласен	Скорее согласен	Совершенно согласен	Скорее согласен	Совершенно согласен	Скорее согласен	Скорее не согласен	Совершенно согласен	Совершенно согласен	Не могу определиться	Совершенно согласен	Совершенно не согласен	Скорее согласен	Совершенно согласен	Не могу определиться	Скорее не согласен	Совершенно согласен	Скорее не согласен	Не могу определиться	Совершенно согласен	Совершенно не согласен	Скорее согласен	Не согласен	Не согласен	Полностью не согласен	Безразлично	Согласен	Не согласен	Согласен	Безразлично	Не согласен	Не согласен	Согласен
Женский	20	Скорее не согласен	Скорее согласен	Совершенно не согласен	Скорее не согласен	Скорее не согласен	Скорее не согласен	Совершенно согласен	Скорее не согласен	Совершенно согласен	Скорее согласен	Совершенно согласен	Совершенно согласен	Скорее не согласен	Скорее согласен	Совершенно согласен	Не могу определиться	Скорее не согласен	Скорее согласен	Скорее согласен	Скорее не согласен	Совершенно согласен	Совершенно согласен	Скорее согласен	Совершенно согласен	Скорее согласен	Скорее согласен	Совершенно согласен	Совершенно согласен	Скорее не согласен	Скорее не согласен	Скорее согласен	Совершенно согласен	Совершенно согласен	Скорее согласен	Совершенно согласен	Совершенно согласен	Совершенно согласен	Безразлично	Согласен	Полностью не согласен	Полностью согласен	Не согласен	Согласен	Полностью согласен	Полностью согласен	Полностью согласен	Не согласен	Согласен
Женский	32	Скорее согласен	Совершенно согласен	Совершенно согласен	Совершенно не согласен	Совершенно не согласен	Скорее не согласен	Скорее согласен	Совершенно согласен	Совершенно согласен	Совершенно не согласен	Совершенно согласен	Скорее согласен	Скорее согласен	Не могу определиться	Скорее согласен	Совершенно не согласен	Совершенно не согласен	Совершенно согласен	Совершенно не согласен	Совершенно согласен	Совершенно согласен	Скорее согласен	Совершенно согласен	Совершенно согласен	Скорее согласен	Совершенно согласен	Скорее согласен	Совершенно согласен	Совершенно согласен	Совершенно согласен	Скорее не согласен	Совершенно согласен	Скорее согласен	Совершенно согласен	Совершенно согласен	Скорее согласен	Скорее согласен	Согласен	Не согласен	Согласен	Согласен	Полностью согласен	Безразлично	Согласен	Не согласен	Безразлично	Не согласен	Согласен
Женский	24	Скорее не согласен	Не могу определиться	Скорее не согласен	Не могу определиться	Не могу определиться	Скорее согласен	Скорее согласен	Не могу определиться	Совершенно согласен	Скорее согласен	Скорее согласен	Совершенно согласен	Скорее согласен	Скорее согласен	Совершенно согласен	Скорее не согласен	Совершенно не согласен	Совершенно согласен	Скорее согласен	Скорее не согласен	Совершенно согласен	Совершенно согласен	Совершенно согласен	Совершенно согласен	Совершенно согласен	Скорее согласен	Скорее не согласен	Совершенно согласен	Скорее согласен	Скорее не согласен	Не могу определиться	Совершенно согласен	Скорее согласен	Скорее не согласен	Совершенно согласен	Скорее не согласен	Скорее согласен	Полностью не согласен	Согласен	Полностью не согласен	Согласен	Не согласен	Полностью согласен	Согласен	Безразлично	Согласен	Безразлично	Полностью согласен
Женский	31	Скорее не согласен	Скорее согласен	Не могу определиться	Совершенно не согласен	Совершенно не согласен	Совершенно не согласен	Совершенно согласен	Скорее согласен	Скорее согласен	Скорее не согласен	Совершенно согласен	Совершенно согласен	Не могу определиться	Скорее согласен	Совершенно согласен	Не могу определиться	Совершенно не согласен	Совершенно согласен	Скорее согласен	Совершенно не согласен	Совершенно согласен	Не могу определиться	Совершенно согласен	Совершенно согласен	Совершенно согласен	Совершенно согласен	Скорее согласен	Совершенно согласен	Скорее не согласен	Скорее согласен	Скорее согласен	Совершенно согласен	Совершенно согласен	Скорее согласен	Совершенно согласен	Скорее согласен	Совершенно согласен	Не согласен	Не согласен	Полностью не согласен	Согласен	Согласен	Безразлично	Полностью согласен	Согласен	Безразлично	Согласен	Согласен
Женский	38	Не могу определиться	Скорее не согласен	Совершенно не согласен	Совершенно не согласен	Совершенно не согласен	Совершенно не согласен	Совершенно согласен	Совершенно согласен	Совершенно согласен	Совершенно не согласен	Скорее согласен	Совершенно согласен	Совершенно согласен	Не могу определиться	Совершенно согласен	Скорее не согласен	Совершенно не согласен	Совершенно согласен	Не могу определиться	Совершенно согласен	Совершенно согласен	Скорее согласен	Совершенно согласен	Совершенно согласен	Совершенно согласен	Совершенно согласен	Не могу определиться	Совершенно согласен	Совершенно согласен	Совершенно согласен	Не могу определиться	Совершенно согласен	Не могу определиться	Совершенно согласен	Совершенно согласен	Скорее согласен	Совершенно согласен	Не согласен	Не согласен	Не согласен	Полностью согласен	Полностью согласен	Безразлично	Полностью согласен	Не согласен	Безразлично	Не согласен	Полностью согласен
Мужской	24	Совершенно согласен	Не могу определиться	Скорее не согласен	Не могу определиться	Не могу определиться	Не могу определиться	Скорее согласен	Скорее согласен	Совершенно согласен	Скорее согласен	Скорее согласен	Совершенно согласен	Скорее не согласен	Совершенно согласен	Скорее согласен	Не могу определиться	Скорее согласен	Совершенно согласен	Скорее согласен	Не могу определиться	Не могу определиться	Совершенно согласен	Скорее согласен	Скорее согласен	Скорее согласен	Скорее согласен	Не могу определиться	Совершенно согласен	Скорее согласен	Не могу определиться	Скорее согласен	Скорее согласен	Совершенно согласен	Скорее согласен	Скорее согласен	Не могу определиться	Совершенно согласен
Мужской	26	Совершенно согласен	Не могу определиться	Скорее не согласен	Не могу определиться	Не могу определиться	Не могу определиться	Скорее согласен	Скорее согласен	Совершенно согласен	Скорее согласен	Скорее согласен	Совершенно согласен	Скорее не согласен	Совершенно согласен	Скорее согласен	Не могу определиться	Скорее согласен	Совершенно согласен	Скорее согласен	Не могу определиться	Не могу определиться	Совершенно согласен	Скорее согласен	Скорее согласен	Скорее согласен	Скорее согласен	Не могу определиться	Совершенно согласен	Скорее согласен	Не могу определиться	Скорее согласен	Скорее согласен	Совершенно согласен	Скорее согласен	Скорее согласен	Не могу определиться	Совершенно согласен
Женский	22	Скорее согласен	Скорее согласен	Скорее согласен	Скорее не согласен	Скорее не согласен	Скорее не согласен	Совершенно согласен	Не могу определиться	Скорее согласен	Не могу определиться	Совершенно согласен	Совершенно согласен	Не могу определиться	Скорее не согласен	Совершенно согласен	Не могу определиться	Скорее не согласен	Скорее согласен	Скорее согласен	Совершенно согласен	Скорее согласен	Скорее согласен	Совершенно согласен	Совершенно согласен	Скорее согласен	Совершенно согласен	Скорее согласен	Скорее согласен	Скорее не согласен	Совершенно согласен	Не могу определиться	Скорее согласен	Скорее согласен	Совершенно согласен	Совершенно согласен	Совершенно согласен	Совершенно согласен
Женский	27	Скорее не согласен	Не могу определиться	Скорее не согласен	Скорее согласен	Скорее согласен	Скорее согласен	Совершенно согласен	Совершенно согласен	Скорее не согласен	Скорее согласен	Совершенно согласен	Скорее согласен	Скорее не согласен	Не могу определиться	Совершенно согласен	Скорее согласен	Скорее не согласен	Скорее согласен	Совершенно согласен	Совершенно согласен	Совершенно согласен	Скорее не согласен	Совершенно согласен	Скорее согласен	Скорее согласен	Скорее согласен	Не могу определиться	Скорее согласен	Скорее согласен	Скорее согласен	Скорее согласен	Совершенно согласен	Совершенно не согласен	Совершенно согласен	Скорее согласен	Скорее согласен	Не могу определиться	Не согласен	Не согласен	Полностью не согласен	Согласен	Безразлично	Согласен	Согласен	Согласен	Безразлично	Не согласен	Полностью согласен
Женский	32	Скорее не согласен	Скорее согласен	Скорее согласен	Совершенно не согласен	Скорее не согласен	Скорее не согласен	Скорее согласен	Скорее не согласен	Не могу определиться	Скорее не согласен	Совершенно согласен	Совершенно согласен	Скорее согласен	Скорее согласен	Скорее согласен	Не могу определиться	Скорее согласен	Совершенно согласен	Скорее согласен	Совершенно согласен	Совершенно согласен	Совершенно согласен	Скорее согласен	Скорее согласен	Скорее согласен	Скорее согласен	Скорее не согласен	Скорее согласен	Совершенно согласен	Скорее согласен	Скорее согласен	Совершенно согласен	Скорее согласен	Скорее не согласен	Совершенно согласен	Скорее не согласен	Совершенно согласен	Не согласен	Не согласен	Не согласен	Согласен	Безразлично	Не согласен	Полностью согласен	Полностью не согласен	Не согласен	Не согласен	Не согласен
Женский	36	Скорее согласен	Совершенно согласен	Скорее не согласен	Скорее согласен	Скорее согласен	Скорее согласен	Совершенно не согласен	Скорее согласен	Скорее не согласен	Не могу определиться	Скорее согласен	Не могу определиться	Скорее согласен	Скорее согласен	Совершенно согласен	Не могу определиться	Скорее согласен	Совершенно согласен	Совершенно согласен	Совершенно согласен	Совершенно согласен	Совершенно не согласен	Совершенно согласен	Совершенно согласен	Совершенно согласен	Совершенно согласен	Совершенно согласен	Совершенно согласен	Не могу определиться	Скорее не согласен	Не могу определиться	Совершенно согласен	Скорее согласен	Совершенно не согласен	Совершенно согласен	Скорее согласен	Совершенно согласен	Согласен	Безразлично	Полностью не согласен	Согласен	Согласен	Не согласен	Согласен	Безразлично	Полностью не согласен	Согласен	Согласен
Женский	28	Скорее не согласен	Не могу определиться	Скорее не согласен	Не могу определиться	Скорее согласен	Скорее не согласен	Скорее согласен	Совершенно согласен	Совершенно согласен	Совершенно согласен	Скорее согласен	Совершенно согласен	Скорее согласен	Не могу определиться	Совершенно согласен	Не могу определиться	Совершенно согласен	Скорее согласен	Скорее согласен	Скорее не согласен	Совершенно согласен	Не могу определиться	Совершенно согласен	Совершенно согласен	Скорее согласен	Совершенно согласен	Скорее согласен	Совершенно согласен	Скорее не согласен	Скорее не согласен	Скорее не согласен	Скорее согласен	Не могу определиться	Скорее не согласен	Совершенно согласен	Скорее согласен	Совершенно согласен	Согласен	Не согласен	Не согласен	Согласен	Безразлично	Согласен	Полностью согласен	Полностью не согласен	Не согласен	Полностью согласен	Не согласен
Мужской	20	Не могу определиться	Скорее согласен	Скорее согласен	Скорее согласен	Скорее согласен	Не могу определиться	Скорее согласен	Скорее согласен	Скорее согласен	Скорее согласен	Скорее согласен	Скорее согласен	Скорее согласен	Скорее согласен	Скорее согласен	Не могу определиться	Скорее согласен	Не могу определиться	Не могу определиться	Совершенно согласен	Не могу определиться	Скорее согласен	Скорее согласен	Скорее согласен	Скорее согласен	Скорее согласен	Не могу определиться	Скорее согласен	Не могу определиться	Скорее согласен	Скорее согласен	Скорее согласен	Совершенно согласен	Не могу определиться	Скорее согласен	Скорее не согласен	Скорее согласен	Безразлично	Безразлично	Безразлично	Безразлично	Безразлично	Безразлично	Безразлично	Безразлично	Безразлично	Безразлично	Безразлично
Мужской	35	Не могу определиться	Скорее согласен	Скорее не согласен	Скорее согласен	Скорее согласен	Скорее согласен	Скорее согласен	Совершенно согласен	Скорее согласен	Скорее согласен	Не могу определиться	Скорее согласен	Скорее согласен	Не могу определиться	Скорее согласен	Скорее согласен	Скорее согласен	Скорее согласен	Совершенно согласен	Совершенно согласен	Скорее согласен	Не могу определиться	Скорее согласен	Скорее согласен	Скорее согласен	Скорее согласен	Не могу определиться	Скорее согласен	Скорее согласен	Скорее согласен	Не могу определиться	Скорее согласен	Скорее не согласен	Скорее согласен	Скорее согласен	Скорее не согласен	Скорее согласен
Женский	41	Скорее не согласен	Скорее не согласен	Скорее согласен	Не могу определиться	Не могу определиться	Скорее согласен	Скорее согласен	Совершенно согласен	Совершенно согласен	Скорее не согласен	Совершенно согласен	Совершенно согласен	Скорее не согласен	Скорее согласен	Скорее согласен	Скорее не согласен	Скорее согласен	Скорее согласен	Скорее не согласен	Совершенно согласен	Совершенно согласен	Совершенно согласен	Совершенно согласен	Скорее не согласен	Совершенно согласен	Совершенно согласен	Скорее согласен	Совершенно согласен	Скорее не согласен	Совершенно согласен	Скорее согласен	Скорее согласен	Скорее не согласен	Скорее не согласен	Совершенно согласен	Скорее согласен	Совершенно согласен
Женский	25	Скорее не согласен	Совершенно согласен	Не могу определиться	Скорее согласен	Скорее согласен	Не могу определиться	Скорее не согласен	Скорее не согласен	Скорее согласен	Не могу определиться	Скорее согласен	Скорее согласен	Скорее согласен	Скорее согласен	Совершенно согласен	Скорее согласен	Скорее согласен	Скорее согласен	Скорее согласен	Совершенно согласен	Совершенно согласен	Скорее не согласен	Совершенно согласен	Совершенно согласен	Скорее согласен	Скорее согласен	Скорее согласен	Скорее согласен	Скорее согласен	Скорее согласен	Не могу определиться	Скорее согласен	Совершенно согласен	Скорее не согласен	Не могу определиться	Скорее согласен	Скорее согласен	Не согласен	Не согласен	Согласен	Безразлично	Согласен	Не согласен	Согласен	Не согласен	Не согласен	Согласен	Согласен
Женский	28	Скорее не согласен	Скорее согласен	Скорее согласен	Скорее не согласен	Не могу определиться	Не могу определиться	Совершенно согласен	Не могу определиться	Скорее согласен	Скорее не согласен	Скорее согласен	Скорее согласен	Скорее согласен	Скорее согласен	Совершенно согласен	Не могу определиться	Скорее не согласен	Совершенно согласен	Скорее согласен	Не могу определиться	Совершенно согласен	Не могу определиться	Совершенно согласен	Скорее согласен	Скорее согласен	Совершенно согласен	Совершенно согласен	Совершенно согласен	Не могу определиться	Скорее согласен	Не могу определиться	Скорее согласен	Совершенно согласен	Не могу определиться	Не могу определиться	Совершенно согласен	Совершенно согласен	Безразлично	Не согласен	Не согласен	Не согласен	Согласен	Не согласен	Согласен	Не согласен	Безразлично	Не согласен	Согласен
Мужской	28	Скорее согласен	Не могу определиться	Совершенно согласен	Не могу определиться	Совершенно согласен	Совершенно согласен	Скорее согласен	Скорее согласен	Скорее согласен	Скорее согласен	Не могу определиться	Скорее согласен	Скорее согласен	Не могу определиться	Скорее согласен	Скорее согласен	Совершенно согласен	Скорее согласен	Скорее согласен	Скорее согласен	Скорее согласен	Скорее согласен	Скорее согласен	Скорее согласен	Скорее согласен	Скорее согласен	Скорее не согласен	Скорее согласен	Скорее согласен	Скорее согласен	Скорее не согласен	Скорее согласен	Скорее согласен	Скорее согласен	Скорее согласен	Скорее не согласен	Скорее согласен
Женский	38	Скорее согласен	Совершенно согласен	Совершенно не согласен	Скорее согласен	Скорее не согласен	Скорее согласен	Совершенно согласен	Не могу определиться	Скорее не согласен	Не могу определиться	Не могу определиться	Скорее согласен	Скорее согласен	Скорее согласен	Не могу определиться	Скорее согласен	Скорее согласен	Скорее согласен	Скорее согласен	Совершенно согласен	Совершенно согласен	Совершенно согласен	Совершенно согласен	Совершенно согласен	Скорее согласен	Скорее согласен	Скорее согласен	Совершенно согласен	Скорее согласен	Совершенно согласен	Скорее согласен	Скорее согласен	Скорее согласен	Совершенно согласен	Скорее не согласен	Скорее согласен	Скорее согласен
Женский	31	Скорее согласен	Совершенно согласен	Скорее не согласен	Скорее согласен	Скорее не согласен	Скорее согласен	Совершенно согласен	Скорее не согласен	Совершенно согласен	Скорее не согласен	Совершенно согласен	Скорее не согласен	Скорее согласен	Скорее согласен	Скорее согласен	Скорее согласен	Совершенно согласен	Скорее согласен	Скорее согласен	Совершенно согласен	Совершенно согласен	Скорее не согласен	Совершенно согласен	Совершенно согласен	Совершенно согласен	Совершенно согласен	Не могу определиться	Совершенно согласен	Скорее согласен	Скорее согласен	Скорее не согласен	Совершенно согласен	Скорее не согласен	Совершенно согласен	Скорее согласен	Скорее согласен	Скорее согласен
Женский	24	Скорее согласен	Совершенно согласен	Скорее согласен	Скорее согласен	Скорее согласен	Скорее согласен	Совершенно согласен	Скорее согласен	Совершенно согласен	Скорее согласен	Совершенно согласен	Совершенно согласен	Не могу определиться	Скорее не согласен	Совершенно согласен	Скорее согласен	Скорее согласен	Скорее согласен	Скорее согласен	Совершенно не согласен	Скорее согласен	Скорее согласен	Совершенно согласен	Скорее согласен	Скорее согласен	Совершенно согласен	Скорее согласен	Совершенно согласен	Скорее не согласен	Не могу определиться	Скорее не согласен	Скорее согласен	Совершенно не согласен	Совершенно согласен	Скорее согласен	Скорее согласен	Совершенно согласен
Женский	26	Скорее согласен	Совершенно согласен	Скорее согласен	Скорее согласен	Не могу определиться	Не могу определиться	Не могу определиться	Совершенно согласен	Совершенно согласен	Скорее согласен	Скорее согласен	Совершенно согласен	Скорее согласен	Скорее не согласен	Совершенно согласен	Скорее согласен	Не могу определиться	Совершенно согласен	Совершенно согласен	Скорее согласен	Совершенно согласен	Не могу определиться	Совершенно согласен	Совершенно согласен	Скорее не согласен	Совершенно согласен	Не могу определиться	Совершенно согласен	Не могу определиться	Совершенно согласен	Скорее не согласен	Совершенно согласен	Скорее не согласен	Не могу определиться	Не могу определиться	Скорее согласен	Скорее согласен	Не согласен	Не согласен	Не согласен	Согласен	Согласен	Согласен	Согласен	Согласен	Не согласен	Не согласен	Согласен
Женский	33	Скорее согласен	Скорее не согласен	Не могу определиться	Скорее согласен	Скорее не согласен	Скорее не согласен	Совершенно согласен	Скорее не согласен	Скорее согласен	Скорее не согласен	Скорее согласен	Скорее согласен	Совершенно согласен	Не могу определиться	Совершенно согласен	Скорее согласен	Не могу определиться	Совершенно согласен	Не могу определиться	Совершенно согласен	Совершенно согласен	Скорее согласен	Совершенно согласен	Совершенно согласен	Скорее согласен	Совершенно согласен	Не могу определиться	Совершенно согласен	Не могу определиться	Не могу определиться	Не могу определиться	Совершенно согласен	Совершенно согласен	Совершенно согласен	Совершенно согласен	Не могу определиться	Совершенно согласен	Не согласен	Согласен	Полностью не согласен	Безразлично	Согласен	Полностью согласен	Не согласен	Не согласен	Полностью согласен	Согласен	Полностью согласен
Мужской	16	Скорее согласен	Скорее согласен	Скорее согласен	Скорее согласен	Скорее согласен	Скорее согласен	Скорее согласен	Скорее согласен	Скорее согласен	Скорее согласен	Скорее согласен	Скорее согласен	Скорее согласен	Скорее согласен	Скорее согласен	Скорее согласен	Скорее согласен	Скорее согласен	Скорее согласен	Скорее согласен	Скорее согласен	Скорее согласен	Скорее согласен	Скорее согласен	Скорее согласен	Скорее согласен	Совершенно не согласен	Скорее согласен	Скорее согласен	Скорее согласен	Скорее согласен	Скорее согласен	Скорее согласен	Скорее согласен	Скорее согласен	Скорее согласен	Скорее согласен	Безразлично	Безразлично	Безразлично	Не согласен	Не согласен	Не согласен	Согласен	Не согласен	Безразлично	Безразлично	Безразлично
Мужской	33	Скорее согласен	Совершенно согласен	Скорее не согласен	Не могу определиться	Скорее согласен	Не могу определиться	Скорее согласен	Скорее согласен	Скорее согласен	Не могу определиться	Не могу определиться	Скорее согласен	Скорее согласен	Не могу определиться	Совершенно согласен	Скорее согласен	Скорее согласен	Скорее согласен	Скорее не согласен	Совершенно согласен	Скорее согласен	Скорее согласен	Совершенно согласен	Совершенно согласен	Совершенно согласен	Совершенно согласен	Не могу определиться	Совершенно согласен	Скорее согласен	Совершенно согласен	Не могу определиться	Совершенно согласен	Скорее не согласен	Скорее согласен	Скорее согласен	Не могу определиться	Скорее согласен	Не согласен	Не согласен	Не согласен	Согласен	Безразлично	Не согласен	Согласен	Согласен	Не согласен	Безразлично	Не согласен
Мужской	46	Совершенно не согласен	Не могу определиться	Скорее не согласен	Не могу определиться	Скорее согласен	Не могу определиться	Совершенно не согласен	Скорее согласен	Совершенно согласен	Скорее согласен	Совершенно согласен	Совершенно согласен	Скорее согласен	Скорее согласен	Совершенно согласен	Скорее согласен	Не могу определиться	Совершенно согласен	Не могу определиться	Совершенно согласен	Скорее согласен	Не могу определиться	Совершенно согласен	Совершенно согласен	Скорее согласен	Скорее согласен	Совершенно не согласен	Совершенно согласен	Скорее согласен	Совершенно согласен	Не могу определиться	Совершенно согласен	Совершенно согласен	Скорее не согласен	Не могу определиться	Совершенно не согласен	Скорее согласен	Безразлично	Безразлично	Не согласен	Согласен	Полностью не согласен	Согласен	Согласен	Безразлично	Полностью не согласен	Безразлично	Согласен
Женский	38	Не могу определиться	Совершенно согласен	Совершенно согласен	Совершенно согласен	Совершенно согласен	Совершенно согласен	Совершенно согласен	Совершенно согласен	Не могу определиться	Совершенно согласен	Не могу определиться	Не могу определиться	Не могу определиться	Не могу определиться	Не могу определиться	Совершенно согласен	Совершенно согласен	Не могу определиться	Совершенно согласен	Совершенно согласен	Не могу определиться	Скорее согласен	Совершенно согласен	Совершенно согласен	Совершенно согласен	Совершенно согласен	Не могу определиться	Не могу определиться	Не могу определиться	Не могу определиться	Скорее не согласен	Скорее не согласен	Скорее не согласен	Скорее согласен	Не могу определиться	Совершенно согласен	Скорее согласен
Женский	55	Скорее согласен	Совершенно согласен	Скорее согласен	Скорее не согласен	Скорее не согласен	Скорее согласен	Скорее согласен	Скорее согласен	Скорее согласен	Не могу определиться	Скорее согласен	Совершенно согласен	Совершенно согласен	Скорее согласен	Совершенно согласен	Скорее согласен	Не могу определиться	Скорее согласен	Скорее согласен	Скорее согласен	Совершенно согласен	Скорее согласен	Скорее согласен	Скорее не согласен	Совершенно согласен	Совершенно согласен	Скорее не согласен	Совершенно согласен	Скорее не согласен	Скорее не согласен	Не могу определиться	Совершенно согласен	Совершенно согласен	Совершенно согласен	Совершенно согласен	Совершенно согласен	Совершенно согласен	Безразлично	Не согласен	Не согласен	Полностью согласен	Согласен	Не согласен	Полностью согласен	Не согласен	Не согласен	Не согласен	Не согласен
Женский	22	Совершенно не согласен	Скорее согласен	Скорее согласен	Совершенно не согласен	Скорее не согласен	Не могу определиться	Не могу определиться	Совершенно согласен	Скорее согласен	Совершенно не согласен	Совершенно согласен	Совершенно согласен	Не могу определиться	Совершенно согласен	Совершенно согласен	Скорее не согласен	Скорее не согласен	Совершенно согласен	Скорее не согласен	Скорее согласен	Совершенно согласен	Не могу определиться	Совершенно согласен	Скорее согласен	Совершенно согласен	Скорее согласен	Скорее не согласен	Совершенно согласен	Совершенно согласен	Совершенно согласен	Совершенно согласен	Совершенно согласен	Совершенно согласен	Не могу определиться	Скорее согласен	Скорее согласен	Совершенно согласен	Полностью не согласен	Не согласен	Полностью не согласен	Согласен	Безразлично	Полностью согласен	Безразлично	Не согласен	Не согласен	Безразлично	Полностью согласен
Женский	37	Совершенно согласен	Скорее согласен	Скорее согласен	Не могу определиться	Не могу определиться	Не могу определиться	Не могу определиться	Не могу определиться	Совершенно согласен	Не могу определиться	Совершенно согласен	Совершенно согласен	Скорее согласен	Скорее согласен	Совершенно согласен	Не могу определиться	Скорее согласен	Совершенно согласен	Скорее согласен	Не могу определиться	Совершенно согласен	Не могу определиться	Совершенно согласен	Не могу определиться	Совершенно согласен	Совершенно согласен	Скорее согласен	Скорее согласен	Скорее согласен	Не могу определиться	Не могу определиться	Совершенно согласен	Совершенно согласен	Скорее не согласен	Совершенно согласен	Не могу определиться	Совершенно согласен	Не согласен	Согласен	Не согласен	Полностью согласен	Не согласен	Полностью не согласен	Полностью согласен	Безразлично	Не согласен	Согласен	Согласен
Мужской	27	Скорее не согласен	Не могу определиться	Совершенно согласен	Не могу определиться	Совершенно согласен	Не могу определиться	Скорее согласен	Скорее согласен	Совершенно согласен	Скорее согласен	Совершенно согласен	Не могу определиться	Совершенно согласен	Не могу определиться	Не могу определиться	Не могу определиться	Скорее согласен	Скорее согласен	Скорее согласен	Совершенно согласен	Не могу определиться	Скорее согласен	Скорее согласен	Не могу определиться	Скорее согласен	Скорее согласен	Совершенно согласен	Совершенно согласен	Скорее согласен	Скорее согласен	Скорее согласен	Совершенно согласен	Скорее согласен	Не могу определиться	Не могу определиться	Скорее не согласен	Скорее не согласен
Мужской	40	Скорее согласен	Скорее не согласен	Совершенно согласен	Совершенно согласен	Совершенно согласен	Совершенно не согласен	Скорее согласен	Совершенно согласен	Совершенно не согласен	Совершенно не согласен	Совершенно согласен	Совершенно согласен	Скорее не согласен	Совершенно согласен	Совершенно согласен	Скорее согласен	Скорее согласен	Совершенно согласен	Совершенно согласен	Скорее согласен	Скорее согласен	Скорее согласен	Совершенно согласен	Скорее согласен	Скорее согласен	Совершенно согласен	Совершенно не согласен	Совершенно согласен	Скорее согласен	Совершенно согласен	Скорее согласен	Скорее согласен	Совершенно согласен	Совершенно не согласен	Совершенно согласен	Совершенно не согласен	Совершенно согласен
Мужской	24	Скорее не согласен	Скорее не согласен	Скорее не согласен	Скорее согласен	Скорее согласен	Скорее согласен	Скорее не согласен	Скорее согласен	Скорее согласен	Скорее согласен	Совершенно согласен	Совершенно согласен	Скорее не согласен	Скорее согласен	Совершенно согласен	Скорее согласен	Скорее согласен	Совершенно согласен	Скорее согласен	Скорее согласен	Совершенно согласен	Не могу определиться	Совершенно согласен	Совершенно согласен	Скорее согласен	Совершенно согласен	Не могу определиться	Совершенно согласен	Скорее согласен	Скорее согласен	Скорее согласен	Совершенно согласен	Скорее не согласен	Скорее не согласен	Скорее согласен	Скорее не согласен	Скорее согласен
Женский	40	Совершенно не согласен	Совершенно согласен	Совершенно согласен	Совершенно согласен	Совершенно согласен	Совершенно согласен	Совершенно не согласен	Совершенно согласен	Скорее не согласен	Не могу определиться	Скорее согласен	Скорее не согласен	Совершенно согласен	Скорее не согласен	Скорее согласен	Совершенно согласен	Совершенно согласен	Скорее согласен	Совершенно согласен	Совершенно согласен	Скорее согласен	Скорее согласен	Скорее согласен	Скорее согласен	Скорее согласен	Скорее согласен	Не могу определиться	Не могу определиться	Совершенно согласен	Скорее согласен	Скорее согласен	Скорее согласен	Не могу определиться	Не могу определиться	Не могу определиться	Не могу определиться	Не могу определиться
Женский	17	Скорее согласен	Не могу определиться	Совершенно согласен	Совершенно согласен	Совершенно согласен	Скорее согласен	Скорее согласен	Совершенно согласен	Скорее согласен	Скорее не согласен	Совершенно согласен	Совершенно согласен	Не могу определиться	Совершенно согласен	Скорее согласен	Скорее согласен	Совершенно согласен	Совершенно согласен	Скорее согласен	Скорее согласен	Скорее согласен	Совершенно согласен	Совершенно согласен	Не могу определиться	Совершенно согласен	Скорее не согласен	Совершенно согласен	Скорее не согласен	Скорее согласен	Скорее не согласен	Скорее не согласен	Скорее согласен	Не могу определиться	Скорее согласен	Не могу определиться	Совершенно согласен	Совершенно согласен
Женский	17	Совершенно не согласен	Не могу определиться	Не могу определиться	Совершенно согласен	Совершенно согласен	Скорее согласен	Не могу определиться	Скорее согласен	Не могу определиться	Совершенно согласен	Скорее согласен	Скорее согласен	Не могу определиться	Скорее согласен	Совершенно согласен	Скорее согласен	Скорее согласен	Скорее согласен	Скорее согласен	Не могу определиться	Скорее согласен	Не могу определиться	Скорее согласен	Не могу определиться	Скорее согласен	Скорее согласен	Не могу определиться	Не могу определиться	Не могу определиться	Скорее согласен	Скорее согласен	Скорее согласен	Совершенно согласен	Скорее согласен	Совершенно согласен	Скорее согласен	Совершенно согласен	Безразлично	Полностью не согласен	Полностью не согласен	Согласен	Полностью согласен	Безразлично	Полностью согласен	Согласен	Согласен	Согласен	Безразлично
Женский	22	Совершенно не согласен	Совершенно согласен	Совершенно согласен	Совершенно не согласен	Совершенно не согласен	Скорее согласен	Совершенно согласен	Совершенно не согласен	Совершенно согласен	Совершенно не согласен	Совершенно согласен	Совершенно согласен	Скорее согласен	Совершенно согласен	Совершенно согласен	Совершенно не согласен	Совершенно не согласен	Совершенно согласен	Совершенно не согласен	Скорее не согласен	Совершенно согласен	Совершенно согласен	Совершенно согласен	Не могу определиться	Скорее согласен	Совершенно согласен	Совершенно согласен	Совершенно согласен	Скорее не согласен	Совершенно согласен	Совершенно согласен	Совершенно согласен	Совершенно согласен	Совершенно согласен	Совершенно согласен	Совершенно согласен	Совершенно согласен
Женский	47	Не могу определиться	Скорее согласен	Скорее согласен	Не могу определиться	Не могу определиться	Скорее согласен	Совершенно согласен	Скорее не согласен	Не могу определиться	Скорее не согласен	Совершенно согласен	Скорее согласен	Скорее согласен	Скорее согласен	Совершенно согласен	Скорее согласен	Скорее согласен	Скорее согласен	Скорее согласен	Скорее согласен	Совершенно согласен	Скорее согласен	Совершенно согласен	Скорее согласен	Скорее согласен	Совершенно согласен	Не могу определиться	Скорее согласен	Скорее согласен	Скорее согласен	Не могу определиться	Совершенно согласен	Скорее согласен	Скорее согласен	Скорее согласен	Не могу определиться	Скорее согласен	Согласен	Согласен	Не согласен	Согласен	Согласен	Не согласен	Согласен	Не согласен	Не согласен	Согласен	Не согласен
Женский	25	Скорее не согласен	Совершенно согласен	Скорее согласен	Скорее не согласен	Скорее не согласен	Скорее не согласен	Совершенно не согласен	Совершенно согласен	Совершенно согласен	Скорее согласен	Скорее согласен	Скорее согласен	Скорее согласен	Не могу определиться	Совершенно согласен	Не могу определиться	Скорее согласен	Скорее согласен	Скорее согласен	Совершенно согласен	Скорее согласен	Не могу определиться	Совершенно согласен	Совершенно согласен	Совершенно согласен	Совершенно согласен	Скорее согласен	Совершенно согласен	Скорее согласен	Совершенно согласен	Не могу определиться	Скорее согласен	Скорее согласен	Не могу определиться	Скорее согласен	Не могу определиться	Скорее согласен	Согласен	Согласен	Не согласен	Согласен	Безразлично	Согласен	Полностью согласен	Безразлично	Полностью не согласен	Безразлично	Не согласен
Женский	19	Не могу определиться	Совершенно согласен	Скорее согласен	Совершенно согласен	Совершенно согласен	Совершенно согласен	Скорее согласен	Скорее согласен	Совершенно не согласен	Совершенно согласен	Не могу определиться	Скорее согласен	Скорее согласен	Не могу определиться	Не могу определиться	Совершенно согласен	Скорее согласен	Не могу определиться	Совершенно согласен	Скорее согласен	Совершенно согласен	Скорее согласен	Совершенно согласен	Скорее согласен	Скорее согласен	Совершенно согласен	Скорее согласен	Скорее согласен	Скорее согласен	Не могу определиться	Не могу определиться	Скорее согласен	Скорее согласен	Скорее не согласен	Не могу определиться	Совершенно согласен	Совершенно согласен
Женский	26	Скорее согласен	Совершенно согласен	Совершенно согласен	Скорее согласен	Скорее согласен	Скорее согласен	Совершенно согласен	Скорее согласен	Совершенно согласен	Не могу определиться	Скорее согласен	Совершенно согласен	Совершенно согласен	Скорее согласен	Скорее согласен	Скорее согласен	Скорее согласен	Скорее согласен	Скорее согласен	Не могу определиться	Не могу определиться	Совершенно согласен	Не могу определиться	Скорее согласен	Скорее согласен	Не могу определиться	Не могу определиться	Не могу определиться	Не могу определиться	Не могу определиться	Совершенно согласен	Не могу определиться	Не могу определиться	Совершенно согласен	Совершенно согласен	Совершенно согласен	Совершенно согласен
Женский	45	Скорее не согласен	Совершенно согласен	Совершенно согласен	Не могу определиться	Не могу определиться	Не могу определиться	Скорее согласен	Скорее согласен	Скорее согласен	Скорее согласен	Скорее согласен	Скорее согласен	Скорее согласен	Скорее согласен	Скорее согласен	Скорее согласен	Скорее согласен	Скорее согласен	Не могу определиться	Скорее согласен	Скорее согласен	Совершенно согласен	Совершенно согласен	Скорее согласен	Скорее согласен	Скорее согласен	Скорее согласен	Скорее согласен	Скорее согласен	Скорее не согласен	Скорее согласен	Скорее согласен	Скорее согласен	Скорее согласен	Скорее согласен	Совершенно согласен	Скорее согласен
Женский	18	Совершенно не согласен	Совершенно согласен	Скорее согласен	Скорее согласен	Не могу определиться	Скорее согласен	Скорее не согласен	Совершенно согласен	Скорее согласен	Совершенно согласен	Скорее согласен	Совершенно согласен	Скорее согласен	Скорее не согласен	Совершенно согласен	Скорее согласен	Скорее согласен	Скорее согласен	Совершенно согласен	Совершенно согласен	Скорее согласен	Совершенно согласен	Совершенно согласен	Не могу определиться	Не могу определиться	Скорее согласен	Скорее согласен	Скорее согласен	Не могу определиться	Не могу определиться	Скорее не согласен	Скорее согласен	Совершенно согласен	Совершенно не согласен	Совершенно согласен	Скорее согласен	Скорее согласен
Женский	44	Скорее согласен	Скорее согласен	Скорее согласен	Скорее не согласен	Скорее не согласен	Скорее не согласен	Скорее не согласен	Скорее согласен	Совершенно согласен	Не могу определиться	Совершенно согласен	Совершенно согласен	Скорее согласен	Скорее согласен	Совершенно согласен	Не могу определиться	Скорее согласен	Совершенно согласен	Не могу определиться	Скорее согласен	Совершенно согласен	Совершенно согласен	Совершенно согласен	Скорее согласен	Совершенно согласен	Совершенно согласен	Скорее не согласен	Совершенно согласен	Скорее не согласен	Совершенно согласен	Совершенно согласен	Совершенно согласен	Скорее не согласен	Совершенно согласен	Совершенно согласен	Скорее согласен	Совершенно согласен
Женский	44	Совершенно не согласен	Не могу определиться	Не могу определиться	Скорее согласен	Скорее согласен	Скорее согласен	Скорее не согласен	Совершенно согласен	Скорее согласен	Скорее согласен	Скорее согласен	Скорее согласен	Не могу определиться	Не могу определиться	Совершенно согласен	Не могу определиться	Скорее согласен	Совершенно согласен	Совершенно согласен	Скорее согласен	Совершенно согласен	Не могу определиться	Совершенно согласен	Скорее согласен	Скорее согласен	Совершенно согласен	Скорее согласен	Совершенно согласен	Не могу определиться	Скорее согласен	Не могу определиться	Скорее согласен	Скорее согласен	Скорее не согласен	Скорее согласен	Не могу определиться	Совершенно согласен	Согласен	Не согласен	Не согласен	Согласен	Безразлично	Не согласен	Согласен	Согласен	Не согласен	Безразлично	Согласен
Женский	32	Скорее не согласен	Совершенно согласен	Совершенно согласен	Совершенно согласен	Совершенно согласен	Совершенно согласен	Скорее согласен	Совершенно согласен	Скорее согласен	Скорее согласен	Совершенно согласен	Совершенно согласен	Скорее не согласен	Скорее не согласен	Скорее согласен	Скорее согласен	Совершенно согласен	Совершенно согласен	Скорее согласен	Скорее не согласен	Совершенно согласен	Скорее не согласен	Совершенно согласен	Скорее не согласен	Скорее не согласен	Совершенно согласен	Скорее не согласен	Скорее согласен	Скорее не согласен	Скорее согласен	Скорее не согласен	Совершенно согласен	Скорее согласен	Скорее согласен	Совершенно согласен	Скорее согласен	Совершенно согласен	Не согласен	Не согласен	Полностью не согласен	Согласен	Не согласен	Безразлично	Не согласен	Согласен	Не согласен	Полностью не согласен	Не согласен
Женский	17	Скорее не согласен	Скорее согласен	Совершенно согласен	Не могу определиться	Не могу определиться	Не могу определиться	Скорее не согласен	Скорее согласен	Скорее согласен	Скорее согласен	Скорее согласен	Совершенно согласен	Не могу определиться	Скорее согласен	Совершенно согласен	Скорее согласен	Скорее согласен	Совершенно согласен	Не могу определиться	Скорее не согласен	Совершенно согласен	Скорее согласен	Совершенно согласен	Совершенно согласен	Скорее согласен	Совершенно согласен	Скорее не согласен	Совершенно согласен	Не могу определиться	Скорее согласен	Скорее согласен	Совершенно согласен	Совершенно согласен	Скорее не согласен	Скорее согласен	Не могу определиться	Совершенно согласен	Полностью не согласен	Не согласен	Полностью не согласен	Согласен	Не согласен	Не согласен	Согласен	Безразлично	Безразлично	Не согласен	Согласен
Женский	17	Не могу определиться	Совершенно согласен	Совершенно согласен	Совершенно не согласен	Совершенно не согласен	Совершенно не согласен	Совершенно согласен	Скорее согласен	Совершенно согласен	Скорее согласен	Скорее согласен	Совершенно согласен	Совершенно согласен	Не могу определиться	Совершенно согласен	Скорее согласен	Не могу определиться	Совершенно согласен	Не могу определиться	Скорее согласен	Совершенно согласен	Совершенно согласен	Совершенно согласен	Совершенно согласен	Скорее согласен	Совершенно согласен	Скорее согласен	Совершенно согласен	Скорее не согласен	Не могу определиться	Скорее не согласен	Совершенно согласен	Не могу определиться	Скорее согласен	Совершенно согласен	Совершенно согласен	Совершенно согласен	Согласен	Не согласен	Не согласен	Полностью согласен	Полностью согласен	Согласен	Согласен	Полностью согласен	Согласен	Полностью согласен	Согласен
Мужской	29	Совершенно не согласен	Скорее согласен	Не могу определиться	Совершенно согласен	Совершенно согласен	Совершенно согласен	Совершенно не согласен	Не могу определиться	Совершенно согласен	Не могу определиться	Скорее согласен	Скорее согласен	Совершенно согласен	Скорее согласен	Совершенно согласен	Совершенно согласен	Скорее согласен	Совершенно согласен	Совершенно согласен	Совершенно согласен	Скорее не согласен	Не могу определиться	Совершенно согласен	Совершенно согласен	Скорее согласен	Совершенно согласен	Совершенно не согласен	Совершенно согласен	Совершенно согласен	Совершенно согласен	Скорее согласен	Совершенно согласен	Совершенно не согласен	Совершенно не согласен	Совершенно не согласен	Совершенно не согласен	Совершенно согласен	Не согласен	Безразлично	Полностью не согласен	Полностью не согласен	Согласен	Полностью не согласен	Полностью согласен	Полностью согласен	Полностью не согласен	Согласен	Согласен
Женский	36	Скорее не согласен	Совершенно согласен	Не могу определиться	Не могу определиться	Скорее не согласен	Совершенно согласен	Скорее согласен	Совершенно согласен	Скорее согласен	Скорее не согласен	Скорее согласен	Совершенно согласен	Совершенно согласен	Не могу определиться	Скорее согласен	Не могу определиться	Скорее не согласен	Совершенно согласен	Скорее не согласен	Не могу определиться	Скорее согласен	Не могу определиться	Совершенно согласен	Скорее согласен	Скорее согласен	Совершенно согласен	Скорее согласен	Скорее согласен	Скорее согласен	Совершенно согласен	Совершенно согласен	Совершенно согласен	Скорее согласен	Скорее согласен	Совершенно согласен	Совершенно согласен	Совершенно согласен
Женский	45	Скорее согласен	Скорее согласен	Не могу определиться	Скорее не согласен	Скорее не согласен	Скорее не согласен	Не могу определиться	Скорее согласен	Совершенно согласен	Скорее не согласен	Совершенно согласен	Совершенно согласен	Совершенно согласен	Не могу определиться	Совершенно согласен	Не могу определиться	Не могу определиться	Совершенно согласен	Не могу определиться	Совершенно согласен	Совершенно согласен	Скорее не согласен	Совершенно согласен	Совершенно согласен	Совершенно согласен	Совершенно согласен	Не могу определиться	Совершенно согласен	Совершенно согласен	Совершенно согласен	Не могу определиться	Совершенно согласен	Скорее согласен	Совершенно согласен	Совершенно согласен	Не могу определиться	Совершенно согласен
Женский	31	Совершенно согласен	Совершенно согласен	Скорее согласен	Совершенно согласен	Совершенно согласен	Совершенно согласен	Совершенно согласен	Совершенно согласен	Совершенно согласен	Не могу определиться	Не могу определиться	Совершенно согласен	Совершенно согласен	Скорее не согласен	Скорее согласен	Скорее согласен	Скорее согласен	Не могу определиться	Не могу определиться	Совершенно согласен	Совершенно согласен	Совершенно согласен	Совершенно согласен	Скорее согласен	Совершенно не согласен	Совершенно согласен	Совершенно согласен	Совершенно согласен	Скорее согласен	Не могу определиться	Совершенно не согласен	Не могу определиться	Не могу определиться	Совершенно согласен	Совершенно согласен	Совершенно согласен	Не могу определиться	Безразлично	Согласен	Полностью согласен	Полностью согласен	Безразлично	Не согласен	Полностью согласен	Безразлично	Безразлично	Полностью согласен	Полностью согласен
Женский	45	Скорее согласен	Скорее не согласен	Скорее не согласен	Не могу определиться	Скорее согласен	Скорее согласен	Скорее не согласен	Скорее согласен	Совершенно согласен	Не могу определиться	Совершенно согласен	Скорее согласен	Скорее согласен	Совершенно согласен	Скорее согласен	Скорее согласен	Скорее согласен	Совершенно согласен	Совершенно согласен	Скорее согласен	Скорее согласен	Скорее согласен	Скорее согласен	Совершенно согласен	Совершенно согласен	Совершенно согласен	Скорее согласен	Совершенно согласен	Скорее согласен	Скорее согласен	Скорее согласен	Совершенно согласен	Скорее согласен	Не могу определиться	Скорее согласен	Не могу определиться	Скорее согласен	Полностью не согласен	Не согласен	Не согласен	Согласен	Согласен	Не согласен	Согласен	Не согласен	Согласен	Согласен	Согласен
Женский	46	Скорее не согласен	Совершенно согласен	Скорее согласен	Не могу определиться	Скорее согласен	Не могу определиться	Скорее согласен	Скорее согласен	Скорее согласен	Скорее согласен	Совершенно согласен	Совершенно согласен	Не могу определиться	Не могу определиться	Совершенно согласен	Скорее не согласен	Скорее не согласен	Совершенно согласен	Совершенно согласен	Совершенно согласен	Совершенно согласен	Скорее согласен	Совершенно согласен	Скорее согласен	Совершенно согласен	Скорее согласен	Совершенно не согласен	Совершенно согласен	Совершенно согласен	Совершенно согласен	Совершенно согласен	Совершенно согласен	Скорее не согласен	Скорее согласен	Не могу определиться	Совершенно не согласен	Скорее не согласен	Не согласен	Согласен	Не согласен	Безразлично	Безразлично	Безразлично	Согласен	Согласен	Не согласен	Полностью согласен	Не согласен
Женский	27	Скорее не согласен	Совершенно согласен	Скорее согласен	Скорее не согласен	Скорее не согласен	Скорее не согласен	Скорее согласен	Скорее не согласен	Не могу определиться	Совершенно не согласен	Совершенно согласен	Совершенно согласен	Совершенно согласен	Совершенно согласен	Совершенно согласен	Совершенно не согласен	Совершенно не согласен	Совершенно согласен	Совершенно не согласен	Совершенно согласен	Совершенно согласен	Совершенно согласен	Совершенно согласен	Скорее согласен	Совершенно согласен	Совершенно согласен	Совершенно согласен	Скорее согласен	Совершенно согласен	Совершенно согласен	Совершенно согласен	Совершенно согласен	Скорее согласен	Скорее согласен	Совершенно согласен	Совершенно согласен	Совершенно согласен	Не согласен	Полностью согласен	Не согласен	Согласен	Безразлично	Согласен	Согласен	Безразлично	Согласен	Не согласен	Полностью согласен
Женский	41	Совершенно не согласен	Скорее согласен	Не могу определиться	Скорее не согласен	Скорее не согласен	Совершенно согласен	Скорее согласен	Не могу определиться	Совершенно согласен	Не могу определиться	Совершенно согласен	Совершенно согласен	Не могу определиться	Не могу определиться	Совершенно согласен	Не могу определиться	Скорее не согласен	Совершенно согласен	Скорее согласен	Совершенно не согласен	Совершенно согласен	Совершенно согласен	Совершенно согласен	Совершенно согласен	Совершенно согласен	Совершенно согласен	Скорее не согласен	Совершенно согласен	Не могу определиться	Совершенно согласен	Не могу определиться	Совершенно согласен	Скорее согласен	Скорее согласен	Совершенно согласен	Совершенно согласен	Совершенно согласен	Не согласен	Не согласен	Не согласен	Полностью согласен	Не согласен	Согласен	Безразлично	Полностью согласен	Безразлично	Не согласен	Согласен
Мужской	25	Скорее не согласен	Совершенно согласен	Скорее согласен	Совершенно согласен	Скорее согласен	Совершенно согласен	Скорее согласен	Скорее согласен	Скорее не согласен	Скорее не согласен	Совершенно согласен	Совершенно согласен	Скорее не согласен	Скорее не согласен	Скорее согласен	Скорее согласен	Скорее согласен	Совершенно согласен	Не могу определиться	Совершенно согласен	Совершенно согласен	Скорее согласен	Совершенно согласен	Совершенно согласен	Скорее согласен	Совершенно согласен	Скорее не согласен	Совершенно согласен	Не могу определиться	Скорее согласен	Не могу определиться	Скорее согласен	Скорее не согласен	Совершенно согласен	Совершенно согласен	Совершенно согласен	Скорее согласен
Женский	24	Не могу определиться	Совершенно согласен	Совершенно согласен	Не могу определиться	Не могу определиться	Не могу определиться	Скорее согласен	Скорее согласен	Скорее согласен	Скорее согласен	Не могу определиться	Скорее согласен	Скорее согласен	Скорее не согласен	Скорее согласен	Скорее согласен	Скорее согласен	Скорее согласен	Скорее согласен	Скорее согласен	Совершенно согласен	Скорее согласен	Скорее согласен	Скорее согласен	Скорее согласен	Совершенно согласен	Совершенно согласен	Скорее согласен	Скорее согласен	Скорее согласен	Скорее согласен	Скорее согласен	Скорее согласен	Скорее согласен	Совершенно согласен	Совершенно согласен	Совершенно согласен	Согласен	Безразлично	Не согласен	Полностью согласен	Согласен	Безразлично	Безразлично	Не согласен	Безразлично	Безразлично	Согласен
Женский	34	Скорее согласен	Совершенно согласен	Совершенно согласен	Не могу определиться	Не могу определиться	Не могу определиться	Совершенно согласен	Скорее согласен	Скорее согласен	Не могу определиться	Скорее согласен	Скорее согласен	Не могу определиться	Скорее согласен	Скорее согласен	Скорее согласен	Скорее согласен	Скорее согласен	Совершенно согласен	Не могу определиться	Совершенно согласен	Совершенно согласен	Скорее согласен	Скорее согласен	Совершенно согласен	Скорее согласен	Скорее согласен	Совершенно согласен	Не могу определиться	Скорее согласен	Не могу определиться	Скорее согласен	Скорее согласен	Скорее согласен	Совершенно согласен	Совершенно согласен	Совершенно согласен
Женский	24	Скорее согласен	Скорее не согласен	Скорее не согласен	Совершенно согласен	Совершенно согласен	Совершенно согласен	Скорее согласен	Скорее согласен	Скорее согласен	Совершенно согласен	Совершенно согласен	Скорее согласен	Совершенно согласен	Скорее не согласен	Совершенно согласен	Скорее согласен	Совершенно согласен	Совершенно согласен	Совершенно согласен	Скорее не согласен	Скорее согласен	Не могу определиться	Совершенно согласен	Совершенно согласен	Совершенно согласен	Совершенно согласен	Совершенно не согласен	Совершенно согласен	Совершенно согласен	Совершенно согласен	Скорее не согласен	Совершенно согласен	Скорее согласен	Не могу определиться	Скорее не согласен	Совершенно не согласен	Совершенно согласен	Не согласен	Полностью не согласен	Согласен	Полностью согласен	Безразлично	Согласен	Согласен	Безразлично	Полностью не согласен	Согласен	Полностью согласен
Женский	21	Скорее не согласен	Не могу определиться	Не могу определиться	Скорее согласен	Скорее согласен	Скорее согласен	Не могу определиться	Скорее согласен	Совершенно согласен	Совершенно согласен	Скорее согласен	Скорее согласен	Скорее согласен	Не могу определиться	Скорее согласен	Не могу определиться	Скорее согласен	Совершенно согласен	Скорее согласен	Совершенно согласен	Скорее согласен	Не могу определиться	Совершенно согласен	Совершенно согласен	Совершенно согласен	Скорее согласен	Не могу определиться	Совершенно согласен	Не могу определиться	Совершенно согласен	Скорее не согласен	Совершенно согласен	Скорее согласен	Не могу определиться	Скорее согласен	Не могу определиться	Совершенно согласен	Не согласен	Не согласен	Согласен	Согласен	Не согласен	Полностью согласен	Согласен	Безразлично	Не согласен	Не согласен	Полностью согласен
Женский	39	Совершенно согласен	Не могу определиться	Скорее не согласен	Совершенно согласен	Совершенно согласен	Совершенно согласен	Не могу определиться	Совершенно согласен	Не могу определиться	Совершенно не согласен	Совершенно согласен	Скорее согласен	Скорее согласен	Совершенно согласен	Совершенно согласен	Не могу определиться	Скорее согласен	Совершенно согласен	Совершенно согласен	Совершенно согласен	Совершенно согласен	Не могу определиться	Совершенно согласен	Скорее не согласен	Совершенно согласен	Совершенно согласен	Не могу определиться	Скорее согласен	Совершенно согласен	Совершенно согласен	Совершенно согласен	Совершенно согласен	Не могу определиться	Совершенно не согласен	Совершенно согласен	Скорее согласен	Совершенно согласен	Безразлично	Безразлично	Безразлично	Согласен	Безразлично	Не согласен	Безразлично	Не согласен	Согласен	Не согласен	Не согласен
Женский	36	Скорее не согласен	Скорее не согласен	Скорее не согласен	Совершенно согласен	Совершенно согласен	Совершенно согласен	Скорее согласен	Совершенно согласен	Скорее согласен	Совершенно согласен	Совершенно согласен	Совершенно согласен	Скорее согласен	Не могу определиться	Совершенно согласен	Не могу определиться	Совершенно согласен	Совершенно согласен	Совершенно согласен	Совершенно согласен	Совершенно согласен	Совершенно согласен	Скорее согласен	Скорее согласен	Скорее согласен	Скорее согласен	Скорее не согласен	Совершенно согласен	Скорее согласен	Скорее не согласен	Не могу определиться	Скорее согласен	Скорее не согласен	Совершенно не согласен	Совершенно согласен	Совершенно не согласен	Скорее согласен	Не согласен	Не согласен	Безразлично	Полностью согласен	Безразлично	Не согласен	Согласен	Не согласен	Согласен	Согласен	Не согласен
Женский	43	Не могу определиться	Совершенно согласен	Совершенно согласен	Скорее не согласен	Не могу определиться	Совершенно не согласен	Совершенно согласен	Совершенно не согласен	Совершенно согласен	Не могу определиться	Совершенно согласен	Скорее согласен	Скорее не согласен	Совершенно согласен	Совершенно согласен	Скорее согласен	Совершенно не согласен	Совершенно согласен	Совершенно согласен	Не могу определиться	Совершенно согласен	Совершенно согласен	Совершенно согласен	Совершенно согласен	Совершенно согласен	Скорее согласен	Совершенно согласен	Совершенно согласен	Не могу определиться	Скорее не согласен	Совершенно согласен	Совершенно согласен	Совершенно согласен	Совершенно согласен	Совершенно согласен	Совершенно согласен	Не могу определиться	Полностью не согласен	Полностью не согласен	Безразлично	Согласен	Безразлично	Согласен	Полностью согласен	Не согласен	Не согласен	Полностью не согласен	Полностью согласен
Женский	30	Скорее не согласен	Скорее согласен	Скорее не согласен	Скорее согласен	Скорее согласен	Скорее не согласен	Совершенно не согласен	Совершенно согласен	Совершенно согласен	Совершенно не согласен	Совершенно согласен	Совершенно согласен	Совершенно согласен	Скорее согласен	Совершенно согласен	Совершенно согласен	Не могу определиться	Совершенно согласен	Скорее согласен	Совершенно согласен	Совершенно согласен	Совершенно не согласен	Совершенно согласен	Скорее согласен	Скорее согласен	Совершенно согласен	Скорее согласен	Совершенно согласен	Совершенно согласен	Совершенно согласен	Скорее не согласен	Совершенно согласен	Совершенно согласен	Скорее не согласен	Скорее согласен	Скорее согласен	Совершенно согласен	Согласен	Согласен	Не согласен	Не согласен	Согласен	Безразлично	Согласен	Согласен	Согласен	Согласен	Не согласен
Мужской	28	Совершенно не согласен	Скорее согласен	Скорее согласен	Совершенно не согласен	Скорее не согласен	Не могу определиться	Не могу определиться	Совершенно согласен	Совершенно согласен	Скорее согласен	Совершенно согласен	Совершенно согласен	Совершенно согласен	Скорее согласен	Совершенно согласен	Скорее не согласен	Не могу определиться	Совершенно согласен	Скорее не согласен	Скорее согласен	Скорее согласен	Не могу определиться	Совершенно согласен	Совершенно согласен	Скорее согласен	Скорее согласен	Не могу определиться	Совершенно согласен	Скорее согласен	Совершенно согласен	Не могу определиться	Совершенно согласен	Совершенно согласен	Не могу определиться	Совершенно согласен	Не могу определиться	Совершенно согласен	Не согласен	Согласен	Полностью не согласен	Согласен	Безразлично	Согласен	Полностью согласен	Безразлично	Безразлично	Полностью согласен	Согласен
Мужской	18	Скорее не согласен	Совершенно согласен	Скорее не согласен	Скорее согласен	Совершенно согласен	Совершенно согласен	Скорее согласен	Совершенно согласен	Скорее согласен	Скорее согласен	Скорее согласен	Совершенно согласен	Скорее не согласен	Скорее согласен	Совершенно согласен	Скорее согласен	Совершенно согласен	Совершенно согласен	Совершенно согласен	Совершенно не согласен	Совершенно согласен	Совершенно согласен	Совершенно согласен	Скорее согласен	Скорее согласен	Совершенно согласен	Скорее не согласен	Скорее согласен	Скорее не согласен	Скорее не согласен	Не могу определиться	Скорее согласен	Скорее согласен	Скорее согласен	Скорее согласен	Скорее согласен	Совершенно согласен	Согласен	Не согласен	Не согласен	Согласен	Не согласен	Безразлично	Не согласен	Согласен	Не согласен	Не согласен	Полностью согласен
Женский	25	Скорее согласен	Не могу определиться	Совершенно согласен	Совершенно согласен	Совершенно согласен	Скорее не согласен	Скорее согласен	Совершенно согласен	Скорее согласен	Совершенно не согласен	Совершенно согласен	Скорее согласен	Не могу определиться	Совершенно согласен	Скорее согласен	Не могу определиться	Скорее согласен	Скорее согласен	Скорее согласен	Совершенно согласен	Скорее согласен	Совершенно согласен	Совершенно согласен	Совершенно согласен	Совершенно согласен	Не могу определиться	Совершенно согласен	Скорее согласен	Совершенно согласен	Скорее согласен	Скорее согласен	Скорее согласен	Скорее согласен	Совершенно согласен	Скорее не согласен	Совершенно согласен	Скорее согласен
Женский	28	Совершенно не согласен	Скорее согласен	Не могу определиться	Скорее не согласен	Не могу определиться	Совершенно не согласен	Совершенно согласен	Скорее согласен	Совершенно согласен	Скорее согласен	Скорее согласен	Совершенно согласен	Скорее согласен	Скорее не согласен	Совершенно согласен	Совершенно согласен	Не могу определиться	Совершенно согласен	Скорее согласен	Не могу определиться	Совершенно согласен	Скорее не согласен	Совершенно согласен	Скорее согласен	Совершенно согласен	Совершенно согласен	Скорее согласен	Совершенно согласен	Скорее согласен	Совершенно согласен	Не могу определиться	Совершенно согласен	Не могу определиться	Совершенно согласен	Совершенно согласен	Скорее согласен	Скорее согласен
Женский	20	Скорее не согласен	Не могу определиться	Не могу определиться	Совершенно согласен	Совершенно согласен	Скорее согласен	Совершенно согласен	Совершенно согласен	Скорее согласен	Скорее согласен	Скорее не согласен	Скорее согласен	Совершенно не согласен	Скорее согласен	Совершенно согласен	Скорее согласен	Совершенно согласен	Совершенно согласен	Совершенно согласен	Совершенно согласен	Совершенно согласен	Скорее не согласен	Совершенно согласен	Совершенно согласен	Скорее согласен	Скорее согласен	Не могу определиться	Совершенно согласен	Не могу определиться	Скорее не согласен	Скорее не согласен	Совершенно согласен	Скорее согласен	Совершенно согласен	Совершенно согласен	Совершенно согласен	Скорее согласен	Согласен	Не согласен	Полностью не согласен	Согласен	Не согласен	Согласен	Не согласен	Не согласен	Не согласен	Не согласен	Полностью согласен
Женский	31	Скорее согласен	Совершенно согласен	Скорее согласен	Не могу определиться	Скорее не согласен	Совершенно согласен	Скорее согласен	Совершенно согласен	Скорее согласен	Скорее не согласен	Скорее согласен	Совершенно согласен	Совершенно согласен	Скорее согласен	Совершенно согласен	Скорее согласен	Совершенно не согласен	Совершенно согласен	Не могу определиться	Совершенно согласен	Совершенно согласен	Скорее не согласен	Совершенно согласен	Совершенно согласен	Скорее согласен	Совершенно согласен	Скорее согласен	Скорее согласен	Совершенно согласен	Скорее согласен	Скорее не согласен	Совершенно согласен	Скорее согласен	Совершенно согласен	Совершенно согласен	Совершенно согласен	Скорее согласен	Не согласен	Не согласен	Не согласен	Полностью согласен	Согласен	Согласен	Согласен	Согласен	Не согласен	Не согласен	Полностью согласен
Мужской	23	Совершенно согласен	Не могу определиться	Не могу определиться	Скорее согласен	Совершенно согласен	Скорее согласен	Не могу определиться	Совершенно согласен	Скорее согласен	Скорее согласен	Скорее согласен	Совершенно согласен	Совершенно согласен	Скорее согласен	Совершенно согласен	Совершенно согласен	Скорее согласен	Скорее согласен	Скорее согласен	Совершенно согласен	Скорее согласен	Не могу определиться	Совершенно согласен	Скорее согласен	Не могу определиться	Скорее согласен	Скорее не согласен	Не могу определиться	Совершенно согласен	Совершенно согласен	Совершенно согласен	Совершенно согласен	Скорее согласен	Совершенно согласен	Скорее согласен	Совершенно согласен	Скорее согласен
Женский	24	Совершенно не согласен	Совершенно согласен	Скорее согласен	Совершенно согласен	Совершенно согласен	Совершенно согласен	Совершенно согласен	Совершенно согласен	Скорее согласен	Совершенно не согласен	Скорее согласен	Скорее согласен	Совершенно не согласен	Скорее согласен	Скорее согласен	Совершенно согласен	Совершенно согласен	Совершенно согласен	Скорее согласен	Скорее согласен	Скорее согласен	Не могу определиться	Совершенно согласен	Совершенно согласен	Скорее согласен	Совершенно согласен	Совершенно согласен	Совершенно согласен	Скорее согласен	Скорее согласен	Совершенно не согласен	Совершенно согласен	Скорее не согласен	Не могу определиться	Скорее согласен	Скорее согласен	Скорее согласен
Женский	33	Скорее не согласен	Скорее согласен	Скорее не согласен	Не могу определиться	Не могу определиться	Не могу определиться	Скорее согласен	Скорее согласен	Скорее согласен	Скорее согласен	Совершенно согласен	Совершенно согласен	Совершенно согласен	Не могу определиться	Совершенно согласен	Не могу определиться	Не могу определиться	Совершенно согласен	Скорее согласен	Совершенно согласен	Совершенно согласен	Не могу определиться	Совершенно согласен	Скорее согласен	Совершенно согласен	Совершенно согласен	Совершенно согласен	Скорее согласен	Совершенно согласен	Не могу определиться	Не могу определиться	Совершенно согласен	Скорее согласен	Скорее согласен	Совершенно согласен	Совершенно согласен	Скорее согласен	Не согласен	Согласен	Не согласен	Полностью согласен	Не согласен	Не согласен	Согласен	Не согласен	Полностью не согласен	Не согласен	Не согласен
Женский	25	Скорее согласен	Скорее согласен	Совершенно согласен	Скорее не согласен	Скорее согласен	Скорее согласен	Совершенно не согласен	Скорее согласен	Скорее согласен	Не могу определиться	Скорее согласен	Совершенно согласен	Совершенно согласен	Скорее согласен	Совершенно согласен	Совершенно согласен	Не могу определиться	Скорее согласен	Скорее согласен	Совершенно согласен	Совершенно согласен	Совершенно согласен	Совершенно согласен	Совершенно согласен	Совершенно согласен	Совершенно согласен	Скорее согласен	Совершенно согласен	Скорее согласен	Скорее согласен	Не могу определиться	Совершенно согласен	Скорее согласен	Совершенно не согласен	Совершенно согласен	Скорее не согласен	Совершенно согласен	Не согласен	Не согласен	Не согласен	Согласен	Согласен	Согласен	Согласен	Согласен	Безразлично	Согласен	Согласен
Женский	17	Не могу определиться	Совершенно согласен	Скорее согласен	Скорее согласен	Скорее согласен	Скорее согласен	Скорее согласен	Скорее согласен	Совершенно согласен	Скорее не согласен	Скорее согласен	Совершенно согласен	Не могу определиться	Не могу определиться	Совершенно согласен	Скорее согласен	Скорее согласен	Совершенно согласен	Скорее согласен	Совершенно согласен	Совершенно согласен	Скорее согласен	Совершенно согласен	Совершенно согласен	Скорее согласен	Скорее согласен	Не могу определиться	Совершенно согласен	Не могу определиться	Скорее не согласен	Скорее не согласен	Совершенно согласен	Совершенно согласен	Скорее согласен	Совершенно согласен	Совершенно согласен	Совершенно согласен	Не согласен	Безразлично	Не согласен	Согласен	Полностью согласен	Согласен	Согласен	Не согласен	Безразлично	Безразлично	Полностью согласен
Мужской	22	Совершенно согласен	Скорее согласен	Скорее согласен	Скорее согласен	Скорее согласен	Совершенно согласен	Скорее согласен	Не могу определиться	Совершенно согласен	Скорее согласен	Совершенно согласен	Совершенно согласен	Скорее не согласен	Скорее согласен	Совершенно согласен	Скорее согласен	Не могу определиться	Совершенно согласен	Скорее согласен	Скорее не согласен	Совершенно согласен	Скорее согласен	Совершенно согласен	Совершенно согласен	Совершенно согласен	Совершенно согласен	Не могу определиться	Совершенно согласен	Скорее не согласен	Скорее согласен	Скорее согласен	Совершенно согласен	Скорее согласен	Скорее согласен	Совершенно согласен	Скорее не согласен	Совершенно согласен
Женский	25	Скорее согласен	Совершенно согласен	Совершенно согласен	Скорее согласен	Скорее согласен	Скорее согласен	Совершенно согласен	Совершенно согласен	Совершенно согласен	Скорее не согласен	Скорее согласен	Совершенно согласен	Совершенно согласен	Скорее не согласен	Скорее согласен	Скорее не согласен	Скорее согласен	Скорее согласен	Совершенно согласен	Совершенно согласен	Скорее согласен	Совершенно согласен	Совершенно согласен	Совершенно согласен	Скорее согласен	Скорее согласен	Скорее согласен	Совершенно согласен	Скорее согласен	Скорее согласен	Скорее не согласен	Совершенно согласен	Скорее не согласен	Совершенно согласен	Скорее согласен	Совершенно согласен	Совершенно согласен
Женский	36	Скорее не согласен	Совершенно согласен	Совершенно согласен	Совершенно согласен	Совершенно согласен	Совершенно согласен	Скорее не согласен	Совершенно согласен	Совершенно согласен	Совершенно согласен	Скорее согласен	Совершенно согласен	Совершенно согласен	Скорее не согласен	Совершенно согласен	Совершенно согласен	Совершенно согласен	Совершенно согласен	Скорее согласен	Совершенно согласен	Совершенно согласен	Совершенно не согласен	Совершенно согласен	Совершенно согласен	Не могу определиться	Совершенно согласен	Скорее согласен	Совершенно согласен	Скорее не согласен	Скорее не согласен	Совершенно не согласен	Совершенно согласен	Не могу определиться	Совершенно не согласен	Совершенно согласен	Совершенно не согласен	Совершенно согласен
Женский	23	Скорее согласен	Совершенно согласен	Скорее согласен	Не могу определиться	Скорее согласен	Не могу определиться	Скорее согласен	Совершенно согласен	Скорее согласен	Совершенно согласен	Скорее согласен	Скорее согласен	Скорее согласен	Скорее не согласен	Скорее согласен	Совершенно согласен	Совершенно согласен	Совершенно согласен	Скорее согласен	Совершенно согласен	Совершенно согласен	Совершенно согласен	Скорее согласен	Скорее согласен	Скорее согласен	Скорее согласен	Совершенно согласен	Совершенно согласен	Скорее согласен	Скорее согласен	Скорее не согласен	Скорее согласен	Не могу определиться	Совершенно согласен	Совершенно согласен	Совершенно согласен	Скорее согласен	Не согласен	Не согласен	Согласен	Не согласен	Согласен	Полностью согласен	Согласен	Полностью согласен	Согласен	Согласен	Согласен
Женский	36	Скорее не согласен	Совершенно согласен	Совершенно согласен	Не могу определиться	Скорее согласен	Скорее согласен	Скорее согласен	Скорее не согласен	Скорее согласен	Совершенно согласен	Совершенно согласен	Совершенно согласен	Скорее не согласен	Скорее согласен	Совершенно согласен	Не могу определиться	Скорее не согласен	Совершенно согласен	Совершенно согласен	Совершенно согласен	Совершенно согласен	Скорее согласен	Совершенно согласен	Совершенно согласен	Совершенно согласен	Совершенно согласен	Совершенно не согласен	Совершенно согласен	Не могу определиться	Совершенно согласен	Скорее согласен	Скорее согласен	Совершенно согласен	Не могу определиться	Скорее согласен	Скорее не согласен	Скорее согласен	Безразлично	Не согласен	Не согласен	Не согласен	Не согласен	Безразлично	Согласен	Безразлично	Безразлично	Не согласен	Не согласен
Женский	23	Совершенно согласен	Скорее согласен	Совершенно согласен	Скорее согласен	Совершенно согласен	Совершенно согласен	Не могу определиться	Совершенно согласен	Скорее не согласен	Скорее не согласен	Совершенно согласен	Совершенно согласен	Скорее согласен	Совершенно согласен	Скорее согласен	Скорее согласен	Скорее согласен	Совершенно согласен	Скорее согласен	Совершенно согласен	Не могу определиться	Скорее согласен	Совершенно согласен	Совершенно согласен	Совершенно согласен	Скорее согласен	Совершенно согласен	Скорее согласен	Совершенно согласен	Скорее согласен	Не могу определиться	Совершенно согласен	Не могу определиться	Совершенно согласен	Совершенно согласен	Совершенно согласен	Не могу определиться
Женский	27	Скорее не согласен	Совершенно согласен	Скорее согласен	Совершенно согласен	Совершенно согласен	Совершенно согласен	Совершенно согласен	Скорее не согласен	Совершенно согласен	Совершенно не согласен	Скорее согласен	Скорее согласен	Скорее не согласен	Совершенно согласен	Скорее согласен	Совершенно согласен	Совершенно согласен	Скорее согласен	Совершенно согласен	Скорее согласен	Скорее согласен	Скорее согласен	Совершенно согласен	Совершенно согласен	Не могу определиться	Скорее согласен	Скорее согласен	Совершенно согласен	Совершенно согласен	Скорее согласен	Скорее не согласен	Совершенно согласен	Скорее не согласен	Совершенно согласен	Скорее согласен	Совершенно согласен	Совершенно согласен
Женский	36	Скорее согласен	Совершенно согласен	Скорее не согласен	Не могу определиться	Скорее согласен	Совершенно согласен	Совершенно согласен	Совершенно согласен	Не могу определиться	Скорее не согласен	Скорее согласен	Совершенно согласен	Совершенно согласен	Скорее согласен	Совершенно согласен	Не могу определиться	Совершенно согласен	Скорее согласен	Совершенно согласен	Совершенно согласен	Совершенно согласен	Совершенно согласен	Совершенно согласен	Скорее не согласен	Скорее согласен	Совершенно согласен	Совершенно согласен	Не могу определиться	Совершенно согласен	Совершенно согласен	Не могу определиться	Совершенно согласен	Не могу определиться	Не могу определиться	Совершенно согласен	Совершенно согласен	Совершенно согласен
Женский	18	Совершенно согласен	Не могу определиться	Не могу определиться	Совершенно согласен	Совершенно согласен	Совершенно согласен	Совершенно согласен	Совершенно согласен	Скорее согласен	Скорее согласен	Совершенно согласен	Совершенно согласен	Скорее согласен	Скорее согласен	Совершенно согласен	Совершенно согласен	Скорее согласен	Скорее согласен	Совершенно согласен	Не могу определиться	Скорее согласен	Не могу определиться	Совершенно согласен	Не могу определиться	Совершенно согласен	Совершенно согласен	Скорее не согласен	Скорее согласен	Не могу определиться	Скорее согласен	Скорее согласен	Скорее согласен	Совершенно согласен	Скорее согласен	Совершенно согласен	Скорее согласен	Совершенно согласен	Безразлично	Согласен	Полностью не согласен	Полностью согласен	Согласен	Безразлично	Полностью согласен	Согласен	Полностью не согласен	Не согласен	Согласен
Женский	31	Скорее не согласен	Скорее согласен	Скорее согласен	Не могу определиться	Не могу определиться	Не могу определиться	Совершенно согласен	Скорее согласен	Скорее согласен	Не могу определиться	Совершенно согласен	Совершенно согласен	Скорее согласен	Не могу определиться	Совершенно согласен	Не могу определиться	Не могу определиться	Скорее согласен	Не могу определиться	Скорее согласен	Совершенно согласен	Совершенно согласен	Совершенно согласен	Скорее согласен	Совершенно согласен	Совершенно согласен	Скорее согласен	Совершенно согласен	Не могу определиться	Скорее согласен	Скорее согласен	Скорее согласен	Совершенно согласен	Совершенно согласен	Совершенно согласен	Скорее согласен	Совершенно согласен	Не согласен	Не согласен	Безразлично	Полностью согласен	Безразлично	Безразлично	Полностью согласен	Не согласен	Не согласен	Согласен	Не согласен
Женский	59	Скорее согласен	Скорее согласен	Скорее не согласен	Совершенно согласен	Совершенно согласен	Совершенно согласен	Не могу определиться	Совершенно согласен	Совершенно согласен	Совершенно согласен	Не могу определиться	Совершенно согласен	Не могу определиться	Скорее не согласен	Совершенно согласен	Совершенно согласен	Совершенно согласен	Совершенно согласен	Совершенно согласен	Скорее согласен	Совершенно согласен	Скорее согласен	Совершенно согласен	Совершенно согласен	Скорее согласен	Совершенно согласен	Скорее согласен	Совершенно согласен	Скорее не согласен	Скорее согласен	Не могу определиться	Совершенно согласен	Скорее не согласен	Совершенно согласен	Не могу определиться	Не могу определиться	Совершенно согласен	Безразлично	Согласен	Полностью не согласен	Полностью согласен	Согласен	Не согласен	Полностью согласен	Не согласен	Полностью не согласен	Согласен	Согласен
Женский	50	Скорее не согласен	Скорее согласен	Совершенно не согласен	Совершенно согласен	Совершенно согласен	Совершенно согласен	Совершенно не согласен	Не могу определиться	Совершенно согласен	Совершенно согласен	Совершенно согласен	Скорее согласен	Совершенно согласен	Скорее согласен	Совершенно согласен	Не могу определиться	Скорее согласен	Совершенно согласен	Совершенно согласен	Совершенно согласен	Совершенно согласен	Не могу определиться	Совершенно согласен	Совершенно согласен	Совершенно согласен	Скорее согласен	Не могу определиться	Совершенно согласен	Совершенно согласен	Совершенно согласен	Скорее не согласен	Совершенно согласен	Скорее согласен	Совершенно не согласен	Совершенно согласен	Не могу определиться	Скорее согласен	Согласен	Не согласен	Согласен	Не согласен	Согласен	Безразлично	Полностью согласен	Полностью согласен	Безразлично	Согласен	Согласен
Женский	21	Не могу определиться	Скорее согласен	Скорее не согласен	Совершенно согласен	Скорее согласен	Скорее согласен	Скорее согласен	Скорее согласен	Совершенно согласен	Скорее согласен	Совершенно согласен	Совершенно согласен	Скорее не согласен	Совершенно согласен	Совершенно согласен	Совершенно согласен	Скорее согласен	Совершенно согласен	Совершенно согласен	Скорее не согласен	Совершенно согласен	Не могу определиться	Совершенно согласен	Скорее согласен	Совершенно согласен	Совершенно согласен	Не могу определиться	Совершенно согласен	Скорее не согласен	Совершенно согласен	Скорее согласен	Совершенно согласен	Скорее не согласен	Скорее согласен	Совершенно согласен	Скорее не согласен	Совершенно согласен	Согласен	Не согласен	Полностью не согласен	Согласен	Безразлично	Согласен	Согласен	Не согласен	Полностью не согласен	Не согласен	Полностью не согласен
[truncated: 63 more rows]
[truncated: 147 more columns]
